# Supplementary material for: Crystal and mol­ecular structures of a binuclear mixed ligand complex of silver(I) with thio­cyanate and 1H-1,2,4-triazole-5(4H)-thione
Source: Acta Crystallogr E Crystallogr Commun. 2020 Jan 1;76(Pt 1):42–7. doi: 10.1107/S2056989019016359 (PMC6944082; doi:10.1107/S2056989019016359)
Supplement: Supplementary file 1 [file e-76-00042-sup1.cif]

##############################################################################
#                                                                            #
# This CIF contains the data in a paper accepted for publication in          #
# Acta Crystallographica Section E. It conforms to the requirements of       #
# Notes for Authors for Acta Crystallographica Section E, and has been       #
# peer reviewed under the auspices of the IUCr Commission on Journals.       #
#                                                                            #
# Full details of the Crystallographic Information File format               #
# are given in the paper "The Crystallographic Information File (CIF):       #
# a New Standard Archive File for Crystallography" by S. R. Hall, F. H.      #
# Allen and I. D. Brown [Acta Cryst. (1991), A47, 655-685].                  #
#                                                                            #
# The current version of the core CIF dictionary is obtainable from          #
# ftp://ftp.iucr.org/pub/cif_core.dic.                                       #
#                                                                            #
# Software is freely available for graphical display of the structure(s)     #
# in this CIF. For information consult the CIF software page                 #
# http://www.iucr.org/resources/cif/software.                                #
#                                                                            #
# This file may be used for bona fide research purposes within the           #
# scientific community so long as proper attribution is given to the journal # 
# article from which it was obtained.                                        #
#                                                                            #
##############################################################################
data_I
_audit_creation_method     'SHELXL-2014/7'
_journal_date_recd_electronic     2019-11-26
_journal_date_accepted     2019-12-04
_journal_name_full     'Acta Crystallographica, Section E'
_journal_year     2020
_journal_volume     76
_journal_issue      1
_journal_page_first     42
_journal_page_last     47
_journal_paper_category     GM
_journal_paper_doi     10.1107/S2056989019016359
_journal_coeditor_code     HB7868
_publ_contact_author_name     'Saowanit Saithong'
_publ_contact_author_address
;
Department of Chemistry and Center of Excellence for Innovation in Chemistry,
Faculty of Science, Prince of Songkla University, Hat Yai, Songkhla 90112,
Thailand
;
_publ_contact_author_email     'saowanit.sa@psu.ac.th'
_publ_contact_author_fax     '+66 74558841'
_publ_contact_author_phone     '+66 74288451'
_publ_section_title
;
Crystal and molecular structures of a binuclear mixed ligand complex of
silver(I) with thiocyanate and 1<i>H</i>-1,2,4-triazole-5(4<i>H</i>)-thione
;
_publ_section_title_footnote     .
loop_
    _publ_author_name
    _publ_author_footnote
    _publ_author_address
    'Kreaunakpan, Janjira' .
;
Department of Chemistry,
Faculty of Science, Prince of Songkla University, Hat Yai, Songkhla 90112,
Thailand
;
    'Chainok, Kittipong' .
;
Materials and Textile Technology, Faculty of Science and Technology,
Thammasat University, Khlong Luang, Pathum Thani, 12121, Thailand
;
    'Halcovitch, Nathan R.' .
;
Department of Chemistry,
Lancaster University,
Lancaster LA1 4YB, United Kingdom
;
    'Tiekink, Edward R. T.' .
;
Centre for Crystalline Materials, Faculty of Science and Technology,
Sunway University, 47500 Bandar Sunway, Selangor Darul Ehsan, Malaysia
;
    'Pirojsirikul, Teerapong' .
;
Department of Chemistry,
Faculty of Science, Prince of Songkla University, Hat Yai, Songkhla 90112
Thailand
;
    'Saithong, Saowanit' .
;
Department of Chemistry and Center of Excellence for Innovation in Chemistry,
Faculty of Science, Prince of Songkla University, Hat Yai, Songkhla 90112,
Thailand
;
_publ_section_synopsis
;
The centrosymmetric binuclear complex features a tetrahedral Ag^I^ centre
within a S~4~ donor set. The three-dimensional molecular packing is sustained
by amine-<i>N</i>---<i>H</i>...<i>S</i>(thione), N---H...N(triazolyl) and
<i>N</i>---<i>H</i>...<i>N</i>(thiocyanate) hydrogen bonds.
;
_chemical_name_systematic
;\
Bis[\m-1<i>H</i>-1,2,4-triazole-5(4<i>H</i>)-thione-\k^2^<i>S</i>:<i>S</i>]\
bis{(thiocyanato-\k<i>S</i>)[1<i>H</i>-1,2,4-triazole-5(4<i>H</i>)-thione-\
\k<i>S</i>]silver(I)}
;
_chemical_name_common     ?
_chemical_formula_moiety     'C10 H12 Ag2 N14 S6'
_chemical_formula_sum     'C10 H12 Ag2 N14 S6'
_chemical_formula_iupac     '[Ag2 (S C N)2 (C2 H3 N3 S)4]'
_chemical_formula_weight     736.44
_chemical_melting_point     ?
_space_group_crystal_system     monoclinic
_space_group_name_H-M_alt     'P 21/n'
_space_group_name_Hall     '-P 2yn'
loop_
    _space_group_symop_operation_xyz
    'x, y, z'
    '-x+1/2, y+1/2, -z+1/2'
    '-x, -y, -z'
    'x-1/2, -y-1/2, z-1/2'
_cell_length_a     4.87180(10)
_cell_length_b     15.95110(10)
_cell_length_c     13.95750(10)
_cell_angle_alpha     90
_cell_angle_beta     96.9450(10)
_cell_angle_gamma     90
_cell_volume     1076.69(2)
_cell_formula_units_Z     2
_cell_measurement_reflns_used     13766
_cell_measurement_theta_min     3.1910
_cell_measurement_theta_max     77.0860
_cell_measurement_temperature     100(2)
_exptl_crystal_description     prism
_exptl_crystal_colour     colourless
_exptl_crystal_size_max     0.411
_exptl_crystal_size_mid     0.142
_exptl_crystal_size_min     0.113
_exptl_crystal_density_diffrn     2.272
_exptl_crystal_density_meas     ?
_exptl_crystal_density_method     ?
_exptl_crystal_F_000     720
loop_
    _exptl_crystal_face_index_h
    _exptl_crystal_face_index_k
    _exptl_crystal_face_index_l
    _exptl_crystal_face_perp_dist
    0 -4 8 0.0623
    -1 3 -8 0.0561
    1 4 -8 0.0886
    -1 -4 8 0.0851
    -3 -4 5 0.1599
    0 9 4 0.0626
    0 -9 -4 0.0502
    3 -3 3 0.1684
_exptl_absorpt_coefficient_mu     20.349
_exptl_absorpt_correction_type     gaussian
_exptl_absorpt_process_details
;
(CrysAlisPro; Rigaku OD, 2015)
;
_exptl_absorpt_correction_T_min     0.097
_exptl_absorpt_correction_T_max     0.453
_diffrn_ambient_temperature     100(2)
_diffrn_radiation_type     CuK\a
_diffrn_radiation_wavelength     1.54184
_diffrn_radiation_monochromator     mirror
_diffrn_measurement_device_type
                'Rigaku Oxford Diffraction SuperNova, Dual, Cu at zero, AtlasS2'
_diffrn_measurement_device     'four-circle diffractometer'
_diffrn_measurement_method     '\w scans'
_diffrn_detector     'CCD plate'
_diffrn_detector_area_resol_mean     5.2303
_diffrn_reflns_number     18122
_diffrn_reflns_av_R_equivalents     0.0392
_diffrn_reflns_av_unetI/netI     0.0176
_diffrn_reflns_theta_min     4.227
_diffrn_reflns_theta_max     77.358
_diffrn_reflns_theta_full     67.684
_diffrn_measured_fraction_theta_max     0.994
_diffrn_measured_fraction_theta_full     1.000
_diffrn_reflns_limit_h_min     -6
_diffrn_reflns_limit_h_max     5
_diffrn_reflns_limit_k_min     -19
_diffrn_reflns_limit_k_max     20
_diffrn_reflns_limit_l_min     -17
_diffrn_reflns_limit_l_max     17
_diffrn_radiation_probe     x-ray
_refine_special_details
;
C5 treated with ISOR
;
_reflns_number_total     2266
_reflns_number_gt     2242
_reflns_threshold_expression     'I > 2\s(I)'
_refine_ls_structure_factor_coef     Fsqd
_refine_ls_matrix_type     full
_refine_ls_R_factor_all     0.0255
_refine_ls_R_factor_gt     0.0252
_refine_ls_wR_factor_gt     0.0660
_refine_ls_wR_factor_ref     0.0661
_refine_ls_goodness_of_fit_ref     1.174
_refine_ls_restrained_S_all     1.174
_refine_ls_number_reflns     2266
_refine_ls_number_parameters     163
_refine_ls_number_restraints     10
_refine_ls_hydrogen_treatment     refxyz
_refine_ls_weighting_scheme     calc
_refine_ls_weighting_details
              'w=1/[\s^2^(Fo^2^)+(0.0343P)^2^+1.9050P] where P=(Fo^2^+2Fc^2^)/3'
_atom_sites_solution_hydrogens     difmap
_atom_sites_solution_primary     direct
_atom_sites_solution_secondary     difmap
_refine_ls_shift/su_max     0.001
_refine_ls_shift/su_mean     0.000
_refine_diff_density_max     0.959
_refine_diff_density_min     -1.037
_refine_ls_extinction_method     none
_refine_ls_extinction_coef     .
loop_
    _atom_type_symbol
    _atom_type_description
    _atom_type_scat_dispersion_real
    _atom_type_scat_dispersion_imag
    _atom_type_scat_source
    'C' 'C' 0.0181 0.0091
                         'International Tables Vol C Tables 4.2.6.8 and 6.1.1.4'
    'H' 'H' 0.0000 0.0000
                         'International Tables Vol C Tables 4.2.6.8 and 6.1.1.4'
    'Ag' 'Ag' 0.1306 4.2820
                         'International Tables Vol C Tables 4.2.6.8 and 6.1.1.4'
    'N' 'N' 0.0311 0.0180
                         'International Tables Vol C Tables 4.2.6.8 and 6.1.1.4'
    'S' 'S' 0.3331 0.5567
                         'International Tables Vol C Tables 4.2.6.8 and 6.1.1.4'
_computing_data_collection
;
CrysAlisPro (Rigaku OD, 2015)
;
_computing_cell_refinement
;
CrysAlisPro (Rigaku OD, 2015)
;
_computing_data_reduction
;
CrysAlisPro (Rigaku OD, 2015)
;
_computing_structure_solution
;
ShelXT (Sheldrick, 2015)
;
_computing_structure_refinement
;
<i>SHELXL2014/7</i> (Sheldrick, 2015)
;
_computing_molecular_graphics
;
Mercury (Macrae <i>et al.</i>,  2008),  DIAMOND (Brandenburg,
2006)
;
_computing_publication_material
;
WinGX (Farrugia, 2012) and publCIF (Westrip, 2010)
;
loop_
    _atom_site_type_symbol
    _atom_site_label
    _atom_site_fract_x
    _atom_site_fract_y
    _atom_site_fract_z
    _atom_site_U_iso_or_equiv
    _atom_site_adp_type
    _atom_site_calc_flag
    _atom_site_occupancy
    _atom_site_disorder_assembly
    _atom_site_disorder_group
    Ag Ag 0.56775(4) 0.42032(2) 0.59899(2) 0.01119(9) Uani d 1 . .
    S S1 0.81885(13) 0.55635(4) 0.56609(4) 0.00788(14) Uani d 1 . .
    S S2 0.81257(13) 0.29260(4) 0.54731(4) 0.00780(14) Uani d 1 . .
    S S3 0.25779(15) 0.43047(4) 0.73213(5) 0.01162(15) Uani d 1 . .
    N N1 0.4853(5) 0.63635(14) 0.68422(16) 0.0077(4) Uani d 1 . .
    H H1N 0.390(6) 0.5923(15) 0.698(3) 0.009 Uiso d 1 . .
    N N2 0.4273(5) 0.71516(14) 0.71587(16) 0.0097(4) Uani d 1 . .
    N N3 0.7598(5) 0.71790(14) 0.62260(16) 0.0082(4) Uani d 1 . .
    H H3N 0.885(5) 0.735(2) 0.587(2) 0.010 Uiso d 1 . .
    N N4 0.4504(5) 0.19814(14) 0.63991(16) 0.0087(4) Uani d 1 . .
    H H4N 0.369(8) 0.236(2) 0.663(3) 0.010 Uiso d 1 . .
    N N5 0.3865(5) 0.11639(15) 0.65884(17) 0.0117(5) Uani d 1 . .
    N N6 0.7280(5) 0.12487(14) 0.56881(16) 0.0089(4) Uani d 1 . .
    H H6N 0.854(5) 0.111(2) 0.532(2) 0.011 Uiso d 1 . .
    N N7 0.5604(6) 0.40606(16) 0.91561(18) 0.0150(5) Uani d 1 . .
    C C1 0.6846(5) 0.63623(16) 0.62603(18) 0.0070(5) Uani d 1 . .
    C C2 0.5982(6) 0.76322(17) 0.67677(19) 0.0093(5) Uani d 1 . .
    H H2 0.615(7) 0.818(2) 0.688(2) 0.011 Uiso d 1 . .
    C C3 0.6577(6) 0.20539(16) 0.58544(18) 0.0076(5) Uani d 1 . .
    C C4 0.5594(6) 0.07362(17) 0.6139(2) 0.0110(6) Uani d 1 . .
    H H4 0.571(7) 0.017(3) 0.612(2) 0.013 Uiso d 1 . .
    C C5 0.4422(6) 0.41636(15) 0.8389(2) 0.0089(5) Uani d 1 . .
loop_
    _atom_site_aniso_label
    _atom_site_aniso_U_11
    _atom_site_aniso_U_22
    _atom_site_aniso_U_33
    _atom_site_aniso_U_12
    _atom_site_aniso_U_13
    _atom_site_aniso_U_23
    Ag 0.01970(15) 0.00638(12) 0.00859(12) 0.00126(7) 0.00616(8) -0.00024(6)
    S1 0.0112(3) 0.0055(3) 0.0077(3) 0.0013(2) 0.0041(2) -0.0004(2)
    S2 0.0108(3) 0.0057(3) 0.0078(3) 0.0001(2) 0.0048(2) 0.0008(2)
    S3 0.0137(4) 0.0139(3) 0.0078(3) -0.0011(2) 0.0037(2) 0.0010(2)
    N1 0.0106(11) 0.0055(10) 0.0080(10) -0.0009(8) 0.0056(8) -0.0010(8)
    N2 0.0125(12) 0.0072(10) 0.0101(11) -0.0003(9) 0.0043(9) -0.0023(8)
    N3 0.0112(12) 0.0057(10) 0.0085(10) -0.0012(8) 0.0046(8) -0.0004(8)
    N4 0.0116(12) 0.0047(10) 0.0112(11) 0.0016(9) 0.0063(9) 0.0005(8)
    N5 0.0142(12) 0.0078(11) 0.0139(11) -0.0003(9) 0.0053(9) 0.0018(8)
    N6 0.0113(12) 0.0070(10) 0.0094(10) 0.0019(9) 0.0051(8) 0.0002(8)
    N7 0.0191(14) 0.0151(11) 0.0118(12) -0.0019(10) 0.0064(10) 0.0013(9)
    C1 0.0087(13) 0.0075(12) 0.0045(11) 0.0001(9) 0.0001(9) 0.0014(9)
    C2 0.0118(14) 0.0069(12) 0.0097(12) -0.0002(10) 0.0029(10) -0.0026(9)
    C3 0.0096(13) 0.0090(12) 0.0042(11) 0.0016(10) 0.0007(9) 0.0000(9)
    C4 0.0154(16) 0.0070(13) 0.0111(13) -0.0016(10) 0.0034(11) 0.0017(9)
    C5 0.0093(9) 0.0086(8) 0.0096(9) -0.0006(7) 0.0041(7) -0.0005(7)
_geom_special_details
;
 All esds (except the esd in the dihedral angle between two l.s. planes)
 are estimated using the full covariance matrix.  The cell esds are taken
 into account individually in the estimation of esds in distances, angles
 and torsion angles; correlations between esds in cell parameters are only
 used when they are defined by crystal symmetry.  An approximate (isotropic)
 treatment of cell esds is used for estimating esds involving l.s. planes.
;
loop_
    _geom_bond_atom_site_label_1
    _geom_bond_atom_site_label_2
    _geom_bond_site_symmetry_2
    _geom_bond_distance
    _geom_bond_publ_flag
    Ag S1 . 2.5596(7) y
    Ag S2 . 2.5103(6) y
    Ag S3 . 2.5374(7) y
    Ag S1 3_666 2.8188(7) y
    C1 S1 . 1.698(3) y
    S1 Ag 3_666 2.8188(7) ?
    C3 S2 . 1.698(3) y
    C5 S3 . 1.660(3) y
    N1 C1 . 1.339(3) ?
    N1 N2 . 1.373(3) ?
    N1 H1N . 0.878(10) ?
    N2 C2 . 1.299(4) ?
    N3 C1 . 1.356(3) ?
    N3 C2 . 1.363(3) ?
    N3 H3N . 0.877(10) ?
    N4 C3 . 1.341(3) ?
    N4 N5 . 1.374(3) ?
    N4 H4N . 0.80(4) ?
    N5 C4 . 1.302(4) ?
    N6 C3 . 1.357(3) ?
    N6 C4 . 1.365(4) ?
    N6 H6N . 0.878(7) ?
    N7 C5 . 1.164(4) ?
    C2 H2 . 0.89(4) ?
    C4 H4 . 0.91(4) ?
loop_
    _geom_angle_atom_site_label_1
    _geom_angle_atom_site_label_2
    _geom_angle_atom_site_label_3
    _geom_angle_site_symmetry_1
    _geom_angle_site_symmetry_3
    _geom_angle
    _geom_angle_publ_flag
    S1 Ag S2 . . 112.49(2) y
    S1 Ag S3 . . 114.64(2) y
    S1 Ag S1 . 3_666 91.60(2) y
    S2 Ag S3 . . 127.43(2) y
    S2 Ag S1 . 3_666 99.56(2) y
    S3 Ag S1 . 3_666 101.08(2) y
    C1 S1 Ag . . 109.08(9) ?
    C1 S1 Ag . 3_666 92.55(9) ?
    Ag S1 Ag . 3_666 88.40(2) ?
    C3 S2 Ag . . 109.28(9) ?
    C5 S3 Ag . . 110.08(10) ?
    C1 N1 N2 . . 112.9(2) ?
    C1 N1 H1N . . 125(2) ?
    N2 N1 H1N . . 122(2) ?
    C2 N2 N1 . . 103.8(2) ?
    C1 N3 C2 . . 108.3(2) ?
    C1 N3 H3N . . 122(2) ?
    C2 N3 H3N . . 130(2) ?
    C3 N4 N5 . . 113.3(2) ?
    C3 N4 H4N . . 127(3) ?
    N5 N4 H4N . . 120(3) ?
    C4 N5 N4 . . 103.3(2) ?
    C3 N6 C4 . . 108.0(2) ?
    C3 N6 H6N . . 123(2) ?
    C4 N6 H6N . . 128(2) ?
    N1 C1 N3 . . 103.8(2) ?
    N1 C1 S1 . . 130.6(2) ?
    N3 C1 S1 . . 125.6(2) ?
    N2 C2 N3 . . 111.3(2) ?
    N2 C2 H2 . . 124(2) ?
    N3 C2 H2 . . 124(2) ?
    N4 C3 N6 . . 103.8(2) ?
    N4 C3 S2 . . 129.9(2) ?
    N6 C3 S2 . . 126.2(2) ?
    N5 C4 N6 . . 111.6(2) ?
    N5 C4 H4 . . 126(2) ?
    N6 C4 H4 . . 122(2) ?
    N7 C5 S3 . . 176.9(3) ?
loop_
    _geom_torsion_atom_site_label_1
    _geom_torsion_atom_site_label_2
    _geom_torsion_atom_site_label_3
    _geom_torsion_atom_site_label_4
    _geom_torsion_site_symmetry_1
    _geom_torsion_site_symmetry_2
    _geom_torsion_site_symmetry_3
    _geom_torsion_site_symmetry_4
    _geom_torsion
    _geom_torsion_publ_flag
    C1 N1 N2 C2 . . . . -0.8(3) ?
    C3 N4 N5 C4 . . . . -0.4(3) ?
    N2 N1 C1 N3 . . . . 1.4(3) ?
    N2 N1 C1 S1 . . . . -177.4(2) ?
    C2 N3 C1 N1 . . . . -1.4(3) ?
    C2 N3 C1 S1 . . . . 177.5(2) ?
    Ag S1 C1 N1 . . . . 1.2(3) ?
    Ag S1 C1 N1 3_666 . . . 90.4(3) ?
    Ag S1 C1 N3 . . . . -177.4(2) ?
    Ag S1 C1 N3 3_666 . . . -88.2(2) ?
    N1 N2 C2 N3 . . . . -0.2(3) ?
    C1 N3 C2 N2 . . . . 1.0(3) ?
    N5 N4 C3 N6 . . . . 0.2(3) ?
    N5 N4 C3 S2 . . . . -177.8(2) ?
    C4 N6 C3 N4 . . . . 0.1(3) ?
    C4 N6 C3 S2 . . . . 178.2(2) ?
    Ag S2 C3 N4 . . . . -4.3(3) ?
    Ag S2 C3 N6 . . . . 178.2(2) ?
    N4 N5 C4 N6 . . . . 0.4(3) ?
    C3 N6 C4 N5 . . . . -0.4(3) ?
loop_
    _geom_hbond_atom_site_label_D
    _geom_hbond_atom_site_label_H
    _geom_hbond_atom_site_label_A
    _geom_hbond_site_symmetry_A
    _geom_hbond_distance_DH
    _geom_hbond_distance_HA
    _geom_hbond_distance_DA
    _geom_hbond_angle_DHA
    N1 H1N S3 . 0.878(10) 2.715(15) 3.555(2) 161(3)
    N1 H1N N5 2_556 0.88(3) 2.57(4) 3.023(3) 113
    N3 H3N S2 3_766 0.877(10) 2.56(2) 3.345(2) 150(3)
    N4 H4N N2 2_546 0.80(4) 2.38(4) 2.900(3) 123(3)
    N6 H6N N7 4_665 0.878(7) 2.027(13) 2.877(3) 163(3)
    C2 H2 S3 2_556 0.89(4) 2.87(4) 3.504(3) 129(3)
    C2 H2 N7 2_656 0.89(4) 2.66(3) 3.184(4) 118(3)
    C4 H4 N7 2_646 0.91(4) 2.58(4) 3.306(4) 137(3)
_shelx_space_group_comment
;
The symmetry employed for this shelxl refinement is uniquely defined
by the following loop, which should always be used as a source of
symmetry information in preference to the above space-group names.
They are only intended as comments.
;
_shelx_estimated_absorpt_T_min     0.044
_shelx_estimated_absorpt_T_max     0.207
_shelx_hkl_file
;
   0   0   1 124.197 16.4134  26
   0   0  -1 41.1320 13.1484   4
   0   0   1 15.1887 13.9628  15
   0   0  -1 165.135 28.4071  29
   0   0  -2 24892.3 570.726  14
   0   0   2 23871.8 589.651  26
   0   0  -2 23149.8 614.067   4
   0   0   3 165.863 36.1308  26
   0   0  -3 128.500 23.2397  14
   0   0   3 58.2827 13.9318  28
   0   0  -3 47.5466 40.4635   4
   0   0  -3-8.89771 68.3476  29
   0   0  -4 258166. 6467.77   4
   0   0  -4 273667. 6390.85   1
   0   0   4 273056. 6401.03  26
   0   0  -4 274076. 6337.08  14
   0   0   4 256481. 6489.39  15
   0   0  -4 256721. 6517.54  27
   0   0  -5 49.5523 48.2852   4
   0   0   5 73.1468 35.7392  26
   0   0  -5 12.1311 58.3372  27
   0   0  -5 28.9207 15.0516  14
   0   0  -5 57.8796 60.1286  29
   0   0  -5 143.892 42.7116   1
   0   0   5 33.1546 50.4956  15
   0   0   5 127.555 80.7168  16
   0   0  -5 7.69707 41.2486   2
   0   0  -6 276690. 6815.94   2
   0   0   6 283762. 6638.07  26
   0   0  -6 265749. 6604.90   3
   0   0  -6 271751. 6628.99   1
   0   0   6 285888. 6805.18  15
   0   0   6 265177. 6899.15  16
   0   0   7 60.5388 46.6786  26
   0   0  -7 88.2633 45.9336   1
   0   0   7 77.2890 70.2569  15
   0   0   7 252.496 126.524  16
   0   0   8 2467.21 299.563  16
   0   0   8 2647.45 259.031  15
   0   0  -8 2761.49 287.044   2
   0   0  -9 84.2525 85.7252   2
   0   0   9 5.76415 69.4583  15
   0   0   9 52.0903 97.9687  16
   0   0  10 23946.0 986.139  15
   0   0 -10 21214.2 1038.77   2
   0   0  10 24751.0 1142.99  16
   0   0  11 92.1637 116.297  16
   0   0 -11 60.2798 88.9520  11
   0   0 -11 168.973 125.287  21
   0   0 -11 154.073 106.315   8
   0   0 -11 86.0915 94.4335   2
   0   0 -11-17.6702 106.541  20
   0   0  12 8873.30 681.358  16
   0   0 -12 8453.72 562.136   8
   0   0 -12 8294.30 624.298  21
   0   0 -12 8224.97 601.585  11
   0   0 -12 8707.25 666.772   2
   0   0 -13 100.128 87.3816  21
   0   0 -13 106.370 98.0639  11
   0   0  13-35.9708 111.104  22
   0   0 -13-13.3018 82.6349   8
   0   0  14 18564.9 925.204  22
   0   0 -14 17868.2 886.999  21
   0   0 -14 18445.0 888.371  11
   0   0 -15 31.8155 72.6608  21
   0   0 -15 28.7922 83.2971  11
   0   0  15 127.655 83.2365  22
   0   0 -16 13788.3 612.316  11
   0   0  16 13817.0 611.820  22
   0   0 -17 125.779 57.2065  11
   0   0  17 46.7866 45.9271  23
   0   0  17 99.4470 44.9891  22
   0  -1   0 35.1758 25.1038  29
   0   1   0 90.0603 20.5185   1
   0  -1  -1 144553. 3076.32   3
   0   1  -1 127008. 3101.39   1
   0   1   1 135320. 3064.50  16
   0   1  -1 135418. 3076.78  26
   0  -1   1 106173. 3177.12  28
   0   1  -1 128203. 3086.03  27
   0  -1  -1 136771. 3070.54   1
   0  -1  -1 126837. 3135.70  28
   0  -1   1 120975. 3072.93  26
   0   1  -1 142659. 3085.15   4
   0  -1   1 127511. 3098.13   3
   0  -1   2 42882.1 1218.84  16
   0   1  -2 44963.9 1163.58   1
   0   1  -2 47172.0 1151.58   4
   0  -1   2 45942.5 1129.42  26
   0   1   2 43222.4 1157.41  16
   0   1   2 48072.3 1114.17  15
   0   1  -2 47415.8 1109.07  29
   0  -1   2 39925.6 1200.86  28
   0  -1   2 42578.2 1226.14  15
   0  -1  -2 49704.8 1127.81   3
   0  -1  -2 46563.2 1307.97  29
   0   1  -2 43419.3 1175.06  27
   0   1  -3 2573.38 151.967   1
   0  -1   3 2183.05 147.214  28
   0  -1   3 2575.95 195.495  15
   0   1   3 2678.83 137.237  15
   0  -1  -3 3064.66 239.749  29
   0  -1  -3 2829.78 133.037   3
   0   1   3 2469.62 169.426  16
   0   1  -3 2603.42 175.203  27
   0   1  -3 2851.58 161.292   4
   0  -1   3 2510.94 130.000  26
   0  -1   4 111622. 2878.69  28
   0  -1   4 118069. 3081.89  16
   0   1  -4 116284. 2920.39   1
   0  -1   4 113388. 2876.61  26
   0  -1  -4 120673. 2876.49   3
   0  -1  -4 121236. 2972.90   2
   0   1   4 110628. 2999.96  16
   0  -1   4 116337. 3039.62  15
   0   1  -4 110794. 3005.92  27
   0   1   4 114164. 2895.83  26
   0   1  -4 127378. 3018.48   2
   0   1   4 119909. 2915.13  15
   0   1  -4 119940. 2957.24   4
   0   1   5 72614.1 1894.22  15
   0  -1  -5 73259.6 1814.32  14
   0   1  -5 73310.9 1882.90   1
   0   1  -5 66016.8 1979.05  27
   0  -1   5 71506.4 1837.95  26
   0  -1  -5 75539.3 1964.29   2
   0   1  -5 71886.1 1983.94   2
   0   1  -5 75155.8 1943.08   4
   0  -1   5 69529.2 2001.47  15
   0  -1   5 74575.6 2078.09  16
   0   1   5 65556.6 1988.26  16
   0  -1   5 72778.1 1796.73  28
   0   1   5 71942.7 1855.43  26
   0  -1  -5 69015.7 1823.66   3
   0  -1  -6 1495.87 113.786   1
   0  -1  -6 1285.18 114.784   3
   0   1  -6 1409.03 135.788   1
   0  -1   6 1372.94 120.334  26
   0  -1  -6 1979.46 116.329  14
   0   1   6 1394.13 128.414  26
   0  -1  -6 1621.44 178.498   2
   0   1   6 1367.46 185.533  16
   0  -1   6 1407.63 184.221  15
   0   1  -6 1467.74 185.770  27
   0  -1   6 1504.10 207.243  16
   0  -1  -6 1859.20 197.453  29
   0   1  -6 1741.44 196.591   2
   0   1   6 1501.03 150.958  15
   0   1  -6 1586.36 169.620   4
   0  -1   7 92767.7 2561.29  15
   0   1  -7 93670.1 2351.03   1
   0  -1   7 89541.4 2317.64  26
   0   1  -7 92280.3 2562.91   2
   0   1   7 88762.5 2611.68  16
   0   1  -7 88841.5 2477.99   4
   0   1   7 94766.6 2446.57  15
   0  -1  -7 93024.1 2542.84   2
   0  -1   7 96474.5 2667.57  16
   0   1   7 89464.6 2341.44  26
   0  -1  -8 7706.00 491.875   2
   0  -1   8 8530.90 509.775  15
   0   1  -8 7675.85 497.852   2
   0   1   8 8012.08 436.859  15
   0   1   8 7983.65 543.781  16
   0  -1   8 7934.46 542.770  16
   0   1   9 66187.1 2126.66  16
   0  -1  -9 60807.3 2008.88   2
   0  -1   9 65666.0 2120.10  16
   0   1  -9 58024.1 1996.01   2
   0  -1   9 67495.9 2014.52  15
   0   1   9 63351.0 1879.52  15
   0  -1 -10 1711.03 255.544   2
   0  -1  10 1277.59 244.485  16
   0  -1  10 1106.44 192.697  15
   0   1  10 1341.70 249.052  16
   0   1 -10 1276.45 228.797   2
   0  -1 -11 8297.74 589.043   8
   0  -1 -11 8675.10 641.100  21
   0   1  11 8461.42 663.786  16
   0  -1 -11 8685.31 621.128  11
   0   1 -11 8188.24 618.348  20
   0  -1  11 8576.71 648.902  16
   0   1 -11 8152.88 623.201   2
   0   1 -11 8354.16 618.890  21
   0   1 -11 9088.01 622.961  11
   0  -1 -11 9232.74 662.920   2
   0   1  12 1278.84 247.997  22
   0  -1 -12 1150.59 218.472   8
   0   1 -12 1140.23 233.781  21
   0   1 -12 1277.83 242.058  11
   0  -1  12 854.956 222.299  16
   0  -1 -12 1068.71 226.622  11
   0   1 -12 784.997 201.177   2
   0   1  12 1315.03 274.245  16
   0   1 -12 936.128 222.049  20
   0  -1 -12 1079.33 243.587   2
   0  -1 -12 1534.56 274.541  21
   0   1 -13 296.830 133.246  11
   0   1 -13 200.067 124.811  21
   0  -1 -13 446.969 162.151  21
   0  -1 -13 407.436 154.072  11
   0  -1 -13 276.126 118.701   8
   0  -1 -14 8064.85 557.479  11
   0   1  14 8388.57 584.840  22
   0  -1 -14 8365.40 578.196  21
   0   1 -14 7820.01 539.333  11
   0  -1  14 7954.09 573.083  22
   0   1 -14 7674.33 539.243  21
   0  -1 -14 8164.00 502.822   8
   0  -1  15 28388.8 1113.89  22
   0  -1 -15 29599.7 1117.72  11
   0   1 -15 28011.5 1063.93  21
   0   1 -15 28790.6 1080.38  11
   0  -1 -15 26565.4 1070.48  21
   0   1  15 29380.2 1118.91  22
   0   1 -16 10395.5 493.323  21
   0  -1  16 11209.6 537.765  22
   0   1 -16 11071.7 517.833  11
   0  -1 -16 10858.9 534.552  11
   0   1  16 11184.9 518.740  22
   0   1  16 10426.9 551.056  23
   0  -1  17 2276.42 187.830  23
   0  -1 -17 2199.93 178.380  11
   0   1 -17 2139.92 161.907  11
   0   1  17 2182.35 187.271  23
   0  -1  17 2198.81 165.555  22
   0  -2   0 18511.4 554.067  29
   0   2   0 16771.2 503.608   1
   0  -2   1 11885.7 413.414   3
   0   2   1 13098.1 399.049   1
   0  -2  -1 13186.8 510.969  28
   0  -2   1 10840.9 543.521  28
   0   2   1 14103.4 357.617  16
   0   2   1 13328.2 370.665  17
   0   2  -1 10946.8 407.696   1
   0  -2   1 12210.7 436.025  15
   0   2  -1 12580.0 365.557  27
   0  -2  -1 14113.3 418.333   3
   0   2  -2 1590.06 123.559  27
   0  -2  -2 1926.52 123.379   3
   0  -2  -2 2017.56 149.441  28
   0   2  -2 2216.04 156.140   1
   0  -2   2 1315.46 109.139  26
   0  -2   2 1283.80 165.094  28
   0   2  -2 2083.77 129.214   4
   0   2   2 1851.00 113.783  16
   0  -2  -2 1547.65 176.594  29
   0   2  -3 18644.3 570.995   4
   0   2  -3 19285.4 607.757   1
   0  -2  -3 17602.9 692.441  29
   0  -2   3 16507.5 616.081  28
   0  -2   3 18521.4 654.057  16
   0  -2   3 16941.5 541.021  26
   0   2  -3 17506.1 591.802  27
   0   2   3 17811.6 564.440  16
   0  -2  -3 19438.0 552.463   3
   0  -2  -3 17922.6 465.945  28
   0  -2   4 13282.5 454.928  26
   0   2   4 13445.0 511.769  16
   0   2  -4 14566.7 523.018   1
   0   2  -4 13856.5 541.690   2
   0   2  -4 13636.3 494.356   4
   0   2   4 14319.5 439.637  15
   0  -2  -4 14107.0 463.125   3
   0   2  -4 14136.6 537.437  27
   0  -2   4 13220.0 505.306  28
   0  -2   4 13682.8 589.406  16
   0  -2   4 13130.0 580.860  15
   0  -2  -4 14781.5 517.557   2
   0   2  -5 30010.6 953.418  27
   0   2   5 25952.5 900.150  16
   0   2  -5 29545.3 878.334   1
   0   2  -5 26951.8 866.812   4
   0   2  -5 28813.9 943.174   2
   0  -2  -5 28837.1 900.475   2
   0  -2   5 28211.9 830.999  28
   0  -2  -5 25170.1 794.773   3
   0   2   5 28619.4 803.679  15
   0  -2   5 27965.3 976.224  15
   0  -2   5 29355.5 1005.30  16
   0  -2   5 25385.0 790.347  26
   0   2   6 95722.7 2417.53  26
   0  -2   6 90913.8 2364.95  26
   0  -2   6 102536. 2679.58  16
   0  -2   6 95408.3 2609.38  15
   0   2  -6 106395. 2469.40   1
   0   2   6 89943.7 2554.39  16
   0  -2   6 94481.6 2359.95  28
   0   2  -6 94380.2 2488.67   4
   0   2   6 92421.5 2395.35  15
   0   2  -6 99302.4 2587.59  27
   0  -2  -6 95102.2 2372.90  14
   0  -2  -6 95472.9 2534.10   2
   0   2  -6 98072.2 2595.38   2
   0  -2  -6 86147.8 2365.06   3
   0   2  -7 115982. 2632.92   1
   0  -2   7 101493. 2829.46  15
   0   2   7 99104.0 2815.85  16
   0   2  -7 102042. 2708.51   4
   0   2   7 102718. 2610.35  26
   0  -2  -7 101122. 2517.87  14
   0  -2   7 105725. 2888.08  16
   0  -2  -7 93158.4 2547.80   3
   0   2  -7 96859.7 2799.42   2
   0   2  -7 105300. 2808.39  27
   0   2   7 98873.1 2609.28  15
   0  -2  -7 100407. 2768.23   2
   0  -2  -7 121878. 2821.45  29
   0  -2   8 5135.22 402.883  15
   0  -2  -8 5069.20 390.889   2
   0   2   8 4964.85 418.221  16
   0   2  -8 5101.69 406.280   2
   0  -2   8 5397.11 436.242  16
   0   2  -8 5508.67 365.965   4
   0   2   9 11030.4 686.584  16
   0  -2  -9 10665.3 641.035   2
   0  -2   9 12099.3 669.782  15
   0   2  -9 10469.2 643.870   2
   0  -2   9 11590.1 695.016  16
   0  -2 -10 29183.4 1255.46  21
   0   2  10 31136.2 1333.21  16
   0   2 -10 28863.6 1238.94  20
   0  -2 -10 31565.2 1304.61  11
   0  -2  10 31451.6 1237.83  15
   0  -2  10 29988.5 1286.06  16
   0  -2 -10 27781.6 1225.73   2
   0   2 -10 27508.8 1226.41   2
   0  -2 -11 18641.4 987.269   2
   0  -2  11 19027.4 998.375  16
   0  -2  11 17078.2 897.234  18
   0  -2 -11 19065.9 960.158   8
   0   2  11 18818.4 1030.35  16
   0   2 -11 17321.2 949.528   2
   0  -2  11 18287.8 914.080  15
   0   2  11 18018.0 955.983  22
   0  -2 -11 18568.3 981.533  21
   0   2 -11 20146.0 965.043  11
   0   2 -11 18604.2 945.631  21
   0  -2 -11 18840.3 976.256  11
   0   2 -11 17547.0 945.139  20
   0   2 -12 31336.2 1259.13  11
   0  -2  12 29756.3 1334.78  16
   0  -2 -12 30092.2 1243.02   8
   0   2  12 31103.5 1399.10  16
   0   2  12 27454.2 1258.80  22
   0  -2 -12 26628.8 1291.53   2
   0   2 -12 28308.4 1295.42   2
   0  -2 -12 28582.9 1297.66  21
   0   2 -12 29424.9 1252.48  21
   0  -2 -12 29408.7 1287.83  11
   0  -2  12 27504.7 1182.15  18
   0   2  12 27664.2 1225.23  17
   0   2 -12 28398.5 1273.64  20
   0   2 -13 72234.9 2266.07  11
   0   2  13 71339.5 2337.08  22
   0  -2 -13 71582.4 2327.15  11
   0  -2 -13 73029.7 2250.38   8
   0  -2 -13 70164.0 2352.16  21
   0   2 -13 68849.6 2315.29  20
   0   2 -13 70561.0 2273.67  21
   0  -2  14 1269.56 234.715  22
   0  -2 -14 1075.88 211.997  11
   0  -2 -14 1266.13 206.494   8
   0   2  14 1066.39 205.756  22
   0  -2 -14 1142.68 222.271  21
   0   2 -14 1052.16 201.030  21
   0   2 -14 1274.37 215.962  11
   0  -2 -15 515.613 141.523  11
   0   2  15 578.201 138.550  22
   0  -2 -15 308.580 124.045  21
   0   2 -15 467.735 120.966  11
   0  -2  15 572.543 152.968  22
   0   2 -15 350.057 123.132  21
   0  -2 -15 357.553 105.154   8
   0   2 -16 5062.25 316.344  11
   0  -2 -16 5043.97 345.292  11
   0   2  16 5050.31 314.478  22
   0  -2  16 5207.21 347.893  22
   0   2  16 5441.95 375.543  23
   0   2 -16 4910.01 305.995  21
   0   2  17 55615.8 1518.72  23
   0  -2  17 55142.4 1498.38  23
   0  -2  17 54794.7 1466.65  22
   0  -2 -17 52888.5 1483.86  11
   0  -3   0 83.9165 42.7466  15
   0  -3   0 185.501 73.4031  29
   0  -3   0 165.210 117.463  28
   0   3   0 81.6470 49.0224   1
   0   3   0 89.1488 37.8103  17
   0   3  -1 1787.83 152.637   1
   0   3   1 2304.43 128.076  17
   0   3  -1 2054.73 108.790  27
   0  -3  -1 2336.84 164.776   3
   0   3   1 2319.31 151.109   1
   0  -3  -1 2412.85 229.438  28
   0  -3   1 2130.21 161.162   3
   0  -3  -1 2100.97 185.339  29
   0  -3   1 2124.07 166.507  15
   0   3   1 2300.04 107.527  16
   0   3   2 128867. 2962.56  16
   0   3  -2 114153. 2989.37  27
   0  -3  -2 126403. 3039.13   3
   0  -3   2 113544. 3222.19  28
   0   3   2 129134. 2982.53  17
   0  -3  -2 143144. 3161.64  28
   0   3  -2 122027. 3073.95   1
   0  -3   2 119990. 3064.18   3
   0   3   3 390.205 66.8725  17
   0   3  -3 658.081 85.4948   4
   0  -3   3 382.549 95.7821  16
   0  -3  -3 396.895 117.620  29
   0  -3   3 313.520 68.7849  26
   0  -3  -3 483.963 74.3985  28
   0   3  -3 291.001 70.5368  27
   0   3  -3 452.264 97.4404   1
   0  -3  -3 399.786 78.3260   3
   0  -3   3 238.365 98.4934  28
   0   3  -3 444.549 83.5362  17
   0   3   3 419.960 68.3329  16
   0   3  -4 1859.53 154.003   4
   0   3  -4 1669.37 169.600   2
   0  -3   4 1495.73 161.553  28
   0  -3   4 1635.71 196.340  15
   0  -3   4 1927.08 201.028  16
   0   3  -4 1507.35 152.079  27
   0   3  -4 1690.12 163.619   1
   0   3   4 1460.69 140.114  16
   0  -3  -4 1622.39 143.613   3
   0  -3  -4 1621.13 150.469   2
   0  -3  -4 1489.13 75.7289  28
   0  -3  -4 1677.37 209.336  29
   0  -3   4 1326.79 121.770  26
   0  -3  -5 10603.3 434.955   3
   0  -3   5 10328.7 457.034  28
   0  -3   5 9914.65 403.118  26
   0  -3  -5 11389.4 488.080   2
   0  -3   5 11967.2 562.830  16
   0   3   5 10550.0 470.797  16
   0  -3  -5 14104.0 620.452  29
   0  -3   5 10784.7 553.047  15
   0   3  -5 10877.9 455.932   4
   0   3  -5 10843.6 512.342   2
   0   3  -5 11658.1 506.023  27
   0   3  -5 12644.5 499.934   1
   0   3  -6 86643.9 2100.88   1
   0   3   6 84952.5 2079.27  26
   0  -3   6 79762.5 2244.33  15
   0  -3  -6 79012.2 2148.10   2
   0  -3   6 80547.5 2246.74  16
   0   3  -6 82907.2 2179.02  27
   0   3  -6 78686.2 2198.80   2
   0  -3  -6 71927.7 2008.85   3
   0  -3  -6 91545.6 2299.28  29
   0   3  -6 77239.8 2085.74   4
   0  -3  -6 74859.8 2033.33  14
   0  -3   6 75953.2 2029.90  28
   0  -3   6 71138.4 1964.29  26
   0   3   6 72496.3 2125.05  16
   0  -3  -7 2583.85 254.690   2
   0  -3   7 2628.50 278.281  15
   0   3   7 2272.90 197.930  26
   0   3   7 2300.04 250.075  16
   0  -3  -7 2923.69 279.314  29
   0   3  -7 2658.49 208.807   1
   0  -3  -7 2489.05 189.241  14
   0   3  -7 2440.09 221.774   4
   0  -3  -7 2149.81 178.025   3
   0   3  -7 2600.99 274.193   2
   0   3  -7 2418.10 246.239  27
   0  -3   7 2670.75 281.646  16
   0   3   8 194327. 5236.02  16
   0   3  -8 207088. 5272.67   2
   0   3   8 202262. 5015.10  26
   0  -3  -8 201812. 5214.75   2
   0   3  -8 202383. 5091.65   4
   0  -3   8 215567. 5321.62  16
   0  -3   8 214858. 5297.44  15
   0  -3  -9 286.601 115.640   2
   0  -3   9 291.433 120.597  16
   0   3   9 429.616 141.031  16
   0  -3   9 369.928 128.836  15
   0   3  -9 329.158 127.678   2
   0   3 -10 26014.5 1175.78   2
   0   3 -10 28086.9 1179.21  30
   0  -3 -10 30113.2 1243.85  21
   0   3 -10 28526.2 1203.52  20
   0   3  10 27541.5 1241.21  16
   0  -3 -10 26154.1 1180.47   2
   0   3  10 27495.8 1122.93  17
   0  -3  10 29349.1 1201.02  15
   0  -3 -10 27191.7 1223.02   8
   0  -3 -10 27259.3 1233.34  11
   0  -3  10 29165.6 1233.72  16
   0   3  11 4608.81 486.806  16
   0   3  11 4539.41 421.778  17
   0  -3  11 4633.01 458.592  16
   0  -3 -11 4900.23 475.590  21
   0  -3  11 4549.69 430.984  15
   0   3 -11 4374.64 424.533  30
   0   3 -11 4660.91 439.356  11
   0   3  11 4407.26 430.254  22
   0  -3 -11 4859.99 471.051   8
   0  -3  11 4560.11 438.511  18
   0   3 -11 5352.16 461.928  21
   0   3 -11 5021.07 463.644  20
   0   3 -11 4429.12 450.512   2
   0  -3 -11 4833.51 474.777  11
   0  -3 -11 4425.59 452.462   2
   0   3 -12 80248.2 2334.66  11
   0   3 -12 71530.7 2277.49  21
   0  -3 -12 72322.5 2378.93  11
   0  -3  12 72977.5 2397.74  16
   0   3 -12 69607.8 2314.44  20
   0   3  12 66310.3 2281.49  22
   0  -3 -12 64073.9 2342.94   2
   0  -3  12 71403.4 2265.97  18
   0  -3 -12 74910.9 2353.58   8
   0   3  12 72365.2 2462.67  16
   0  -3 -12 65691.4 2336.59  21
   0   3 -12 67581.1 2331.13   2
   0  -3 -13 21185.6 1070.13  21
   0  -3 -13 23005.6 1079.86  11
   0   3 -13 22385.3 1012.46  21
   0  -3 -13 22311.7 1021.65   8
   0  -3  13 21187.7 968.442  18
   0   3 -13 22193.6 1051.50  20
   0   3  13 21869.8 1041.20  22
   0   3 -13 24557.5 1037.54  11
   0  -3 -14 62876.9 2137.08  21
   0   3 -14 68433.2 2065.14  11
   0  -3 -14 66723.7 2146.09  11
   0  -3 -14 67179.1 2069.39   8
   0   3  14 68097.1 2128.94  22
   0   3 -14 67393.7 2068.38  21
   0   3 -15 94.1260 76.4527  11
   0  -3 -15 94.8021 69.6692   8
   0  -3  15 163.761 100.975  22
   0   3 -15 190.087 92.2245  21
   0  -3 -15 60.4530 85.9889  11
   0   3  15 136.405 104.589  23
   0   3  15 63.7563 72.1104  22
   0   3  16 30574.7 1051.65  23
   0   3 -16 28059.5 911.849  11
   0  -3 -16 28674.1 994.085  11
   0  -3  16 29171.9 1000.17  22
   0   3 -16 27886.5 908.086  21
   0   3  17 505.726 90.1585  23
   0  -3  17 438.590 79.3720  22
   0  -3 -17 596.175 93.8246  11
   0  -3  17 582.159 90.3291  23
   0  -4   0 72974.8 1997.31  28
   0  -4   0 74069.1 1771.70  15
   0   4   0 63465.2 1790.23   1
   0   4   0 68563.9 1726.39  17
   0   4   0 67633.1 1646.84  27
   0  -4   0 66114.4 1802.39  29
   0   4   1 183825. 4505.77   1
   0   4   1 198016. 4448.87  17
   0  -4  -1 169173. 4552.87  29
   0   4  -1 178237. 4545.59   1
   0  -4  -1 207374. 4750.63  28
   0  -4   1 189030. 4554.03  15
   0  -4  -1 199187. 4556.97   3
   0  -4   1 185821. 4544.92   3
   0   4  -1 185652. 4382.91  27
   0  -4   2 101.816 65.4092   3
   0   4   2 226.260 55.2347  17
   0   4  -2 133.981 47.1451  27
   0   4   2 107.415 33.8927  16
   0  -4   2 28.0163 72.0327  15
   0  -4  -2 96.4867 88.5344  28
   0  -4  -2 87.4824 61.7335   3
   0  -4   2 191.309 115.273  28
   0  -4  -2 151.575 63.4358  29
   0   4  -2 17.1606 63.0770   1
   0  -4   3 14112.8 615.126  15
   0  -4  -3 14418.0 629.743  29
   0   4  -3 13155.3 538.182   2
   0  -4   3 14320.9 566.581  16
   0  -4  -3 15288.2 538.085  28
   0  -4  -3 14398.5 542.641   3
   0  -4   3 13342.6 631.834  28
   0   4  -3 13550.5 504.154  27
   0   4   3 15156.2 500.187  17
   0   4  -3 14942.0 579.403   1
   0   4  -3 14186.7 547.429  17
   0   4   3 14499.5 476.810  16
   0   4  -3 13362.0 501.325   4
   0   4  -4 44691.0 1249.14  27
   0  -4  -4 43817.7 1405.15  29
   0   4  -4 43917.0 1227.81   4
   0   4  -4 49513.2 1327.64   1
   0   4   4 43353.4 1213.51  16
   0  -4   4 43267.9 1320.02  16
   0   4   4 42953.0 1205.09  17
   0  -4  -4 42017.1 1120.36  28
   0  -4   4 38595.5 1298.47  28
   0  -4   4 41381.9 1364.79  15
   0  -4  -4 42810.4 1240.20   3
   0   4  -4 44909.0 1310.83   2
   0   4  -5 17734.7 654.542  27
   0  -4  -5 14923.5 590.780   3
   0   4  -5 16738.7 683.416   2
   0  -4   5 16696.5 734.624  15
   0  -4   5 16616.7 705.337  16
   0   4  -5 18914.6 677.261   1
   0   4  -5 16610.6 612.544   4
   0   4   5 16396.9 603.048  17
   0  -4   5 15158.0 636.876  28
   0   4   5 15650.4 612.225  16
   0  -4  -5 17073.3 652.935   2
   0  -4  -5 19022.8 786.515  29
   0  -4   6 12679.3 533.339  28
   0   4  -6 13815.6 556.890   1
   0  -4  -6 14079.4 676.232  29
   0   4  -6 12234.7 524.741   4
   0  -4   6 12502.6 619.230  16
   0  -4  -6 11328.3 496.115   3
   0   4  -6 13806.3 588.710  27
   0   4   6 11837.4 550.142  16
   0  -4  -6 11987.9 567.046   2
   0   4   6 11472.4 515.251  17
   0   4  -6 11872.9 592.530   2
   0  -4   6 12151.1 629.031  15
   0   4  -7 258468. 6467.35   2
   0   4  -7 290093. 6315.47   1
   0  -4  -7 266892. 6439.27   2
   0   4  -7 265962. 6395.26  27
   0  -4   7 259954. 6245.28  28
   0   4   7 242671. 6305.99  17
   0  -4  -7 288720. 6545.73  29
   0  -4   7 262819. 6513.64  15
   0  -4  -7 232233. 6216.67   3
   0   4   7 257278. 6299.52  26
   0   4  -7 266481. 6313.29   4
   0  -4  -7 257784. 6276.31  14
   0  -4   7 262054. 6491.80  16
   0   4   7 257387. 6398.17  16
   0   4  -8 1968.29 206.090   4
   0  -4   8 1908.88 255.233  15
   0   4   8 1823.58 238.506  16
   0   4   8 1645.35 203.624  17
   0   4   8 1816.97 198.321  26
   0  -4  -8 1890.82 244.538   2
   0   4  -8 1737.28 245.633   2
   0  -4   8 1902.90 250.081  16
   0  -4  -9 14771.4 786.326   2
   0   4   9 15084.9 727.647  17
   0  -4   9 15721.8 816.720  15
   0  -4   9 15720.2 812.402  16
   0   4  -9 15680.7 814.711   2
   0   4   9 16861.0 837.413  16
   0   4 -10 20737.9 939.014  21
   0   4  10 19585.8 985.024  16
   0  -4 -10 18299.4 948.647  21
   0  -4 -10 19888.6 1016.16  11
   0   4 -10 18875.7 943.820   2
   0   4  10 17882.3 868.671  17
   0  -4 -10 19020.8 993.027   8
   0   4 -10 19352.9 937.197  20
   0  -4 -10 18586.5 950.434   2
   0   4 -10 19886.8 941.082  30
   0  -4  10 19817.9 960.047  15
   0  -4  10 19042.8 954.318  16
   0   4 -11 32915.9 1385.50   2
   0  -4  11 34854.0 1418.96  16
   0   4 -11 37967.1 1399.82  11
   0  -4 -11 35220.7 1464.96  11
   0   4 -11 34583.9 1344.73  21
   0   4  11 33418.2 1335.37  17
   0   4 -11 34261.3 1362.23  30
   0   4  11 31760.1 1326.63  22
   0   4 -11 34736.6 1385.14  20
   0   4  11 34919.1 1462.67  16
   0  -4 -11 33059.8 1419.39  21
   0  -4  11 36520.5 1415.99  15
   0  -4  11 34418.5 1389.50  18
   0  -4 -11 33510.3 1437.82   8
   0  -4 -12 12342.9 769.534   8
   0   4  12 12338.1 726.185  22
   0  -4 -12 12009.8 773.019  11
   0   4 -12 12905.0 724.613  21
   0   4 -12 11739.6 729.808  20
   0  -4 -12 11931.7 778.346  21
   0   4 -12 13053.1 725.526  11
   0  -4  12 12001.2 721.650  18
   0   4 -13 99526.6 2741.15  11
   0  -4 -13 90689.5 2836.56  11
   0   4 -13 92121.9 2712.01  21
   0  -4 -13 95719.8 2825.67   8
   0  -4 -13 86744.4 2824.50  21
   0   4 -13 93046.6 2786.23  20
   0  -4  13 91130.2 2712.87  18
   0   4  13 90677.6 2751.23  22
   0   4 -14 3052.16 301.174  21
   0  -4 -14 2772.16 307.359   8
   0   4 -14 2687.80 309.924  20
   0   4  14 2465.50 282.550  22
   0  -4 -14 2976.93 335.943  11
   0   4 -14 3371.46 310.116  11
   0  -4  14 2725.64 281.630  18
   0   4 -15 17853.1 730.312  21
   0  -4  15 18382.1 814.785  22
   0   4  15 19105.8 873.452  23
   0  -4 -15 18207.4 759.782   8
   0   4 -15 18203.3 719.900  11
   0  -4 -15 17784.4 802.279  11
   0  -4 -16 4439.69 265.590   8
   0  -4  16 4908.63 325.693  22
   0   4  16 5189.76 351.232  23
   0   4 -16 4141.83 246.094  21
   0  -4 -16 4336.02 304.568  11
   0  -4 -17 20143.9 642.730  11
   0   4  17 21178.6 665.777  23
   0  -4  17 19177.8 615.885  23
   0  -4  17 20344.3 642.695  22
   0  -5   0-0.70545 57.1489   3
   0   5   0 114.461 71.6241   1
   0  -5   0 17.3228 51.6403  15
   0   5   0 59.7969 27.6637  27
   0  -5   0 83.4142 62.9281  29
   0   5   0 19.9134 41.0382  17
   0  -5   0 76.5586 114.020  28
   0  -5   1 9807.62 463.253   3
   0   5  -1 10076.5 414.227  17
   0   5  -1 8695.31 453.455   1
   0   5   1 10173.8 395.819  17
   0  -5  -1 10645.6 392.959  15
   0  -5   1 10303.2 472.632  15
   0  -5  -1 11808.7 577.907  28
   0  -5  -1 10835.7 477.274   3
   0  -5  -1 8882.71 446.676  29
   0   5   1 9917.62 443.113   1
   0   5  -1 9185.63 329.723  27
   0  -5   1 10254.4 548.825  28
   0  -5   2 19377.0 762.442   3
   0  -5   2 20478.2 872.171  28
   0   5  -2 20517.5 662.723  27
   0  -5   2 22385.4 829.067  15
   0   5   2 23690.5 647.659  16
   0  -5  -2 23483.5 793.049   3
   0   5  -2 20830.8 788.477   1
   0   5   2 22257.8 697.121  17
   0  -5  -2 21365.3 804.459  29
   0  -5  -2 24995.0 877.009  28
   0   5  -2 22557.5 752.444  17
   0   5  -3 27529.3 839.810  27
   0  -5   3 27726.6 1055.03  28
   0  -5  -3 25708.8 967.917  29
   0  -5   3 27246.7 989.279  15
   0  -5   3 26615.3 897.083  16
   0   5   3 27878.6 842.004  17
   0   5  -3 28951.8 957.563   1
   0  -5  -3 27885.7 916.035   3
   0   5  -3 25749.8 852.810   4
   0  -5  -3 30590.9 934.677  28
   0   5  -3 26486.0 903.112  17
   0   5   3 27441.5 795.530  16
   0   5  -4 201.389 68.5820  27
   0  -5  -4 200.283 78.7189   3
   0   5  -4 255.057 86.5021   2
   0   5   4 263.550 71.3130  17
   0  -5  -4 213.839 58.6211  28
   0   5  -4 262.074 85.8719   1
   0   5   4 236.901 62.0555  16
   0  -5  -4 141.961 108.309  29
   0   5  -4 233.528 81.3064  17
   0  -5   4 332.428 116.517  15
   0  -5   4 298.468 117.455  28
   0  -5   4 268.953 91.1752  16
   0  -5  -5 70521.7 1826.79  28
   0   5  -5 75089.5 2114.77   2
   0  -5   5 76594.9 2203.45  15
   0   5  -5 77221.4 2020.39   4
   0  -5  -5 76322.2 2228.50  29
   0  -5  -5 73404.1 2031.92   3
   0  -5   5 69901.3 2078.97  28
   0   5   5 74420.1 2007.16  17
   0   5  -5 83899.6 2059.23  27
   0  -5   5 76768.3 2133.29  16
   0   5  -5 87020.7 2140.35   1
   0   5   5 76712.7 2010.03  16
   0  -5   6 21933.0 882.179  16
   0   5  -6 25288.3 859.046  27
   0   5  -6 25828.4 866.743   1
   0   5   6 21475.1 807.695  16
   0  -5   6 21229.0 915.115  15
   0  -5  -6 24052.9 977.327  29
   0   5   6 20816.0 787.901  17
   0  -5  -6 20792.9 788.198   3
   0   5  -6 20787.4 861.695   2
   0  -5   6 21096.3 807.686  28
   0   5  -6 22353.5 788.810   4
   0   5  -7 6315.92 372.808   1
   0  -5   7 5890.94 442.368  15
   0   5   7 5371.57 358.389  17
   0   5  -7 6246.61 394.837  27
   0  -5  -7 5261.40 340.211   3
   0  -5  -7 5754.41 365.794  14
   0  -5   7 5528.51 344.934  28
   0   5  -7 5406.49 344.227   4
   0   5   7 5872.48 386.915  16
   0  -5  -7 6597.13 470.873  29
   0  -5   7 5917.41 423.547  16
   0   5  -7 5299.22 404.088   2
   0  -5   8 52493.4 1751.60  15
   0   5   8 52079.6 1664.61  16
   0   5  -8 53624.0 1730.96   2
   0  -5   8 51086.0 1703.48  16
   0   5   8 49232.9 1565.00  26
   0   5   8 50624.7 1604.27  17
   0   5  -9 83637.3 2530.22   2
   0   5   9 84846.8 2504.23  16
   0  -5   9 85031.8 2560.59  15
   0   5   9 78874.9 2395.36  17
   0  -5   9 84340.3 2525.25  16
   0  -5  10 26253.3 1153.22  15
   0  -5  10 25583.3 1125.09  16
   0   5  10 24610.1 1114.31  16
   0   5 -10 25712.0 1102.06  30
   0   5 -10 25845.7 1108.68  20
   0  -5  10 24567.2 1073.56  13
   0   5 -10 26523.3 1085.88  21
   0  -5 -10 24317.4 1127.10  21
   0   5 -10 23788.1 1103.82   2
   0   5 -10 23406.9 1040.73   9
   0  -5 -10 28361.8 1139.91  24
   0   5  10 24751.4 1053.16  17
   0  -5 -10 25076.3 1193.75   8
   0  -5 -10 25283.4 1185.86  11
   0  -5 -11 54190.5 1926.90  21
   0  -5 -11 52345.2 1952.03  11
   0  -5  11 53478.9 1897.10  16
   0  -5  11 54956.1 1915.62  15
   0   5 -11 52394.9 1852.08  20
   0   5  11 52277.2 1822.57  17
   0   5 -11 56785.3 1839.76  21
   0   5 -11 59469.0 1855.64  11
   0   5 -11 51921.2 1770.20   9
   0   5 -11 53145.2 1840.47  30
   0   5  11 53689.3 1924.27  16
   0   5 -11 49766.6 1854.36   2
   0  -5  11 56570.6 1916.18  18
   0  -5 -11 53541.1 1978.18   8
   0  -5 -12 34452.9 1451.47   8
   0   5 -12 31939.1 1312.93  30
   0  -5 -12 32477.5 1404.66  21
   0   5 -12 34975.2 1325.00  21
   0   5 -12 33539.1 1260.70   9
   0   5 -12 36290.6 1310.64  11
   0  -5  12 33675.1 1360.88  18
   0  -5 -12 33973.9 1431.36  11
   0   5 -12 35035.0 1371.20  20
   0  -5  13 1503.17 243.080  18
   0   5 -13 1006.90 189.560  21
   0   5 -13 1425.37 210.206  11
   0  -5 -13 1392.49 251.551   8
   0  -5 -13 1418.29 258.145  11
   0   5 -13 1430.35 236.609  20
   0   5  13 1678.21 284.043  23
   0   5  14 16164.5 858.757  23
   0  -5 -14 15977.8 798.298   8
   0   5 -14 16249.6 733.907  21
   0  -5 -14 16169.2 818.936  11
   0  -5  14 15244.7 733.060  18
   0   5 -14 16227.0 788.521  20
   0   5 -14 16719.7 707.030  11
   0   5 -15 24204.5 868.828  21
   0  -5  15 24708.3 882.599  18
   0  -5  15 25402.6 979.056  22
   0   5  15 27150.4 1053.54  23
   0  -5 -15 23845.8 960.224  11
   0  -5 -15 25211.7 938.361   8
   0  -5  16 19085.0 710.350  22
   0   5  16 20482.6 756.130  23
   0  -5 -16 18614.7 698.792  11
   0  -6   0 479875. 11279.5  15
   0   6   0 466382. 11346.9   1
   0  -6   0 494093. 11382.6   3
   0   6   0 504032. 11072.7  27
   0   6   0 502772. 11220.3  17
   0  -6   0 510389. 11499.8  28
   0  -6   1 6618.70 400.125  15
   0  -6  -1 5823.48 305.371  15
   0  -6   1 5747.62 373.619   3
   0   6  -1 5408.67 377.598   1
   0   6  -1 5708.13 320.415  17
   0   6   1 5887.87 308.012  17
   0  -6  -1 7121.18 456.142  28
   0  -6   1 6138.23 425.699  28
   0   6  -1 5558.20 244.733  27
   0  -6  -1 5978.70 374.819   3
   0  -6  -1 4890.62 329.963  29
   0   6   1 5300.34 341.257   1
   0  -6  -2 4512.58 338.232  28
   0   6  -2 3630.50 212.766  27
   0  -6  -2 3957.42 298.496   3
   0  -6   2 3354.03 318.318  28
   0  -6   2 4056.20 323.256  15
   0   6  -2 3496.78 299.741   1
   0   6   2 4055.68 247.674  17
   0  -6  -2 4131.99 223.433  15
   0  -6   2 3728.61 293.463   3
   0  -6  -2 3716.71 290.311  29
   0   6  -2 4048.78 277.133  17
   0  -6   3 1259.17 195.361  15
   0   6  -3 1213.68 150.856   4
   0  -6  -3 1421.03 179.092   3
   0   6   3 1272.48 117.797  16
   0   6   3 1147.84 136.057  17
   0   6  -3 1400.50 186.256   1
   0  -6   3 1134.58 191.639  28
   0  -6  -3 1052.04 169.058  29
   0   6  -3 1252.26 132.991  27
   0   6  -3 1049.67 154.447  17
   0  -6  -3 1202.16 163.688  28
   0  -6   4 87330.2 2494.28  15
   0  -6   4 85201.0 2477.46  28
   0   6  -4 90597.5 2293.66  27
   0   6  -4 92655.8 2451.34   1
   0   6   4 87980.3 2307.81  17
   0  -6  -4 84840.5 2373.41   3
   0   6   4 88165.0 2241.90  16
   0  -6   4 86787.9 2378.61  16
   0  -6  -4 84032.8 2479.12  29
   0   6  -4 87407.1 2317.22   4
   0   6  -4 87745.4 2393.47  17
   0  -6  -4 87971.9 2273.45  28
   0   6  -4 89263.5 2405.69   2
   0  -6   5 2326.58 267.530  15
   0   6  -5 3162.34 238.106  27
   0  -6  -5 2603.65 240.960   3
   0  -6  -5 2513.60 161.037  28
   0  -6   5 2696.94 255.376  16
   0   6   5 2656.86 209.698  16
   0  -6   5 2449.17 254.734  28
   0   6   5 2926.32 232.512  17
   0   6  -5 3225.99 277.088   1
   0   6  -5 2366.31 246.585   2
   0   6  -5 2642.58 222.490   4
   0  -6  -5 2946.16 309.097  29
   0   6   6 164754. 4174.78  16
   0   6  -6 185045. 4249.06  27
   0   6   6 164143. 4200.74  17
   0  -6  -6 170106. 4451.16  29
   0   6  -6 188232. 4321.22   1
   0  -6  -6 159513. 4224.28   3
   0  -6   6 167011. 4399.22  15
   0   6  -6 165420. 4313.52   2
   0  -6   6 161306. 4295.27  16
   0   6  -6 162169. 4168.79   4
   0  -6   6 159752. 4239.35  28
   0   6   7 10853.0 559.744  17
   0   6  -7 13653.9 610.327   1
   0   6  -7 11508.2 546.320   4
   0   6  -7 11015.6 620.473   2
   0  -6   7 11621.4 620.386  16
   0  -6   7 11979.1 673.604  15
   0  -6  -7 11759.2 584.134   3
   0  -6  -7 13541.7 726.456  29
   0  -6   7 11809.3 568.738  28
   0   6   7 11887.6 577.543  16
   0   6  -7 13467.3 607.055  27
   0  -6  -8 5112.16 368.242  14
   0   6  -8 5262.00 429.163   2
   0  -6   8 6181.43 480.660  15
   0   6   8 5362.44 396.027  16
   0  -6   8 5839.12 438.751  16
   0   6   8 4571.91 365.470  17
   0  -6  -9 3844.82 387.499  21
   0   6  -9 3635.67 362.110  20
   0   6  -9 3773.40 377.642   2
   0  -6   9 3438.14 361.776  13
   0   6  -9 3631.74 356.684  30
   0   6   9 3608.47 341.438  16
   0  -6  -9 3766.47 411.543   8
   0  -6  -9 3625.13 390.067  11
   0  -6   9 3666.82 381.956  15
   0   6   9 3269.34 321.470  17
   0  -6   9 3484.28 354.840  16
   0  -6 -10 56850.1 2020.48  11
   0  -6 -10 62685.4 2023.55  24
   0  -6 -10 57631.1 1983.15  21
   0  -6  10 59417.6 1965.14  16
   0   6 -10 62753.3 1980.21  20
   0   6  10 55001.2 1871.84  17
   0   6 -10 56707.2 1891.59   9
   0   6 -10 54194.0 1890.70  30
   0  -6  10 59429.4 2012.18  15
   0  -6  10 57481.2 1933.90  13
   0   6  10 57402.6 1936.09  16
   0   6 -10 58466.6 1979.55   2
   0  -6 -10 58635.8 2081.09   8
   0   6 -10 56897.8 1873.48  21
   0  -6 -11 158.436 110.300  24
   0   6 -11 184.782 92.9505   2
   0  -6 -11 59.4898 98.9326  21
   0  -6  11 372.275 132.666  13
   0  -6  11 166.827 128.395  15
   0  -6 -11 588.452 191.207   8
   0  -6  11 264.193 100.421  16
   0   6 -11 130.742 101.682   9
   0  -6  11 267.408 132.736  18
   0   6 -11 217.341 115.478  20
   0   6 -11 118.377 103.960  30
   0  -6 -11 190.704 138.244  11
   0   6 -11 596.972 155.751  21
   0   6 -12 23358.7 986.844   9
   0  -6 -12 23868.0 1137.61  11
   0  -6  12 23833.3 1081.57  18
   0   6 -12 23839.3 1065.52  20
   0   6 -12 22361.6 1027.43  30
   0   6 -12 25026.7 1036.95  21
   0  -6 -12 25003.9 1186.98   8
   0   6  12 24240.9 1143.93  23
   0  -6 -13 3829.76 405.702   8
   0   6 -13 3333.56 347.458  20
   0  -6  13 3636.54 358.968  18
   0   6  13 4042.64 417.523  23
   0  -6 -13 3703.45 392.801  11
   0   6 -13 3956.98 345.726  21
   0  -6  14 21894.0 899.683  18
   0   6  14 22616.3 1012.92  23
   0  -6 -14 21254.4 949.879  11
   0   6 -14 21871.8 924.356  20
   0   6 -14 21986.0 852.234  21
   0  -6 -14 22105.5 966.005   8
   0  -6  15 8744.44 495.543  22
   0  -6  15 9457.25 463.175  18
   0  -6 -15 8854.55 486.018   8
   0   6  15 10096.7 561.169  23
   0  -6 -15 8917.23 501.883  11
   0  -6 -16 25506.9 832.788   8
   0  -6  16 28238.4 903.566  22
   0  -6 -16 27253.2 879.000  11
   0  -7   0 232.619 119.417   3
   0   7   0 61.7967 34.3843  27
   0  -7   0 82.6125 109.318  28
   0   7   0-14.8884 85.1963   1
   0  -7   0 43.7983 61.4798  15
   0   7   0 48.1025 53.6016  17
   0  -7   1 195522. 4789.53  28
   0  -7   1 190006. 4697.67  15
   0   7  -1 183230. 4402.28  27
   0   7   1 171108. 4631.29   1
   0   7   1 190415. 4552.18  17
   0   7  -1 192962. 4590.97  17
   0  -7  -1 208286. 4842.51  28
   0  -7   1 194599. 4758.50   3
   0   7  -1 172927. 4726.62   1
   0  -7  -1 155428. 4550.33  29
   0   7   1 195482. 4411.45  27
   0  -7  -1 184246. 4547.57  15
   0  -7  -1 178148. 4683.98   3
   0  -7  -2 8217.01 483.632   3
   0  -7   2 9510.08 543.765  15
   0   7  -2 7866.16 355.257  27
   0  -7   2 8075.81 486.290   3
   0   7  -2 8611.46 458.111  17
   0   7   2 7949.12 406.020  17
   0  -7   2 8345.95 517.514  28
   0  -7  -2 7739.15 456.640  29
   0   7  -2 7439.53 487.069   1
   0  -7  -2 8707.20 390.095  15
   0  -7  -2 9785.53 536.572  28
   0  -7   3 3469.03 322.840  15
   0   7  -3 3188.63 218.614  27
   0  -7  -3 3305.14 293.562   3
   0  -7   3 2943.14 299.591  28
   0   7  -3 3069.67 252.918   4
   0  -7   3 3179.74 253.038  16
   0  -7  -3 3856.71 302.471  28
   0   7  -3 3314.52 283.996  17
   0  -7  -3 2636.21 267.459  29
   0  -7  -3 3124.12 199.472  15
   0   7  -3 3056.12 296.987   1
   0   7   3 2983.34 238.030  17
   0   7  -4 19123.8 799.994  17
   0   7  -4 21600.1 721.679  27
   0   7  -4 21799.5 865.985   1
   0   7  -4 18230.5 797.786   2
   0  -7   4 20088.5 780.653  16
   0  -7  -4 18539.1 843.634  29
   0   7   4 19485.7 744.067  17
   0  -7   4 19002.4 857.804  28
   0  -7  -4 19692.5 725.977  28
   0  -7  -4 18729.8 802.411   3
   0  -7   4 19283.2 861.007  15
   0   7  -4 19315.3 746.039   4
   0   7   4 20451.9 678.629  16
   0   7  -5 87368.3 2205.39  27
   0  -7   5 81272.0 2282.25  16
   0   7   5 83344.3 2155.56  16
   0   7  -5 75911.5 2199.78   4
   0   7   5 80169.8 2227.45  17
   0  -7   5 78510.6 2337.66  28
   0   7  -5 90937.0 2384.75   1
   0  -7  -5 76777.2 2282.96   3
   0   7  -5 79243.4 2319.02   2
   0  -7  -5 77906.9 2407.98  29
   0  -7   5 77370.6 2385.73  15
   0   7   6 1567.16 175.786  16
   0  -7   6 1517.45 207.924  28
   0   7  -6 1749.65 218.957   1
   0   7  -6 1356.54 203.604   2
   0  -7  -6 1215.52 191.252   3
   0  -7  -6 1193.91 218.134  29
   0   7  -6 1549.65 181.577   4
   0   7  -6 1502.36 180.263  27
   0  -7   6 1424.24 196.765  16
   0  -7   6 1501.17 229.053  15
   0   7   6 1471.39 188.451  17
   0   7   7 113634. 3179.96  17
   0  -7   7 117910. 3196.78  28
   0   7   7 113030. 3139.55  16
   0   7  -7 115714. 3126.20   4
   0   7  -7 134374. 3214.29  27
   0   7  -7 114056. 3285.01   2
   0   7  -7 133573. 3277.41   1
   0  -7   7 116689. 3360.98  15
   0  -7   7 120079. 3265.96  16
   0  -7  -7 119254. 3249.93   3
   0   7   8 11722.1 602.076  16
   0   7  -8 11488.4 669.366   2
   0  -7   8 11868.1 652.754  16
   0  -7  -8 11779.7 615.424  14
   0   7   8 10927.4 602.792  17
   0  -7   8 11545.7 691.197  15
   0   7   8 10526.7 600.655  26
   0   7   9 31603.8 1297.24  23
   0   7   9 33254.1 1239.77  16
   0  -7  -9 31895.7 1320.31  11
   0  -7   9 35101.3 1379.92  15
   0  -7   9 33521.7 1303.29  16
   0   7   9 31729.7 1240.67  17
   0  -7  -9 34018.5 1408.98   8
   0  -7  -9 35596.7 1431.33  24
   0   7  -9 32471.0 1284.56  20
   0  -7   9 33522.4 1342.05  13
   0   7  -9 34580.1 1302.45  30
   0   7  -9 34269.5 1250.36  21
   0   7  -9 32768.2 1323.31   2
   0   7 -10 2735.58 322.936  20
   0   7 -10 2670.04 301.001  21
   0   7  10 2883.77 325.851  17
   0  -7 -10 3081.31 372.138  24
   0   7 -10 2904.10 343.544   2
   0   7 -10 2618.20 316.563  30
   0  -7 -10 2651.02 369.360   8
   0   7  10 2531.41 328.967  23
   0  -7  10 3225.25 374.158  15
   0  -7 -10 2899.21 357.683  11
   0  -7  10 2932.04 333.840  16
   0  -7  10 2764.73 328.797  13
   0   7  11 1101.28 216.072  23
   0   7 -11 460.657 147.707  20
   0   7 -11 515.146 142.835   9
   0  -7  11 626.572 178.622  18
   0  -7 -11 713.175 180.011  11
   0  -7 -11 890.887 204.429  24
   0   7 -11 1007.46 188.154  21
   0   7 -11 555.556 152.580  30
   0  -7  11 816.996 183.470  13
   0  -7 -11 610.498 203.013   8
   0  -7 -12 628.608 172.302  11
   0  -7 -12 973.960 232.916   8
   0   7 -12 1019.04 182.640   9
   0  -7 -12 924.777 188.557  24
   0   7 -12 774.796 180.925  20
   0  -7  12 719.800 165.715  13
   0   7 -12 946.720 194.375  30
   0   7 -12 672.822 158.341  21
   0   7  12 894.175 209.177  23
   0  -7  12 979.798 210.084  18
   0   7  13 436.533 152.043  23
   0  -7  13 882.813 178.883  18
   0   7 -13 445.753 117.970  21
   0   7 -13 349.226 118.816   9
   0  -7 -13 505.208 154.201  11
   0  -7 -13 340.561 148.896   8
   0   7 -13 771.735 170.882  20
   0  -7 -14 1787.66 235.283  11
   0  -7  14 1424.41 198.125  18
   0   7 -14 1519.46 179.632  21
   0   7 -14 1787.88 225.049  20
   0  -7 -14 1351.26 214.765   8
   0   7  14 1587.85 240.632  23
   0  -7  15 37583.4 1235.17  22
   0  -7  15 38310.8 1185.96  18
   0  -7 -15 38673.2 1246.71   8
   0  -7 -15 37945.4 1230.75  11
   0   7  15 41124.0 1317.02  23
   0  -7 -16 96.7181 45.6067  11
   0   7  16 156.893 67.1166   5
   0   7  16 34.6916 43.1422  23
   0  -7  16 157.166 61.9154  22
   0  -7 -16 86.3241 47.1057   8
   0  -8   0 203328. 4832.68  28
   0   8   0 188276. 4621.51  17
   0  -8   0 174785. 4632.22  15
   0  -8   0 185225. 4776.63   3
   0   8   0 167524. 4729.22   1
   0   8   0 186543. 4393.41  27
   0   8  -1 38634.2 1465.59   1
   0  -8  -1 49386.3 1562.78  28
   0  -8   1 43137.0 1504.38   3
   0   8  -1 43780.4 1376.34  17
   0  -8  -1 44390.5 1487.56   3
   0   8   1 43953.9 1351.60  17
   0  -8  -1 44899.4 1358.14  15
   0  -8   1 45667.9 1503.31  28
   0   8   1 43643.1 1188.01  27
   0   8  -1 41430.1 1193.80  27
   0  -8   1 44925.6 1451.32  15
   0   8  -2 14178.6 662.192  17
   0  -8  -2 15331.6 604.379  15
   0   8   2 13388.5 605.915  17
   0   8  -2 13307.3 532.001  27
   0  -8   2 13498.8 712.590   3
   0  -8  -2 16878.6 764.499  28
   0  -8   2 15739.6 749.701  15
   0   8  -2 14599.7 752.845   1
   0  -8   2 15082.7 732.308  28
   0  -8  -2 15066.9 726.706   3
   0  -8  -3 98440.0 3003.57  29
   0   8   3 106069. 2928.90  17
   0  -8   3 116831. 3163.74  15
   0   8  -3 121527. 2852.52  27
   0   8  -3 107662. 3019.24  17
   0   8  -3 113551. 3141.02   1
   0   8  -3 107889. 2961.60   4
   0  -8   3 119501. 2969.47  16
   0  -8   3 101490. 3059.26  28
   0  -8  -3 122840. 3082.89  28
   0  -8  -3 108527. 3082.94   3
   0  -8   4 8609.88 474.695  16
   0  -8  -4 8636.43 458.513  28
   0   8  -4 8511.11 544.631   1
   0   8   4 8550.48 469.434  17
   0  -8  -4 8432.33 522.590   3
   0   8  -4 9558.67 430.924  27
   0  -8   4 8768.87 569.117  15
   0   8  -4 8654.82 515.810  17
   0  -8   4 8054.52 526.571  28
   0   8  -4 8456.47 519.920   2
   0  -8  -4 8151.56 529.308  29
   0   8  -4 8240.60 466.896   4
   0   8  -5 24220.5 805.250  27
   0   8  -5 22718.4 949.097   1
   0  -8   5 21190.9 957.891  15
   0   8  -5 20065.6 810.931   4
   0   8   5 18921.6 811.029  17
   0  -8   5 21484.1 856.646  16
   0  -8  -5 19993.0 888.050   3
   0   8   5 20626.9 742.349  16
   0   8  -5 19265.6 881.167   2
   0  -8   5 20557.5 917.426  28
   0   8   6 133979. 3476.51  16
   0  -8   6 140571. 3634.42  16
   0  -8  -6 136569. 3702.31   3
   0   8  -6 130664. 3686.56   2
   0  -8   6 135637. 3773.57  15
   0  -8   6 133446. 3667.64  28
   0   8  -6 134961. 3542.90   4
   0   8   6 134406. 3600.06  17
   0   8   7 12408.9 659.880  17
   0   8  -7 14805.5 720.609   1
   0  -8   7 15193.9 723.101  16
   0  -8   7 12856.2 745.091  15
   0  -8   7 12825.9 667.281  28
   0   8  -7 13583.4 731.675   2
   0   8   8 2408.04 291.278  23
   0  -8  -8 2403.56 335.083  24
   0   8  -8 2595.58 298.882  20
   0  -8  -8 2351.57 318.263   8
   0  -8   8 2587.26 294.815  16
   0   8  -8 2859.72 314.698  30
   0   8  -8 2733.69 319.541   2
   0   8  -8 2313.20 292.528   5
   0   8   8 2702.28 294.405  17
   0  -8  -8 2977.69 311.889  14
   0  -8   8 2867.33 341.557  15
   0   8  -9 18209.5 895.189  30
   0   8  -9 19019.3 851.384  21
   0  -8  -9 19815.6 1029.89  24
   0  -8   9 18853.3 949.245  13
   0   8  -9 19240.1 910.578  20
   0   8   9 16815.6 882.342  23
   0   8  -9 18321.3 931.846   2
   0  -8   9 18788.8 900.937  16
   0   8   9 18308.3 883.197  17
   0  -8   9 19795.4 983.003  15
   0  -8  -9 19192.4 996.688   8
   0   8  10 5177.39 462.254  23
   0  -8  10 5290.50 482.691  15
   0   8 -10 5456.49 477.977   2
   0  -8 -10 5224.81 460.607  11
   0  -8 -10 5530.21 515.089  24
   0   8 -10 6136.61 443.986  21
   0  -8  10 5312.86 458.088  16
   0  -8 -10 6140.76 547.868   8
   0  -8  10 5157.81 458.343  13
   0   8 -10 5167.06 446.867  30
   0   8 -10 5222.16 449.116  20
   0  -8  11 481.077 145.833  18
   0   8 -11 802.379 165.627  21
   0  -8 -11 527.819 155.093  11
   0  -8 -11 813.899 198.420  24
   0  -8  11 528.630 158.667  13
   0   8 -11 610.097 169.832  30
   0   8 -11 608.436 162.897  20
   0   8 -11 508.694 136.662   9
   0  -8 -11 503.315 184.377   8
   0   8  11 420.918 146.321  23
   0  -8 -12 1463.63 234.735  24
   0   8 -12 1696.47 247.498  20
   0   8 -12 1382.56 197.391  21
   0   8 -12 1321.13 204.757   9
   0  -8  12 1432.40 218.926  13
   0   8 -12 1086.37 200.497  30
   0  -8  12 1352.39 232.987  18
   0  -8 -12 1353.69 268.933   8
   0   8  12 1498.39 252.650  23
   0  -8 -12 1313.30 232.820  11
   0  -8 -13 25676.6 1123.86   8
   0   8 -13 24893.1 924.687   9
   0   8 -13 25166.4 1012.14  20
   0  -8 -13 23189.1 1001.54  11
   0   8  13 25405.8 1074.14  23
   0  -8  13 24591.9 938.030  13
   0  -8 -13 23024.1 926.275  24
   0  -8  13 25396.2 1021.16  18
   0   8  14 2626.84 280.040  23
   0   8 -14 2392.96 246.601  20
   0  -8 -14 2351.29 247.691  11
   0  -8 -14 2618.90 289.350   8
   0  -8  14 2515.45 248.520  18
   0   8  15 2353.05 246.148   5
   0  -8  15 2369.94 198.391  18
   0   8  15 2357.24 224.292  23
   0  -8 -15 2296.97 197.870  11
   0  -8  15 2330.19 209.595  22
   0  -8 -15 2343.32 218.802   8
   0   8  16 9181.33 382.607   5
   0  -8  16 8908.37 351.696  22
   0   9   0 48.2102 77.8278  17
   0  -9   0 125.130 82.6010  15
   0  -9   0 81.6969 90.0336  28
   0  -9  -1 20949.1 811.142  15
   0   9  -1 17963.0 905.795   1
   0  -9   1 20276.2 866.949  15
   0  -9   1 20600.0 907.822  28
   0  -9  -1 22272.5 957.517  28
   0   9  -1 18976.4 821.294  17
   0   9   1 18501.3 792.033  17
   0  -9   1 20110.9 936.299   3
   0   9   1 18614.5 633.650  27
   0  -9  -1 18732.3 898.490   3
   0   9   2 190780. 5008.28  17
   0  -9  -2 206626. 4966.90  15
   0  -9   2 202857. 5161.30  15
   0   9  -2 197506. 5096.78  17
   0  -9   2 194116. 5165.74  28
   0   9  -2 201129. 5249.90   1
   0  -9  -2 195425. 5190.71   3
   0   9   2 197310. 4826.13  27
   0  -9   2 199385. 5239.24   3
   0  -9   3 1985.48 261.803  15
   0  -9  -3 1704.00 234.417  28
   0   9   3 2119.34 233.584  17
   0   9  -3 2036.74 237.700   4
   0   9  -3 1971.67 247.432  17
   0  -9   3 2015.62 212.995  16
   0  -9   3 2093.73 272.365  28
   0  -9  -3 2032.27 274.465   3
   0   9  -3 2155.13 284.922   1
   0   9  -4 43499.6 1510.68   1
   0   9  -4 38541.0 1401.08  17
   0   9   4 39660.6 1348.40  17
   0  -9   4 42816.5 1331.44  16
   0  -9   4 41634.3 1501.71  15
   0  -9  -4 40415.5 1328.09  28
   0  -9   4 37937.4 1424.58  28
   0  -9  -4 41016.3 1465.67   3
   0   9  -4 39781.3 1430.84   2
   0   9  -4 39290.1 1341.75   4
   0  -9   5 10581.5 666.151  15
   0   9   5 11523.8 602.298  17
   0   9  -5 10323.8 625.171   2
   0  -9   5 10464.0 563.304  16
   0   9  -5 11646.3 668.393   1
   0  -9   5 10652.5 634.218  28
   0   9  -5 10671.5 563.403   4
   0  -9  -5 11402.5 661.726   3
   0  -9   6 16574.7 871.186  15
   0  -9   6 17471.7 843.439  28
   0   9  -6 15656.8 820.510   2
   0   9   6 18153.8 812.736  17
   0   9  -6 18274.2 854.345   1
   0  -9   6 18174.3 790.754  16
   0   9  -6 16443.4 737.997   4
   0  -9  -6 16643.0 853.511   3
   0  -9   7 15574.1 778.213  28
   0  -9  -7 15708.4 829.440  14
   0   9  -7 15613.9 800.679  30
   0   9   7 16357.6 788.488  17
   0  -9  -7 16166.9 889.628  24
   0   9   7 15226.2 777.968  23
   0   9  -7 16039.2 832.739   2
   0  -9   7 16275.9 871.045  15
   0  -9  -7 16448.7 865.825   8
   0   9  -7 16530.6 804.333   1
   0  -9   7 17014.8 787.432  16
   0   9  -7 16510.0 812.724  20
   0   9  -7 15215.1 798.985   5
   0   9  -8 66019.6 2196.40   5
   0  -9  -8 71072.3 2319.93   8
   0  -9  -8 64396.8 2169.18  14
   0  -9  -8 75436.4 2422.34  24
   0  -9   8 74638.9 2341.63  15
   0   9   8 71093.7 2196.54  17
   0   9  -8 71434.0 2220.87  20
   0   9  -8 70812.5 2216.55  30
   0   9   8 67117.6 2189.47  23
   0   9  -8 68351.6 2250.91   2
   0  -9   8 75557.4 2214.80  16
   0   9  -9 598.326 165.120  30
   0  -9  -9 589.794 204.935  24
   0  -9   9 583.080 184.260  13
   0   9   9 395.931 136.183  23
   0  -9  -9 644.382 192.488   8
   0   9  -9 588.817 166.753   2
   0  -9   9 389.690 142.095  15
   0   9  -9 472.062 151.550  20
   0   9  10 5564.23 475.580  23
   0   9 -10 5832.46 475.870  30
   0  -9 -10 5473.18 522.053   8
   0  -9  10 5974.48 493.927  13
   0   9 -10 5793.46 471.443  20
   0   9 -10 5869.51 427.330  21
   0  -9 -10 6861.31 576.718  24
   0   9 -11 6346.20 488.242  30
   0  -9  11 6144.88 485.047  13
   0  -9 -11 7452.05 569.779  24
   0   9  11 5894.28 493.202  23
   0  -9 -11 6790.60 570.515   8
   0   9 -11 6836.08 501.362  20
   0  -9  11 6396.41 507.136  18
   0  -9 -11 6523.13 475.308  11
   0   9 -11 6552.76 475.892   9
   0  -9 -12 36954.3 1349.32  24
   0  -9  12 36161.2 1289.06  13
   0   9 -12 35585.1 1308.72  20
   0   9 -12 35010.4 1295.39  30
   0  -9 -12 32017.4 1250.98  11
   0   9  12 35250.3 1352.31  23
   0  -9  12 35257.8 1330.15  18
   0   9 -12 36120.4 1260.19   9
   0  -9 -12 36852.5 1460.57   8
   0  -9  13 25239.6 1014.23  18
   0  -9  13 26941.8 968.910  13
   0  -9 -13 27453.5 1142.30   8
   0  -9 -13 25522.9 989.652  11
   0   9  13 27320.4 1076.15  23
   0   9 -13 26769.8 945.897   9
   0  -9 -13 26457.9 981.001  24
   0   9 -13 26472.4 1016.08  20
   0   9  14 8788.97 534.928   5
   0  -9 -14 7505.48 400.587  11
   0  -9 -14 8098.36 489.491   8
   0  -9  14 7758.65 431.406  18
   0   9  14 9158.71 493.565  23
   0   9 -14 8109.14 434.762  20
   0  -9 -14 7244.29 393.442  19
   0   9  15 572.767 118.147   5
   0  -9 -15 483.881 103.656   8
   0  -9  15 490.700 88.3012  18
   0  -9  15 399.348 80.8370  22
   0   9  15 454.369 92.7918  23
   0 -10   0 28753.2 1079.05  15
   0 -10   0 27467.2 1200.61   3
   0  10   0 26583.2 1076.41  17
   0 -10   0 30094.4 1190.12  28
   0 -10   1 143418. 3895.98  15
   0 -10  -1 169124. 4111.68  28
   0  10   1 142562. 3863.96  17
   0 -10  -1 157154. 3846.83  15
   0 -10  -1 145389. 4050.95   3
   0  10  -1 138179. 3897.16  17
   0  10  -1 130930. 4021.54   1
   0 -10   1 148199. 3990.36  28
   0 -10   1 142419. 4055.01   3
   0 -10   2 7512.87 517.358  15
   0  10  -2 7573.99 517.406  17
   0  10  -2 8008.67 581.694   1
   0 -10  -2 7952.38 570.621   3
   0 -10  -2 8853.86 572.564  28
   0 -10   2 7979.55 551.618  28
   0  10   2 7442.16 489.409  17
   0  10  -3 43437.4 1483.35   4
   0 -10   3 43040.2 1560.04  28
   0  10   3 41836.9 1466.21  17
   0 -10  -3 43896.0 1619.48   3
   0 -10   3 43168.4 1554.85  15
   0  10  -3 42312.7 1528.78  17
   0  10  -3 45577.9 1640.90   1
   0  10  -4 12297.5 688.129  17
   0 -10  -4 12073.4 620.853  28
   0  10  -4 11673.8 685.111   2
   0 -10   4 12053.2 696.905  28
   0  10  -4 12204.1 722.776   1
   0 -10   4 13618.5 747.131  15
   0  10   4 11483.3 637.175  17
   0  10  -4 12376.4 647.545   4
   0 -10  -4 13454.7 754.387   3
   0  10  -5 232.894 101.406   4
   0 -10   5 575.992 155.830  28
   0  10  -5 99.0232 94.5681   1
   0  10   5 351.348 129.273  17
   0 -10   5 193.262 113.092  15
   0 -10  -5 164.351 115.836   3
   0  10   6 1778.17 249.402  17
   0 -10  -6 1997.78 282.720   8
   0  10  -6 2026.78 282.336   2
   0 -10   6 2117.46 288.330  25
   0 -10   6 1663.38 249.766  28
   0 -10  -6 1672.35 275.084  24
   0  10  -6 2328.34 290.831   5
   0  10  -6 1770.42 261.777   1
   0  10   6 2022.99 255.418  23
   0 -10  -6 1744.32 286.436  10
   0  10  -6 1952.33 260.187  20
   0 -10  -6 2035.38 294.355   3
   0 -10   6 1682.21 274.642  15
   0  10  -6 1654.06 242.967  30
   0 -10  -7 110925. 3306.65   8
   0 -10  -7 112611. 3325.13  10
   0  10   7 107309. 3182.79  23
   0 -10   7 121612. 3405.04  15
   0  10   7 110290. 3215.52  17
   0 -10  -7 117224. 3418.85  24
   0  10  -7 119279. 3269.05  20
   0 -10  -7 110772. 3330.24  14
   0 -10   7 112404. 3247.20  25
   0  10  -7 110084. 3236.52   5
   0  10  -7 116918. 3323.20   2
   0  10  -7 120461. 3268.59   1
   0 -10   7 111809. 3232.50  28
   0  10  -7 115244. 3256.33  30
   0 -10  -8 2393.02 330.092   8
   0 -10  -8 1904.08 280.699  14
   0  10   8 1626.74 257.652  23
   0 -10   8 2197.09 315.773  13
   0  10  -8 2392.95 301.880  30
   0  10  -8 1849.87 270.198   5
   0 -10   8 2018.64 304.331  15
   0  10  -8 2363.41 301.865  20
   0  10   8 1447.72 243.554  17
   0  10  -8 2152.63 301.987   2
   0 -10  -8 2069.66 336.017  24
   0  10  -9 18830.2 915.816  30
   0  10   9 17799.9 896.292  23
   0 -10  -9 20059.9 1066.93  24
   0 -10  -9 18468.4 986.276   8
   0  10  -9 19399.2 924.645  20
   0 -10   9 20342.8 1008.66  13
   0 -10 -10 1746.32 289.608   8
   0 -10 -10 2165.45 331.760  24
   0 -10  10 1914.51 282.740  13
   0  10  10 1775.52 262.196  23
   0  10 -10 2258.36 283.529  20
   0  10 -10 1830.44 263.156  30
   0 -10 -11 10792.1 721.218   8
   0  10  11 11159.8 662.195  23
   0  10 -11 11641.4 658.900  30
   0 -10  11 12082.3 696.262  18
   0 -10 -11 12750.0 762.070  24
   0 -10  11 11576.7 667.861  13
   0  10 -11 11742.1 657.349  20
   0  10 -11 10999.5 628.704   9
   0 -10  12 1213.69 210.226  18
   0 -10 -12 1483.21 267.151   8
   0  10  12 1461.43 253.374   5
   0  10 -12 1356.21 193.027   9
   0  10 -12 1509.16 218.234  30
   0 -10 -12 1379.54 224.086  24
   0  10 -12 1071.84 185.932  20
   0  10  12 1608.91 227.480  23
   0 -10  12 1244.52 194.544  13
   0 -10  13 47362.7 1494.65  18
   0 -10 -13 46940.2 1457.16  24
   0 -10 -13 46135.5 1589.61   8
   0 -10  13 46376.5 1424.23  13
   0  10 -13 44905.1 1382.35   9
   0  10  13 51433.9 1662.14   5
   0  10 -13 46017.6 1462.53  20
   0  10  13 50804.0 1543.92  23
   0  10  14 4774.30 310.638  23
   0 -10  14 4402.81 289.850  22
   0  10 -14 4619.34 287.369  20
   0 -10 -14 4408.89 273.495  19
   0  10  14 4846.39 363.398   5
   0 -10 -14 4733.91 340.432   8
   0 -10  14 4778.56 303.128  18
   0 -10  15 5266.43 250.609  22
   0 -10  15 5120.80 246.692  18
   0 -11   0-20.4297 63.3080  15
   0 -11   0-17.1724 98.9666   3
   0 -11   0-28.1352 95.6221  28
   0  11   0 11.6555 70.1926  17
   0 -11  -1 1440.16 255.101   3
   0  11  -1 1583.22 239.583  17
   0 -11   1 1756.44 238.893  15
   0 -11   1 2015.98 276.409  28
   0 -11   1 1305.10 253.717   3
   0  11   1 1616.51 234.647  17
   0 -11  -1 2258.11 302.207  28
   0 -11  -2 6449.24 500.360  28
   0 -11  -2 5795.20 511.749   3
   0 -11   2 5378.87 461.499  28
   0  11  -2 5417.50 460.083  17
   0  11   2 5776.75 451.244  17
   0 -11   2 5676.16 447.245  15
   0  11  -3 222.449 107.772  17
   0 -11  -3 316.312 150.097   3
   0  11  -3 612.666 183.418   1
   0  11   3 238.455 116.830  17
   0 -11   3 524.300 149.435  15
   0 -11  -3 283.479 128.847  28
   0 -11   3 178.305 106.076  28
   0  11  -4 1849.14 264.957  30
   0  11  -4 1689.73 239.370  20
   0 -11  -4 1741.52 278.552  24
   0 -11  -4 1944.95 289.196   3
   0  11  -4 1813.42 264.588   2
   0  11  -4 2445.37 281.706   4
   0  11  -4 1689.87 258.683  17
   0 -11   4 1616.78 252.649  15
   0  11   4 1993.67 265.369  17
   0  11  -4 1541.94 266.844   1
   0 -11   4 1953.28 276.646  28
   0  11   4 1438.35 234.763   5
   0  11  -4 1562.71 249.440   5
   0 -11   4 1994.36 285.871  25
   0 -11  -4 1864.46 309.353  10
   0 -11   5 26027.2 1134.36  25
   0  11  -5 25627.2 1104.53  30
   0  11   5 25590.6 1088.04  17
   0  11  -5 24034.8 1081.01   5
   0 -11  -5 25030.3 1181.16   3
   0  11   5 23866.3 1097.65   5
   0  11  -5 27082.1 1165.48   1
   0  11  -5 25064.5 1076.98  20
   0 -11   5 26225.0 1152.11  15
   0 -11  -5 24676.8 1147.23  24
   0 -11  -5 24064.6 1078.86   8
   0 -11  -5 28726.0 1305.58  10
   0 -11   5 24961.5 1114.88  28
   0  11  -5 25625.8 1141.80   2
   0 -11  -6 34029.2 1443.48  10
   0  11   6 29290.3 1190.76  23
   0  11   6 30032.3 1291.89   5
   0 -11   6 32244.9 1338.29  15
   0  11  -6 30681.2 1258.33   5
   0 -11  -6 31015.0 1340.93  24
   0 -11   6 30678.0 1282.06  28
   0  11   6 32877.3 1280.74  17
   0 -11  -6 29555.1 1266.18   8
   0  11  -6 31104.2 1262.26  30
   0  11  -6 32560.1 1262.64  20
   0 -11  -6 34733.9 1426.64   3
   0  11  -6 30214.7 1294.91   2
   0 -11   6 31165.3 1282.58  25
   0  11  -6 33155.4 1316.06   1
   0  11  -7 1292.44 227.147  30
   0  11  -7 1192.89 233.641   2
   0 -11   7 1334.22 252.958  13
   0  11  -7 1083.78 205.784   5
   0  11  -7 1289.82 216.587  20
   0 -11   7 1151.87 226.300  28
   0 -11   7 1499.20 269.352  15
   0 -11   7 1324.99 237.993  25
   0  11   7 1106.29 223.194   5
   0 -11  -7 831.812 218.155  10
   0  11   7 954.357 202.773  17
   0 -11  -7 1099.05 242.948  14
   0 -11  -7 1180.05 252.842  24
   0 -11  -7 1745.01 274.214   8
   0  11   7 1156.94 209.849  23
   0  11   8 108059. 3113.95  23
   0  11  -8 106455. 3121.05  20
   0  11   8 108188. 3267.23   5
   0 -11  -8 107731. 3242.29   8
   0  11  -8 110722. 3165.53  30
   0  11  -8 106776. 3133.60   5
   0 -11   8 118231. 3307.33  13
   0 -11  -8 107840. 3159.65  10
   0 -11  -8 113715. 3380.45  24
   0 -11   8 107795. 3096.35  25
   0 -11  -9 27966.0 1281.75  24
   0 -11   9 27384.5 1184.07  13
   0 -11  -9 25137.5 1164.61   8
   0  11  -9 25079.6 1094.86  30
   0  11  -9 25661.8 1094.75  20
   0  11   9 24783.5 1082.87  23
   0  11   9 24894.4 1179.65   5
   0  11 -10 21204.1 964.940  30
   0 -11 -10 23844.0 1144.99  24
   0  11  10 21329.5 1051.90   5
   0  11 -10 21802.0 958.499  20
   0 -11 -10 21072.2 1034.72   8
   0 -11  10 22961.3 1033.34  13
   0  11  10 20996.8 954.639  23
   0  11  11 26640.4 1075.71  23
   0 -11  11 28822.4 1138.05  18
   0  11 -11 27458.5 1058.83   9
   0 -11 -11 25911.1 1157.37   8
   0 -11  11 28192.6 1115.40  13
   0  11 -11 27860.6 1076.70  20
   0  11  11 25966.7 1165.26   5
   0  11 -11 26815.3 1074.57  30
   0 -11 -11 30519.6 1244.82  24
   0  11  12 31808.5 1252.60   5
   0  11 -12 31385.2 1122.86  30
   0 -11 -12 31161.2 1231.69   8
   0 -11 -12 33849.5 1217.37  24
   0 -11  12 30673.6 1114.92  13
   0  11 -12 32517.4 1088.68   9
   0  11 -12 30433.4 1102.15  20
   0  11  12 32538.3 1147.32  23
   0 -11  12 31185.2 1150.30  18
   0 -11 -13 707.642 125.179  24
   0  11 -13 792.572 126.300  20
   0  11  13 722.898 129.982  23
   0 -11  13 679.973 119.238  13
   0 -11 -13 795.714 160.395   8
   0 -11  13 756.258 135.786  18
   0  11 -13 856.283 117.499   9
   0 -11 -13 886.876 151.936  19
   0  11  13 734.331 157.162   5
   0 -11  14 28033.3 864.702  18
   0  11 -14 27132.2 824.787  20
   0 -11  14 28633.1 837.753  22
   0  11  14 30313.7 980.743   5
   0 -12   0 16362.0 867.693  25
   0 -12   0 14670.0 857.452  10
   0  12   0 16557.8 838.366  30
   0  12   0 14427.4 813.444   5
   0 -12   0 16603.5 868.379  28
   0 -12   0 15425.8 914.099   3
   0  12   0 15183.9 833.833  17
   0 -12  -1 3189.93 388.646  10
   0  12  -1 3238.14 368.346  17
   0  12  -1 3430.55 364.924  30
   0  12   1 3257.22 349.620  30
   0 -12   1 3608.09 383.233  25
   0  12  -1 3313.10 367.633   5
   0 -12   1 2968.73 358.729  10
   0 -12  -1 3431.72 387.299  25
   0  12   1 2799.67 335.457  17
   0 -12  -1 3223.75 396.722   3
   0 -12   1 2828.46 341.050  28
   0  12   1 2956.54 344.514   5
   0 -12  -1 3222.72 366.960  28
   0  12   2 1605.72 256.602  17
   0  12   2 1881.28 270.996   5
   0 -12   2 1982.01 296.386  10
   0  12   2 1558.25 241.426  30
   0  12  -2 1645.67 249.919  20
   0 -12   2 1375.74 221.459  15
   0 -12  -2 1727.28 273.676  25
   0  12  -2 1756.91 275.233  17
   0  12  -2 1475.23 249.337   5
   0 -12  -2 1719.33 297.390   3
   0 -12  -2 1505.24 273.044  10
   0 -12   2 2099.03 296.995  25
   0 -12  -2 2039.73 282.710  24
   0  12  -2 1709.86 261.916  30
   0 -12   2 1876.91 279.845  28
   0 -12  -2 2255.87 301.176  28
   0 -12   3 7425.78 559.195  10
   0  12   3 8038.70 571.762  17
   0 -12   3 6875.20 542.805  28
   0 -12  -3 8089.08 562.967  28
   0  12   3 7223.63 549.716   5
   0 -12  -3 8422.50 657.573  10
   0  12  -3 7345.28 540.264  20
   0  12  -3 6954.88 538.820   5
   0  12  -3 8040.99 590.836  17
   0 -12  -3 7775.67 625.098   3
   0 -12   3 7319.36 558.070  25
   0  12  -3 7115.74 525.948   4
   0 -12   3 7705.37 543.547  15
   0  12  -3 7535.36 555.677  30
   0 -12  -3 7844.38 580.358  24
   0 -12  -4 40358.1 1613.93   3
   0 -12  -4 37530.9 1408.77   8
   0  12  -4 38015.9 1472.91   5
   0 -12   4 39405.4 1509.82  25
   0  12  -4 38617.4 1422.23   4
   0 -12   4 39831.6 1492.92  15
   0 -12  -4 38035.7 1514.85  24
   0  12  -4 35803.2 1422.54  20
   0  12  -4 38858.5 1503.33  17
   0  12  -4 39537.0 1533.27   2
   0  12   4 37517.4 1478.98   5
   0  12  -4 40118.8 1493.82  30
   0 -12  -4 46314.9 1746.80  10
   0 -12   4 38972.7 1509.84  28
   0  12   4 38582.4 1481.34  17
   0 -12  -5 463.143 174.293  24
   0 -12  -5 913.880 237.916   3
   0  12   5 483.856 167.632   5
   0  12  -5 621.012 173.215   5
   0 -12  -5 894.126 234.344  10
   0 -12   5 680.744 189.448  15
   0  12  -5 684.138 185.985  30
   0 -12  -5 863.291 197.618   8
   0  12  -5 850.195 206.482   2
   0 -12   5 450.387 162.681  28
   0  12  -5 724.441 179.210  20
   0  12   5 650.136 179.149  17
   0 -12   5 617.103 191.537  25
   0 -12   6 36715.4 1448.92  13
   0 -12  -6 35724.5 1480.60  24
   0  12   6 33885.6 1416.62   5
   0  12  -6 36317.5 1449.51   2
   0 -12   6 37614.3 1429.84  25
   0 -12  -6 35464.2 1389.15   8
   0  12  -6 33031.6 1353.31  30
   0  12  -6 35172.5 1376.76   5
   0 -12   6 37177.3 1462.20  15
   0  12   6 33994.7 1393.35  17
   0 -12   6 35403.8 1413.81  28
   0  12  -6 35168.5 1356.45  20
   0 -12  -6 38669.4 1581.88  10
   0 -12  -6 40731.8 1637.33  14
   0  12   6 34079.5 1297.67  23
   0  12  -7 8175.60 564.744   5
   0 -12   7 9444.11 605.387  25
   0  12   7 8379.22 544.484  23
   0 -12   7 8225.41 607.511  13
   0 -12  -7 8089.12 585.173   8
   0 -12  -7 8395.79 629.773  10
   0  12  -7 7592.15 555.040  30
   0  12  -7 8068.68 555.157  20
   0 -12  -7 7810.90 623.476  24
   0  12   7 8306.19 615.868   5
   0  12   8 29723.1 1297.53   5
   0 -12   8 33001.3 1234.65  25
   0 -12  -8 31066.9 1367.15  24
   0 -12  -8 28697.4 1229.73  10
   0 -12   8 32360.0 1317.68  13
   0  12  -8 31569.5 1247.78  30
   0  12  -8 30712.4 1209.87  20
   0  12  -8 28895.6 1191.93   5
   0 -12  -8 30845.6 1287.71   8
   0  12   8 29157.0 1174.04  23
   0  12  -9 1582.19 234.518  20
   0  12  -9 1589.90 239.817  30
   0  12   9 1410.54 258.789   5
   0  12   9 2140.33 265.210  23
   0 -12  -9 1914.26 283.050   8
   0 -12  -9 1633.24 289.334  24
   0 -12   9 1946.80 284.769  13
   0  12  10 87721.2 2741.68   5
   0 -12 -10 86803.9 2704.23   8
   0 -12  10 92140.3 2688.81  13
   0  12  10 86910.1 2579.25  23
   0  12 -10 90129.9 2596.92  20
   0  12 -10 89993.3 2624.00  30
   0 -12  10 97141.2 2715.44  18
   0 -12 -10 100646. 2890.88  24
   0 -12 -11 675.057 171.579   8
   0 -12  11 883.670 171.801  18
   0  12 -11 698.216 145.000  20
   0  12 -11 709.349 145.628   9
   0 -12 -11 769.649 191.079  24
   0 -12  11 550.870 147.291  13
   0  12  11 979.318 165.192  23
   0  12 -11 815.307 159.047  30
   0  12  11 984.069 200.104   5
   0 -12 -12 24293.5 973.425   8
   0  12  12 24385.3 868.888  23
   0  12 -12 24836.3 850.975   9
   0 -12  12 24270.2 911.714  18
   0 -12  12 23409.4 882.502  13
   0  12 -12 23528.0 860.966  20
   0  12  12 25196.1 1006.13   5
   0  12 -12 22831.4 867.004  30
   0 -12 -12 25052.1 961.840  24
   0 -12  13 12510.8 480.649  22
   0 -12  13 12084.9 518.847  18
   0  12 -13 11454.0 431.491   9
   0 -12 -13 12129.5 500.033  24
   0 -12 -13 11948.5 537.740  19
   0  12 -13 12294.0 487.491  20
   0  12  13 12982.5 599.258   5
   0 -12  13 12037.2 482.698  13
   0  12  14 29365.5 893.612   5
   0 -12  14 27329.3 813.284  18
   0 -13   0 114.797 125.720  10
   0  13   0 97.7643 108.524  17
   0  13   0 24.0895 117.032   5
   0  13   0 62.7740 112.431  30
   0 -13   0-21.8931 124.380  25
   0 -13   0 32.8631 100.817  28
   0  13   1 55477.2 1961.65  30
   0 -13  -1 57859.4 2067.48  10
   0 -13  -1 51051.7 1867.27  24
   0  13  -1 56676.4 1950.31  20
   0  13   1 58039.6 2033.86  17
   0 -13  -1 63557.1 2059.05  25
   0  13   1 55527.7 1987.52   5
   0 -13   1 61043.9 2015.48  25
   0  13  -1 55961.7 2003.61   5
   0  13  -1 56500.1 2022.91  17
   0 -13   1 58758.2 2034.10  10
   0  13  -1 55402.1 1969.72  30
   0 -13   1 60547.2 2014.72  28
   0 -13  -1 62714.5 2052.08  28
   0 -13  -2 2967.25 393.799   3
   0 -13  -2 3130.64 363.353  24
   0 -13   2 3064.72 366.299  25
   0 -13   2 3609.74 374.646  13
   0  13  -2 2716.94 342.794   4
   0 -13   2 3202.18 378.275  10
   0 -13  -2 3487.10 416.903  10
   0  13  -2 3061.98 372.550  17
   0  13  -2 3426.29 383.969  30
   0  13   2 3016.24 352.813  30
   0  13   2 3125.33 373.547   5
   0  13   2 3301.29 383.146  17
   0  13  -2 3258.21 382.955   5
   0 -13   2 3219.59 372.020  28
   0  13  -2 3047.07 353.262  20
   0 -13  -2 3513.02 389.037  28
   0 -13  -2 3501.08 386.913  25
   0 -13  -3 18452.1 1027.54   3
   0 -13  -3 20325.4 1068.51  10
   0  13   3 17311.3 928.658   5
   0  13  -3 18105.9 922.587   4
   0  13  -3 17481.6 906.448  20
   0  13  -3 18315.5 962.098  17
   0 -13  -3 19917.6 953.943  25
   0 -13   3 16729.4 911.813  28
   0 -13  -3 18508.3 943.604  24
   0  13  -3 18562.9 991.982   2
   0 -13   3 18353.8 891.191  15
   0 -13   3 16476.6 906.171  25
   0  13   3 18682.2 936.008  30
   0  13   3 18848.0 968.894  17
   0  13  -3 17388.5 923.834  30
   0  13  -3 18197.5 941.563   5
   0 -13   3 18138.7 931.503  10
   0 -13   3 18300.6 902.055  13
   0  13  -4 169.274 115.030   5
   0 -13  -4 503.520 183.590  24
   0 -13   4 189.978 128.091  25
   0  13  -4 82.4276 92.7895  20
   0 -13   4 239.109 125.279  28
   0 -13   4 196.606 132.947  13
   0  13   4 316.098 149.836   5
   0 -13   4 354.064 143.610  15
   0  13  -4 272.136 131.882  30
   0 -13  -4-19.2155 149.516   3
   0 -13  -4 150.881 126.084  10
   0  13   4 97.7521 115.562  17
   0  13  -4 103.124 117.847   2
   0 -13  -5 59186.0 2076.43  24
   0 -13   5 61410.3 2043.72  15
   0 -13   5 60342.8 2044.98  25
   0  13   5 57181.4 2030.94   5
   0 -13  -5 63317.4 2201.34   3
   0  13  -5 57062.1 1957.11  20
   0  13   5 58731.5 2051.71  17
   0 -13   5 61364.2 2042.77  13
   0 -13  -5 67017.8 2279.04  10
   0 -13  -5 57919.2 1943.16   8
   0  13  -5 59394.5 2006.69  30
   0  13  -5 60763.2 2014.72   5
   0  13  -6 6413.05 506.325  30
   0 -13   6 7081.23 551.698  13
   0  13   6 6237.37 528.309   5
   0  13  -6 6263.45 487.978  20
   0 -13  -6 6611.42 505.504   8
   0 -13  -6 7589.50 623.270  10
   0  13  -6 6332.37 497.931   5
   0 -13  -6 7053.24 576.132  24
   0 -13   6 7371.00 543.877  25
   0  13  -7 11312.0 656.090   5
   0 -13   7 10950.0 659.147  25
   0  13   7 10318.4 694.332   5
   0 -13   7 12004.1 719.916  13
   0 -13  -7 10918.3 671.102   8
   0  13  -7 10753.6 640.258  20
   0 -13  -7 11232.7 736.871  24
   0  13  -7 11387.7 675.589  30
   0 -13  -7 12090.7 757.927  10
   0  13  -8 6911.45 497.899  30
   0 -13   8 6821.50 476.257  25
   0 -13  -8 6839.92 512.285  10
   0 -13  -8 6415.76 503.997   8
   0  13  -8 6851.33 479.471   5
   0  13   8 6509.30 534.158   5
   0  13   8 6638.14 458.875  23
   0 -13  -8 7045.14 573.276  24
   0  13  -8 6977.81 486.994  20
   0 -13   8 7320.14 540.860  13
   0 -13   9 63172.4 1988.59  13
   0  13   9 58934.7 1839.07  23
   0 -13   9 63571.1 1967.36  18
   0 -13   9 58335.3 1801.10  25
   0  13  -9 60106.2 1905.54  30
   0  13  -9 59287.4 1869.83  20
   0 -13  -9 59572.6 1966.24   8
   0  13   9 59213.6 2009.23   5
   0 -13  -9 65934.1 2120.51  24
   0  13  10 818.239 146.166  23
   0 -13  10 1244.00 197.036  18
   0 -13  10 1243.64 204.304  13
   0  13 -10 962.030 170.751  30
   0  13  10 1032.78 202.977   5
   0 -13 -10 1265.56 232.255  24
   0  13 -10 1073.78 172.143  20
   0 -13 -10 779.375 167.265   8
   0 -13  11 15263.4 674.227  13
   0  13 -11 14633.3 626.926  20
   0  13  11 14819.3 728.150   5
   0  13 -11 14162.4 621.668   9
   0 -13 -11 15764.2 760.785  24
   0  13 -11 14271.2 641.157  30
   0 -13 -11 13947.1 687.605   8
   0 -13  11 15421.0 677.139  18
   0 -13 -12 2665.04 263.487  19
   0 -13  12 2428.58 216.754  18
   0  13  12 2569.28 254.667   5
   0 -13 -12 2641.03 245.064  24
   0  13 -12 2472.18 209.092  30
   0  13 -12 2229.36 182.351   9
   0  13  12 2796.31 236.629  30
   0  13 -12 2507.73 201.403  20
   0 -13  12 2390.43 210.353  13
   0 -13  13 1449.13 136.911  18
   0 -13 -13 1359.52 141.505  19
   0  13  13 1350.28 156.669   5
   0 -13  13 1325.86 119.092  13
   0  14   0 191506. 5322.68  17
   0 -14   0 199944. 5253.57  28
   0 -14   0 184180. 5262.41  10
   0  14   0 192452. 5208.94  20
   0  14   0 196846. 5270.21  30
   0  14   0 198917. 5324.57   5
   0 -14   0 199510. 5239.00  25
   0 -14   1 41892.3 1585.51  25
   0 -14  -1 44000.1 1621.10  25
   0  14   1 40913.9 1631.10   5
   0 -14   1 43564.3 1620.72  28
   0  14   1 42089.4 1672.28  17
   0  14  -1 40310.0 1637.59  17
   0  14  -1 39178.1 1552.28  20
   0  14  -1 39231.8 1603.27   5
   0  14  -1 38491.7 1604.95   4
   0 -14  -1 41778.7 1656.58  10
   0  14  -1 39985.1 1596.07  30
   0  14   1 42106.6 1619.57  30
   0 -14  -1 44504.3 1642.63  28
   0 -14   1 41928.5 1623.67  10
   0  14  -2 2452.21 330.594  30
   0  14  -2 1841.78 291.516   5
   0 -14   2 1896.28 266.242  13
   0 -14  -2 2065.34 324.092  10
   0  14   2 2118.71 314.034   5
   0  14  -2 1893.70 297.916  17
   0 -14   2 2065.30 303.847  10
   0  14   2 1986.06 315.750  17
   0  14   2 2168.89 316.022  30
   0  14  -2 2144.01 298.161  20
   0 -14  -2 2058.62 288.451  24
   0 -14  -2 2321.79 322.336  28
   0 -14   2 2278.61 316.038  28
   0 -14   2 2088.32 296.619  25
   0 -14  -2 2339.22 319.492  25
   0 -14   3 79181.8 2460.18  25
   0 -14  -3 82446.4 2444.33  25
   0  14   3 74457.1 2444.31  30
   0  14  -3 75392.0 2451.55   5
   0  14   3 73566.7 2463.97   5
   0 -14  -3 80202.6 2600.64  10
   0  14  -3 78188.9 2475.68  30
   0  14  -3 73247.0 2387.87  20
   0 -14   3 75745.5 2367.56  13
   0 -14   3 77364.9 2425.82  10
   0 -14  -3 73493.3 2412.42  24
   0 -14  -4 11910.3 742.472  24
   0 -14  -4 13342.5 853.224  10
   0 -14   4 12863.4 758.785  25
   0  14   4 11667.4 733.958  30
   0  14  -4 11543.5 722.841  30
   0  14  -4 12502.0 719.030  20
   0  14   4 11815.2 753.424   5
   0 -14   4 11601.6 695.114  13
   0  14  -4 12808.6 752.935   5
   0  14   5 584.541 180.741  30
   0 -14  -5 363.188 153.264  24
   0 -14   5 612.962 175.336  25
   0  14  -5 357.581 145.052  30
   0  14   5 607.988 190.113   5
   0  14  -5 581.789 162.400  20
   0 -14  -5 1170.27 268.447  10
   0  14  -5 486.051 144.968   5
   0 -14   5 440.987 160.709  13
   0  14   6 57107.8 2033.19   5
   0  14   6 60475.9 2025.39  30
   0 -14  -6 65221.7 2202.65  10
   0 -14   6 61275.8 2012.57  13
   0  14  -6 61974.6 2006.93  30
   0  14  -6 59437.4 1961.52   5
   0 -14  -6 60417.4 2076.17  24
   0  14  -6 60552.2 1953.33  20
   0 -14   6 61305.0 2011.49  25
   0 -14   7 16462.8 803.326  25
   0 -14  -7 16272.1 877.100  24
   0  14  -7 16254.1 783.052  20
   0  14  -7 15556.0 774.508   5
   0  14  -7 15581.7 797.274  30
   0 -14  -7 17886.2 911.344  10
   0  14   7 15652.8 848.295   5
   0 -14   7 15320.0 812.299  13
   0 -14  -8 3322.46 333.317  10
   0 -14   8 3561.67 354.115  13
   0  14  -8 3406.80 316.371  20
   0 -14  -8 2727.57 340.389  24
   0  14   8 3073.06 349.391   5
   0 -14   8 3197.39 302.324  25
   0  14  -8 4189.13 342.986   5
   0  14  -8 2984.38 313.471  30
   0 -14   9 29469.8 1028.13  25
   0 -14  -9 30356.3 1234.04  24
   0 -14   9 31482.0 1163.59  13
   0 -14   9 31382.3 1133.01  18
   0  14  -9 29589.4 1112.50  30
   0  14   9 29434.4 1190.81   5
   0  14  -9 29997.5 1046.49  12
   0  14  -9 31417.8 1096.01  20
   0  14 -10 10053.6 517.955  30
   0 -14 -10 10998.3 618.691  24
   0 -14  10 10729.3 552.526  13
   0  14 -10 9964.29 494.859  20
   0  14  10 9543.62 565.772   5
   0 -14  10 9795.71 518.576  18
   0  14  10 10021.9 547.262  30
   0  14 -10 10149.3 518.077   9
   0  14 -11 1473.37 159.318   9
   0 -14  11 1375.83 167.374  13
   0  14  11 1445.42 180.489  30
   0  14  11 1379.99 188.287   5
   0  14 -11 1373.07 160.608  30
   0 -14 -11 1878.19 236.895  19
   0 -14  11 1501.14 169.749  18
   0 -14 -11 1699.01 208.986  24
   0  14 -11 1358.31 148.971  20
   0  14  12 694.462 120.440   5
   0 -14  12 415.122 80.9902  18
   0  14 -12 509.389 71.3404  20
   0 -14 -12 482.221 103.834  19
   0 -14 -12 407.934 95.7729  24
   0 -14  12 561.014 89.6218  13
   0  15   0 296.367 155.276   5
   0  15   0 130.409 134.995  30
   0  15   0 88.7643 104.822  20
   0 -15   0 10.1533 110.867  10
   0 -15   0 97.0527 99.7315  25
   0  15  -1 26033.1 1216.31  30
   0  15  -1 27279.0 1199.61  20
   0  15   1 27003.3 1233.85  30
   0 -15  -1 29973.5 1233.62  25
   0  15   1 28104.0 1233.27  20
   0 -15   1 28138.1 1200.53  25
   0  15   1 27992.5 1268.30   5
   0 -15   1 27900.3 1228.50  10
   0  15  -1 26852.3 1243.59   5
   0 -15  -1 28530.0 1269.01  10
   0 -15   2 60425.8 1996.97  25
   0  15  -2 56703.9 1959.26  20
   0  15  -2 56332.0 2019.78   5
   0  15   2 58944.9 2043.72  30
   0 -15   2 57552.9 1986.99  10
   0  15  -2 59467.6 2032.48  30
   0 -15  -2 55563.6 1904.19  24
   0 -15  -2 60400.3 2095.58  10
   0  15   2 57983.8 2056.02   5
   0 -15  -2 65632.2 2034.46  25
   0 -15  -3 490.314 152.094  24
   0  15   3 528.755 182.889  30
   0  15  -3 659.154 182.589  20
   0 -15  -3 884.577 189.185  25
   0 -15   3 536.898 170.367  25
   0  15   3 555.931 174.480   5
   0  15  -3 505.908 155.886   5
   0 -15   3 425.261 150.779  10
   0  15  -3 543.226 175.980  30
   0 -15   3 437.303 140.344  13
   0 -15  -3 405.032 177.888  10
   0 -15  -4 81944.0 2543.71  10
   0  15   4 73945.8 2376.00  30
   0 -15  -4 71960.4 2325.44  24
   0  15  -4 77445.5 2357.76   5
   0 -15   4 76591.1 2352.68  25
   0  15   4 71553.0 2370.56   5
   0  15  -4 73334.5 2338.64  30
   0  15  -4 71394.6 2267.30  20
   0 -15   4 72006.2 2250.02  13
   0  15  -5 389.671 127.462  20
   0  15   5 643.787 177.211  30
   0 -15   5 622.639 160.002  13
   0 -15  -5 466.505 161.338  24
   0 -15  -5 459.407 176.739  10
   0  15   5 890.110 206.121   5
   0  15  -5 417.691 142.944   5
   0 -15   5 628.098 167.003  25
   0  15  -5 558.545 156.047  30
   0  15  -6 1449.02 227.364  30
   0 -15   6 1546.11 231.711  25
   0 -15   6 1564.89 228.184  13
   0  15   6 1633.94 263.599   5
   0 -15  -6 1740.92 282.089  10
   0 -15  -6 1711.32 261.187  24
   0  15  -6 1689.06 232.440   5
   0  15  -6 1490.32 215.656  20
   0  15   6 1070.74 209.834  30
   0 -15  -7 17164.3 862.410  24
   0  15  -7 17108.7 770.034   5
   0  15  -7 18195.0 828.225  30
   0 -15   7 18373.1 834.830  13
   0  15   7 16776.3 857.462   5
   0  15  -7 17460.8 774.893  20
   0 -15  -7 19104.3 907.167  10
   0 -15   7 16809.7 787.607  25
   0  15   7 17597.4 848.749  30
   0 -15   7 17609.4 773.408  18
   0  15   8 42230.6 1462.41  30
   0 -15   8 43607.5 1445.27  13
   0  15  -8 44270.3 1438.24  30
   0 -15   8 42538.9 1382.02  18
   0 -15  -8 43228.5 1519.81  24
   0 -15  -8 43596.5 1436.83  10
   0  15   8 40763.3 1488.93   5
   0 -15   8 43113.3 1371.81  25
   0  15  -8 42932.6 1375.21  20
   0  15   9 233.604 106.785   5
   0 -15   9 221.373 70.8962  25
   0 -15   9 176.939 81.3887  13
   0  15   9 273.923 101.471  30
   0 -15  -9 154.224 104.849  24
   0  15  -9 117.478 62.7537  20
   0  15  -9 288.239 90.0226  12
   0 -15   9 53.4603 66.5423  18
   0  15  -9 325.796 103.226  30
   0 -15  10 1335.74 167.701  13
   0  15 -10 1267.63 155.808  30
   0  15  10 1217.08 178.104   5
   0  15 -10 1493.32 162.490   9
   0  15  10 1409.20 172.526  30
   0 -15 -10 1274.98 196.147  19
   0 -15  10 1327.45 154.683  18
   0  15 -10 1470.17 149.271  20
   0 -15 -10 1675.21 209.784  24
   0 -15  11 264.874 68.7232  18
   0 -15 -11 312.227 93.1585  19
   0  15  11 250.332 66.6799  30
   0  15 -11 284.215 67.8981  30
   0 -15  11 282.867 71.2580  13
   0  15 -11 289.928 67.4096   9
   0  15  11 240.779 81.7517   5
   0 -15 -11 354.632 97.5861  24
   0  16   0 1959.86 289.321  30
   0  16   0 1952.96 273.473  20
   0 -16   0 1962.04 286.131  10
   0 -16   0 2020.00 279.302  25
   0  16   0 1722.22 280.712   5
   0  16  -1 26420.5 1191.52   5
   0 -16  -1 28708.4 1170.79  25
   0  16  -1 27036.5 1155.37  20
   0  16   1 29138.2 1202.70  20
   0  16   1 27098.2 1222.14   5
   0  16  -1 29404.1 1227.39  30
   0 -16  -1 27577.6 1213.10  10
   0 -16   1 28972.0 1174.03  25
   0 -16   1 26571.4 1162.14  10
   0  16   1 29400.4 1242.71  30
   0 -16  -2 1622.23 242.544  25
   0  16  -2 1352.68 228.447  20
   0  16   2 1366.21 239.939  20
   0 -16  -2 1240.64 236.510  10
   0  16  -2 1404.61 244.988  30
   0 -16  -2 1315.14 211.320  24
   0 -16   2 1238.16 223.037  10
   0 -16   2 1515.47 235.208  25
   0  16   2 1283.24 239.362  30
   0  16  -2 1108.14 221.614   5
   0  16   2 1202.48 237.808   5
   0  16  -3 64032.4 2040.66  20
   0 -16  -3 66267.2 2177.12  10
   0  16  -3 64767.6 2105.51  30
   0 -16  -3 62378.0 2011.13  24
   0  16  -3 66543.9 2105.10   5
   0  16   3 66978.0 2154.98  30
   0 -16   3 64456.2 1956.90  13
   0  16   3 63227.7 2137.63   5
   0 -16   3 63587.1 2013.27  10
   0 -16   3 69395.3 2105.22  25
   0 -16  -3 68090.1 2029.87  25
   0  16  -4 2166.95 260.567  20
   0  16   4 2194.82 297.207   5
   0 -16   4 2318.70 251.536  13
   0 -16  -4 2325.04 317.260  10
   0 -16   4 1957.25 265.069  25
   0  16  -4 2100.84 280.013  30
   0 -16  -4 1993.62 263.395  24
   0  16   4 1952.76 281.925  30
   0  16  -4 1930.45 260.535   5
   0  16   5 23744.9 1062.33   5
   0 -16   5 25767.4 1035.13  25
   0  16   5 24571.2 1063.27  30
   0  16  -5 25479.2 1034.21  30
   0 -16   5 24144.6 959.896  13
   0  16  -5 24620.7 992.315   5
   0  16  -5 24610.7 973.581  20
   0 -16  -5 22420.4 997.057  24
   0  16   6 544.589 140.253   5
   0  16  -6 717.125 143.668   5
   0 -16  -6 471.947 141.152  24
   0  16  -6 538.251 116.919  20
   0 -16   6 910.506 138.129  18
   0 -16   6 560.399 129.615  13
   0 -16  -6 743.359 184.363  10
   0  16   6 548.904 147.286  30
   0  16  -6 540.549 139.961  30
   0 -16   6 898.349 168.317  25
   0  16   7 21991.5 902.749  30
   0 -16  -7 20572.7 890.166  24
   0 -16   7 20689.3 831.820  13
   0 -16   7 20315.5 767.466  18
   0 -16   7 20947.2 831.464  25
   0 -16  -7 20768.7 894.105  10
   0  16   7 20988.4 915.214   5
   0  16  -7 21186.5 803.624  20
   0  16  -7 20546.2 844.075  30
   0 -16  -8 1121.04 186.727  19
   0 -16  -8 910.983 162.487  24
   0  16  -8 1218.30 154.327  12
   0 -16   8 827.663 126.345  25
   0  16  -8 1062.82 159.212  30
   0  16  -8 952.646 133.062  20
   0 -16   8 890.441 126.309  18
   0  16   8 957.930 170.732   5
   0 -16  -8 1165.49 161.783  10
   0 -16   8 1026.11 158.301  13
   0  16   8 1106.57 174.210  30
   0  16  -9 7725.42 341.541  12
   0 -16  -9 8815.82 476.332  19
   0  16   9 7745.44 450.097   5
   0  16  -9 8102.73 409.102  30
   0  16  -9 7598.90 357.440  20
   0 -16   9 7825.53 365.740  18
   0  16   9 8669.56 441.007  30
   0 -16  -9 8560.47 461.536  24
   0  16  -9 8425.62 414.700   9
   0 -16   9 7918.11 405.423  13
   0 -16  10 4983.19 274.536  13
   0  16 -10 5151.92 273.661  30
   0  16  10 4992.20 310.237   5
   0 -16  10 4640.15 234.421  18
   0 -16 -10 5813.81 330.886  19
   0 -16 -10 5487.87 320.179  24
   0  16 -10 5400.17 271.041   9
   0  17   0 82.3959 115.863  30
   0 -17   0-3.09679 80.4036  25
   0 -17   0-33.6601 93.2394  10
   0  17   0 84.8593 96.1703   5
   0  17  -1 13210.7 688.642  20
   0 -17   1 13509.2 710.779  10
   0  17   1 13079.6 697.913  20
   0 -17   1 14590.3 718.217  25
   0  17  -1 13826.6 731.563   5
   0  17   1 13587.8 745.011   5
   0 -17  -1 14229.4 747.616  10
   0 -17  -1 14317.4 702.467  25
   0  17  -1 14703.8 758.174  30
   0  17   1 13174.9 736.207  30
   0 -17   2 47402.5 1597.58  10
   0  17   2 48792.1 1692.62  30
   0 -17  -2 50031.8 1704.69  10
   0 -17  -2 50380.2 1597.43  25
   0  17  -2 48828.8 1595.82  20
   0  17   2 48706.1 1639.40  20
   0  17  -2 51132.5 1681.66  30
   0 -17   2 50878.9 1641.03  25
   0  17   2 48335.5 1690.07   5
   0  17  -2 49433.5 1647.76   5
   0  17  -3 1562.45 215.742   5
   0 -17  -3 1160.89 174.896  24
   0  17   3 1487.78 227.617  20
   0  17  -3 1426.80 217.387  30
   0  17  -3 1359.92 192.719  20
   0  17   3 1338.10 227.365  30
   0 -17   3 950.855 157.827  10
   0 -17  -3 1321.04 228.380  10
   0 -17   3 1192.36 196.150  25
   0  17   3 1442.14 233.101   5
   0  17   4 16618.4 765.315  20
   0  17   4 16771.9 800.271  30
   0 -17   4 16556.7 754.343  25
   0  17  -4 16582.3 714.426  20
   0  17  -4 16371.6 729.568   5
   0 -17  -4 18050.4 839.731  10
   0  17  -4 17380.8 778.047  30
   0  17   4 17153.0 816.244   5
   0 -17   4 15470.4 660.399  13
   0 -17  -4 14859.1 702.222  24
   0 -17   5 4862.84 361.398  25
   0  17   5 4764.87 384.092  30
   0  17  -5 4638.03 355.945  30
   0  17   5 4861.59 364.726  20
   0  17  -5 4687.18 327.004  20
   0  17  -5 4888.22 339.172   5
   0 -17   5 4530.19 314.292  13
   0  17   5 4750.57 390.562   5
   0 -17  -5 4587.51 351.393  24
   0 -17  -5 5153.32 407.320  10
   0  17  -6 5971.93 348.452  20
   0 -17   6 5752.18 350.756  13
   0  17   6 6140.13 429.128   5
   0  17  -6 6086.32 352.907   5
   0 -17  -6 6526.52 434.575  10
   0  17  -6 5918.72 385.982  30
   0 -17   6 5921.84 376.129  25
   0 -17  -6 5777.34 369.898  19
   0  17   6 6742.59 430.272  30
   0 -17  -6 5760.02 388.904  24
   0  17  -7 69.4811 66.8995  30
   0  17  -7 168.120 66.8621  20
   0 -17   7 65.3355 58.0682  13
   0 -17  -7 12.5989 60.8326  19
   0 -17  -7 95.6255 61.8489  10
   0  17   7 154.507 87.9844   5
   0 -17   7-19.6022 54.5041  25
   0 -17  -7 160.229 85.9726  24
   0  17   7 84.7305 71.2026  30
   0  17  -8 56295.8 1501.70  30
   0  17   8 56158.6 1579.07   5
   0  17  -8 47447.4 1375.39  20
   0 -17   8 51386.5 1453.87  13
   0  17  -8 53010.2 1418.77  12
   0 -17   8 49103.2 1405.83  25
   0 -17  -8 54854.1 1540.17  24
   0  17   8 53702.7 1484.77  20
   0 -17  -8 55602.0 1516.06  19
   0  17   8 56888.9 1529.61  30
   0 -17  -9 3241.94 222.416  24
   0 -17   9 3207.38 194.040  13
   0 -17  -9 3296.72 210.975  19
   0  17  -9 3153.65 196.710   9
   0  17  -9 3414.97 204.853  30
   0  17   9 3232.64 227.667   5
   0  18   0 32301.7 1154.73  30
   0 -18   0 31458.8 1132.44  10
   0 -18   0 31757.6 1100.11  25
   0  18   0 30991.7 1126.07   5
   0  18   0 31265.5 1083.96  20
   0  18   1 7303.67 464.083   5
   0 -18  -1 7624.18 478.235  10
   0  18   1 7525.68 474.970  30
   0 -18   1 7177.41 442.932  10
   0  18  -1 8337.06 450.666  20
   0  18  -1 7629.77 457.486   5
   0 -18  -1 7603.01 435.047  25
   0  18   1 7998.58 455.604  20
   0 -18   1 7519.54 448.297  25
   0  18  -1 8062.34 485.091  30
   0  18   2 526.960 130.960   5
   0 -18  -2 606.653 117.401  25
   0 -18  -2 772.273 155.635  10
   0  18  -2 687.094 121.380  20
   0  18   2 697.795 133.112  20
   0 -18   2 897.446 154.272  25
   0  18   2 663.882 145.122  30
   0 -18   2 714.947 134.817  10
   0  18  -2 739.475 137.192   5
   0  18  -2 542.996 133.544  30
   0  18  -3 3207.22 261.675   5
   0 -18   3 2995.67 266.877  25
   0  18  -3 3254.83 255.349  20
   0  18   3 2739.02 274.059   5
   0  18  -3 3495.34 292.385  30
   0 -18  -3 3236.69 301.479  10
   0  18   3 3357.52 278.400  20
   0  18   3 3513.51 306.712  30
   0 -18  -4 31196.1 1010.61  24
   0  18   4 31687.4 1127.33   5
   0 -18   4 31886.0 1080.24  25
   0 -18  -4 33151.2 1145.61  10
   0  18  -4 31667.5 1027.08   5
   0  18   4 32623.4 1076.64  20
   0  18   4 33926.3 1137.53  30
   0  18  -4 33309.6 1101.30  30
   0  18  -4 32252.7 1015.75  20
   0  18  -5 780.496 109.987   5
   0  18  -5 936.932 140.597  30
   0  18   5 1020.70 141.713  20
   0 -18  -5 1086.26 162.098  10
   0 -18  -5 694.805 118.667  24
   0 -18   5 725.636 121.178  25
   0  18   5 1040.02 161.513   5
   0  18  -5 751.040 107.926  20
   0  18   5 842.491 145.344  30
   0 -18   6 7015.99 319.271  13
   0  18  -6 7234.81 319.356  20
   0 -18  -6 7662.25 377.022  24
   0  18   6 8678.19 417.766  30
   0 -18  -6 8524.83 426.058  10
   0  18   6 7871.39 376.286  20
   0  18  -6 8583.54 404.600  30
   0  18   6 8049.97 425.134   5
   0 -18   6 7970.92 380.881  25
   0  18  -7 23546.2 733.115  30
   0  18   7 23550.1 732.592  30
   0  18   7 23323.3 771.214   5
   0 -18  -7 20925.4 696.610  10
   0 -18  -7 21132.3 711.246  24
   0  18  -7 22198.7 681.240  12
   0 -18   7 21035.7 680.926  25
   0 -19   0 36.9744 42.3109  10
   0  19   0 103.634 58.4554  20
   0  19   0 51.6551 53.4730   5
   0  19   0-10.5707 50.3908  30
   0 -19   0 62.1043 50.6460  25
   0  19   1 2817.68 225.630   5
   0  19  -1 3023.40 221.429   5
   0 -19   1 2957.50 227.213  25
   0  19  -1 3277.81 248.695  30
   0 -19   1 2468.16 203.941  10
   0  19  -1 2840.17 199.179  20
   0 -19  -1 2732.14 235.295  10
   0  19   1 3073.09 244.518  30
   0 -19  -1 2985.88 210.809  25
   0  19   1 3027.27 211.171  20
   0 -19  -2 322.157 88.6416  10
   0 -19   2 259.121 69.4253  10
   0  19  -2 380.978 80.3292   5
   0  19  -2 310.532 69.6899  20
   0  19   2 398.498 90.4711   5
   0  19   2 369.442 93.1122  30
   0  19  -2 198.235 68.1536  30
   0  19   2 347.071 79.9157  20
   0 -19   2 262.273 74.4878  25
   0  19   3 10590.3 422.348  20
   0  19   3 11088.5 480.013   5
   0  19  -3 11569.3 483.026  30
   0  19  -3 9848.93 402.253   5
   0 -19   3 11150.7 476.385  25
   0  19   3 11557.1 493.348  30
   0 -19  -3 11956.3 517.143  10
   0  19   4 5193.72 296.032   5
   0 -19   4 4824.33 281.420  25
   0  19  -4 5099.78 288.724  30
   0  19   4 5833.40 308.830  30
   0 -19  -4 5261.88 312.589  10
   0  19  -5 29901.1 875.436  30
   0  19   5 28921.0 863.822  30
   0 -19  -5 30302.1 907.470  10
   0 -19   5 28370.6 862.226  25
   0  19   5 28359.8 869.231   5
   0  20   0 21540.3 664.308  30
   0  20  -1 5290.07 250.608  30
   0  20   1 5201.48 248.009  30
  -1   0  17 8971.31 411.679  22
   1   0 -17 8843.77 397.545  11
  -1   0  17 9030.36 408.093  23
   1   0 -16 78.4125 71.4596  21
  -1   0  16 95.6279 71.4157  23
   1   0 -16 160.292 80.5079  11
  -1   0  16 217.515 92.3639  22
   1   0 -16 115.899 59.3414   8
   1   0 -15 100478. 2757.66   8
   1   0 -15 100899. 2850.64  11
   1   0 -15 100489. 2895.61  21
  -1   0  15 108857. 3012.54  22
   1   0 -14 103.219 101.416  21
  -1   0  14 119.460 137.438  22
   1   0 -14 182.060 109.445   8
   1   0 -14 176.022 117.507  11
  -1   0  13 11251.3 693.348  18
   1   0 -13 10415.5 643.559   8
  -1   0  13 10486.7 760.085  22
   1   0 -13 11026.5 679.485  11
   1   0 -13 10663.0 711.270  21
  -1   0  12 6.23138 102.560  18
  -1   0  12 224.468 143.678  16
   1   0 -12 154.852 122.825  21
   1   0 -12-53.5618 116.660   2
  -1   0  12 141.304 139.551  22
   1   0 -12 78.3185 99.9389  20
   1   0 -12 168.754 117.921  11
   1   0 -12 31.3607 94.3581   8
  -1   0  11 78705.2 2633.18  22
  -1   0  11 81150.5 2685.76  16
   1   0 -11 77282.2 2500.37  20
   1   0 -11 72137.8 2482.68   2
   1   0 -11 79677.8 2430.98   8
   1   0 -11 77825.3 2498.62  21
  -1   0  11 72373.8 2462.80  18
   1   0 -10-29.5687 90.4975   2
  -1   0  10 49.0135 101.016  16
   1   0  -9 19213.0 895.743   2
   1   0  -9 17333.5 738.935   1
   1   0  -9 18342.9 846.856  27
   1   0  -9 17241.9 751.736   3
  -1   0   9 21208.1 1045.87  16
  -1   0   9 19536.3 798.362  26
   1   0  -8-17.2994 60.3068  27
  -1   0   8 64.4570 61.2741  26
   1   0  -8 157.714 68.2567   1
   1   0  -8-35.7500 74.9431   2
  -1   0   8-16.1403 108.424  16
   1   0  -8 1.48594 72.7011  29
  -1   0   8-4.71989 80.2795  15
   1   0  -7 7965.92 419.486  29
  -1   0   7 7366.03 517.624  16
   1   0  -7 7704.31 455.998  27
  -1   0   7 7181.36 453.112  15
  -1   0   7 6894.98 399.020  26
   1   0  -7 7309.13 444.300   2
   1   0  -7 8235.34 413.586   1
  -1   0   6 71.0125 89.9782  16
  -1   0   6 55.7954 54.6754  26
  -1   0   6 86.6850 62.5276  15
   1   0  -6 2.17035 54.2081   2
   1   0  -6 40.4286 48.3910   1
   1   0  -6 157.713 69.8074  29
   1   0  -6 38.7034 74.1918  27
   1   0  -5 17102.0 618.548   2
   1   0  -5 17284.6 624.646  29
   1   0  -5 16883.0 654.426  27
  -1   0   5 17482.8 628.427  26
  -1   0   5 16309.5 640.931  15
  -1   0   5 16305.7 697.401  16
   1   0  -4 42.2923 59.2858  27
  -1   0   4 171.364 66.7581  26
  -1   0   4 72.4734 50.5258  15
  -1   0   4 467.419 96.8093  16
   1   0  -4 331.215 69.1247   2
   1   0  -4 34.1592 53.7142  29
   1   0  -3 131924. 3208.44  29
  -1   0   3 128295. 3194.79  26
   1   0  -3 122678. 3217.67  27
   1   0  -3 134200. 3131.84   2
  -1   0   3 133886. 3208.88  16
  -1   0   2 4.41599 48.5081  26
   1   0  -2 57.1413 47.4732  27
  -1   0   2 119.014 25.4833   4
  -1   0   2 128.585 43.9881  16
   1   0  -2 21.8135 24.1053   2
   1   0  -2 22.0431 49.5824  29
  -1   0   2 31.0965 38.1278  14
  -1   0   1 224715. 5614.26  26
  -1   0   1 244880. 5550.08   4
   1   0  -1 255434. 5490.11  17
   1   0  -1 234220. 5486.84   2
   1   0  -1 222835. 5567.79  27
  -1   0   1 223319. 5613.77  14
   1   0   0 22.6587 27.0287  27
  -1   0   0 6.86424 38.8956  26
  -1   0   0 56.2775 38.3298   4
  -1   0  -1 52577.3 1386.13   4
  -1   0  -1 51138.1 1387.75  14
  -1   0  -1 50552.0 1334.38  26
  -1   0  -2 101.435 49.9958  14
  -1   0  -2 103.507 25.0888  26
   1   0   2 65.9818 19.0562   3
  -1   0  -2 122.329 59.0012   4
  -1   0  -3 965909. 22656.6   4
  -1   0  -3 995180. 22561.8   2
  -1   0  -3 999999. 22593.4  14
   1   0   3 967123. 22587.7  15
  -1   0  -4 66.6135 44.6200  14
   1   0   4 153.975 39.8590  28
   1   0   4-8.78645 70.4687  16
  -1   0  -4 14.6899 60.6118   4
  -1   0  -4 71.9115 50.4297   2
   1   0   4 80.1836 63.5229  15
  -1   0  -5 176064. 4124.32  14
   1   0   5 166045. 4057.44  28
  -1   0  -5 169537. 4204.15   2
  -1   0  -5 173189. 4294.31   4
   1   0   5 174249. 4216.48  15
   1   0   5 172479. 4356.44  16
   1   0   6 83.8648 89.9266  16
   1   0   6 154.570 68.6653  15
  -1   0  -6 40.7748 37.0399  14
  -1   0  -6 59.4016 58.6438   2
  -1   0  -6 21.2773 70.2731   4
  -1   0  -7 1278.63 184.861   2
   1   0   7 1295.80 216.581  16
  -1   0  -7 801.304 164.425   4
   1   0   7 1475.88 169.035  15
  -1   0  -8 34.9530 68.2935   2
   1   0   8-21.8148 91.6193  16
  -1   0  -8 118.327 98.0216   4
  -1   0  -9 201652. 5462.41   2
   1   0   9 223024. 5574.63  16
  -1   0 -10 204.334 132.320   2
  -1   0 -10 115.380 127.926   9
   1   0  10 390.793 152.876  16
  -1   0 -10 164.128 152.693  11
  -1   0 -10 71.2705 116.402  21
  -1   0 -10-63.0627 105.211   7
  -1   0 -11 41059.8 1595.19   9
  -1   0 -11 39767.0 1628.01   2
  -1   0 -11 42435.2 1587.76   7
  -1   0 -11 40176.8 1606.41  21
  -1   0 -11 47819.4 1772.46  11
   1   0  11 45508.5 1687.09  16
  -1   0 -12 82.4259 107.849  11
  -1   0 -12-10.3228 98.6285   9
  -1   0 -12-198.502 116.003  21
  -1   0 -13 3488.07 356.204  21
  -1   0 -13 3839.23 369.932   9
  -1   0 -13 3561.21 385.853  11
  -1   0 -14 89.8367 96.5465  11
   1   0  14 87.2150 81.5338  22
  -1   0 -14 42.7081 77.8225   9
   1   0  15 11129.7 528.885  22
  -1   0 -15 11163.2 576.590  11
  -1   0 -16 72.4126 53.7892  11
  -1   1  17 249.344 71.1834  22
   1   1 -17 161.652 58.9884  11
   1   1 -17 201.318 63.6067  21
   1  -1 -17 249.868 71.1944  11
  -1  -1  17 145.610 65.6171  22
  -1   1  17 170.548 59.3943  23
  -1  -1  17 217.517 68.6595  23
  -1  -1  16 26924.5 996.767  22
  -1  -1  16 26135.2 957.229  23
   1  -1 -16 24602.4 943.453  21
   1   1 -16 26084.8 952.618  21
  -1   1  16 26207.7 979.724  22
  -1   1  16 27290.6 1001.09  23
   1  -1 -16 25960.6 940.569  11
   1  -1 -16 24823.3 857.257   8
   1   1 -16 26454.9 929.897  11
   1  -1 -15 17858.5 813.014  11
   1  -1 -15 17749.5 840.906  21
   1   1 -15 16516.8 700.224   8
  -1   1  15 18193.0 875.172  23
  -1   1  15 17639.8 869.376  22
   1  -1 -15 17448.4 753.681   8
   1   1 -15 16981.5 802.236  21
  -1  -1  15 17819.9 869.982  22
   1   1 -15 17621.3 788.130  11
   1   1 -14 52249.4 1663.00   8
   1   1 -14 48818.2 1758.22  21
   1   1 -14 52552.0 1741.33  11
  -1   1  14 52058.9 1896.29  22
   1  -1 -14 50745.9 1695.65   8
   1  -1 -14 52499.3 1835.19  21
   1  -1 -14 50655.9 1740.23  11
  -1  -1  14 51924.0 1880.80  22
  -1  -1  14 51732.4 1735.96  18
   1   1 -13 38805.8 1534.10  21
   1  -1 -13 40799.9 1515.68  11
   1  -1 -13 39654.2 1485.50   8
   1   1 -13 39682.5 1562.27  20
  -1   1  13 39545.4 1653.86  22
   1  -1 -13 38439.7 1564.77  21
   1   1 -13 40238.0 1490.47  11
   1   1 -13 41211.4 1462.99   8
  -1  -1  13 36818.8 1611.48  22
  -1  -1  13 38280.8 1518.45  18
   1   1 -12 38176.6 1554.43  20
   1   1 -12 39663.8 1464.71   8
   1   1 -12 38781.6 1532.00  21
   1  -1 -12 37072.0 1547.01  21
   1   1 -12 41834.1 1535.46  11
  -1   1  12 38068.3 1636.87  22
  -1  -1  12 37511.6 1635.90  22
   1  -1 -12 40316.5 1535.89  11
  -1  -1  12 38205.0 1556.00  18
   1  -1 -12 35075.4 1559.16   2
  -1   1  12 38594.1 1679.56  16
   1  -1 -12 39793.2 1517.36   8
   1   1 -12 36073.1 1564.92   2
  -1  -1  12 40248.1 1671.68  16
   1  -1 -11 1099.06 229.213  20
   1   1 -11 819.976 203.551  21
   1   1 -11 1040.93 209.553   8
  -1  -1  11 752.150 215.575  18
   1   1 -11 1094.82 239.179   2
  -1   1  11 1054.52 254.336  22
  -1   1  11 751.365 229.906  16
   1  -1 -11 684.762 204.772  21
  -1   1  11 906.223 219.191  18
   1  -1 -11 949.433 222.359  11
   1   1 -11 1514.02 269.198  20
   1  -1 -11 788.871 208.362   8
  -1  -1  11 1536.67 289.052  16
  -1  -1  11 780.543 206.807  22
   1  -1 -11 635.480 181.888   2
   1   1 -10 32389.5 1376.27   2
  -1  -1  10 35511.2 1448.10  15
  -1   1  10 36758.7 1544.78  16
   1  -1 -10 33660.3 1386.85   2
  -1  -1  10 36229.0 1529.26  16
   1   1 -10 36462.2 1402.95  21
  -1  -1   9 745.893 146.694  26
   1  -1  -9 644.133 131.768   3
   1   1  -9 572.359 125.063   1
  -1  -1   9 699.474 171.451  15
   1   1  -9 564.286 140.489  27
   1  -1  -9 731.321 126.558   1
   1  -1  -9 584.528 152.067   2
   1  -1  -9 640.721 134.599  29
  -1   1   9 525.840 172.628  16
  -1  -1   9 798.284 201.802  16
  -1   1   9 621.914 135.080  26
   1   1  -9 1298.01 215.242   2
  -1  -1   8 5879.57 458.636  15
   1  -1  -8 5678.96 353.253   1
  -1  -1   8 5835.38 378.528  26
   1  -1  -8 6666.61 433.153  29
   1  -1  -8 6096.45 384.632   3
   1   1  -8 6795.30 382.957  29
   1   1  -8 5839.75 376.189   1
   1   1  -8 6700.23 455.489   2
   1  -1  -8 6017.77 428.724   2
  -1   1   8 5823.53 484.061  16
   1  -1  -8 5415.02 402.555  27
  -1  -1   8 6406.28 526.026  16
   1   1  -8 6142.34 424.413  27
  -1   1   8 5776.26 379.026  26
   1   1  -7 15864.2 687.392  27
  -1  -1   7 15009.4 725.532  15
   1  -1  -7 14552.4 673.238  27
   1   1  -7 16716.4 616.545  29
   1  -1  -7 15398.5 633.663   3
   1  -1  -7 16378.7 689.778  29
   1   1  -7 14880.4 686.562   2
   1   1  -7 14439.9 622.001   1
  -1  -1   7 15471.3 814.561  16
  -1   1   7 13733.2 732.158  16
   1  -1  -7 15044.5 667.723   2
  -1   1   7 14559.6 630.338  26
  -1  -1   7 14255.9 622.297  26
   1  -1  -6 116897. 3033.32   2
   1   1  -6 121268. 3086.55  27
   1   1  -6 121742. 3094.07   2
   1   1  -6 125559. 2983.54  29
  -1  -1   6 115531. 3248.77  16
   1  -1  -6 121037. 3077.62  29
  -1  -1   6 115879. 3020.36  26
  -1  -1   6 113730. 3121.49  15
   1   1  -6 115706. 3009.11   1
  -1   1   6 115278. 3167.06  16
  -1   1   6 115412. 3020.49  26
   1  -1  -6 114894. 3071.89  27
  -1  -1   5 48.0943 55.8625  15
   1   1  -5 178.456 67.2004   1
  -1  -1   5 241.471 75.0017  26
   1  -1  -5 409.117 87.7961   2
  -1   1   5 279.770 94.3609  16
   1   1  -5 70.6713 61.2601   2
   1   1  -5 160.043 64.3157  29
   1  -1  -5 120.359 67.6517  29
  -1  -1   5 167.666 105.801  16
   1   1  -5 170.578 85.3529  27
  -1   1   5 147.522 64.0823  26
   1  -1  -5 46.1139 59.5631  27
   1   1  -4 1001.07 137.245  27
   1  -1  -4 1393.10 125.148   2
  -1   1   4 1303.03 140.262  26
   1  -1  -4 1187.37 140.530  27
   1   1  -4 1305.23 135.865   2
  -1  -1   4 1206.16 135.932  26
   1   1  -4 1355.37 139.251   1
  -1  -1   4 1196.24 143.078  15
  -1   1   4 1188.51 144.129  16
   1   1  -4 1313.26 128.236  29
   1  -1  -4 1128.59 141.618  29
  -1  -1   4 916.790 140.487  16
  -1  -1   3 25324.7 736.105  14
  -1  -1   3 26598.0 816.724  26
   1   1  -3 27043.6 800.742   1
   1  -1  -3 27801.7 747.158   2
   1  -1  -3 26158.0 828.903  29
  -1  -1   3 26261.6 813.782  15
  -1  -1   3 25662.5 805.093  16
   1   1  -3 28320.5 784.068   2
   1  -1  -3 25165.7 807.429  27
   1   1  -3 26583.1 795.301  29
  -1   1   3 26533.8 804.852  16
  -1   1   3 25584.2 805.622  26
   1   1  -3 24807.8 811.136  27
  -1  -1   2 79956.3 1973.63  15
  -1   1   2 78474.3 1986.48  26
  -1   1   2 80544.3 1961.37  16
   1  -1  -2 82626.0 1892.07   2
   1   1  -2 77881.7 1879.28  17
  -1  -1   2 77334.3 1996.71  26
   1   1  -2 82259.8 1925.01   2
  -1  -1   2 73336.1 1938.68  14
   1   1  -2 76181.1 1971.30   1
  -1  -1   2 80613.0 1932.67  16
   1  -1  -2 70972.7 1960.99  27
  -1  -1   1 377.751 40.6766   4
   1   1  -1 332.637 65.5948   1
  -1   1   1 268.689 62.2333   4
   1  -1  -1 218.342 43.7711  27
   1   1  -1 235.597 34.4087  17
  -1   1   1 513.967 80.3359  14
   1   1  -1 237.846 50.9282  27
  -1   1   1 270.132 61.0677  26
   1   1  -1 614.927 55.5684   2
  -1  -1   1 283.737 42.1349  16
  -1  -1   1 410.673 71.6353  14
  -1  -1   1 221.119 70.8221  26
  -1   1   0 119080. 2889.78  26
  -1  -1   0 117663. 2941.80  26
  -1   1   0 120455. 2941.34   4
   1  -1   0 114746. 2921.31  29
  -1   1   0 122513. 2802.20   2
  -1  -1   0 132039. 2878.05   4
   1   1   0 114935. 2896.73   1
   1   1   0 128189. 2860.56  17
   1  -1   0 114872. 2837.83  27
  -1   1  -1 56895.3 1314.09   2
   1  -1   1 52913.9 1334.90   3
  -1  -1  -1 55145.5 1390.06   4
  -1   1  -1 55734.3 1335.88  26
  -1  -1  -1 50463.3 1380.01  26
   1   1   1 52535.6 1361.30   1
  -1   1  -1 55962.3 1440.54   4
  -1   1  -1 50471.3 1398.95  14
  -1   1  -2 44592.6 1120.66   2
   1  -1   2 45703.2 1075.80   3
  -1  -1  -2 43471.5 1186.46   4
  -1   1  -2 43287.1 1165.84  14
  -1  -1  -2 47106.8 1121.19   2
  -1   1  -2 42574.8 1044.96  26
  -1  -1  -2 43207.0 1197.99  14
  -1   1  -3 236735. 4536.10   2
   1   1   3 213172. 4492.02  15
   1   1   3 216207. 4648.58  16
   1  -1   3 232581. 4588.21  15
  -1  -1  -3 247948. 4528.50   2
  -1   1  -3 245185. 4544.96  14
  -1   1  -3 236598. 4672.26   4
  -1  -1  -3 231856. 4621.42   4
   1  -1   3 231235. 4497.51  28
  -1  -1  -3 244824. 4597.32  14
  -1   1  -4 175039. 4215.60  14
  -1  -1  -4 177507. 4264.56  14
  -1   1  -4 179787. 4277.24   2
  -1  -1  -4 182373. 4353.30   4
  -1   1  -4 169732. 4350.21   4
   1  -1   4 167361. 4327.25  15
   1   1   4 169563. 4212.87  15
   1   1   4 167183. 4365.19  16
  -1  -1  -4 185975. 4267.56   2
   1  -1   4 184097. 4212.51  28
   1  -1   5 13790.9 512.705  28
   1  -1   5 14168.1 597.010  15
  -1  -1  -5 13888.9 554.349   2
  -1   1  -5 13345.9 602.423   4
   1   1   5 13621.3 621.553  16
   1   1   5 13152.3 412.807  28
  -1   1  -5 14133.5 566.759   2
   1   1   5 14167.6 497.803  15
  -1   1  -5 14354.1 489.967  14
  -1  -1  -5 14730.0 620.974   4
  -1  -1  -5 13726.4 519.255  14
   1  -1   5 14750.1 664.531  16
  -1   1  -6 10474.9 546.372   4
  -1   1  -6 10512.4 407.948  14
   1   1   6 10905.9 571.234  16
   1  -1   6 11039.6 591.349  16
   1   1   6 10832.9 433.558  15
   1  -1   6 11904.0 543.390  15
  -1  -1  -6 11052.0 447.098  14
  -1  -1  -6 10097.5 503.175   2
  -1   1  -6 10316.2 513.560   2
  -1  -1  -6 11663.5 573.077   4
  -1   1  -7 115412. 3239.41   4
  -1  -1  -7 115108. 3177.37   2
   1  -1   7 127518. 3341.63  16
  -1   1  -7 114794. 3196.84   2
   1  -1   7 127831. 3177.71  15
   1   1   7 119936. 3281.30  16
  -1  -1  -7 120007. 2993.34  14
  -1  -1  -8 3559.29 336.227   2
   1   1   8 3621.19 357.996  16
  -1   1  -8 3857.89 354.907   2
   1  -1   8 4158.12 386.584  16
  -1   1  -8 3908.93 358.994   4
  -1   1  -9 11357.7 690.172   2
   1   1   9 13790.9 760.163  16
  -1   1  -9 12413.1 697.475   4
  -1  -1  -9 11698.0 688.819   2
   1  -1   9 12784.4 735.047  16
  -1   1 -10 123286. 3740.75   2
  -1   1 -10 163882. 4160.64  11
  -1   1 -10 128232. 3803.66  20
  -1   1 -10 136369. 3751.02   7
   1  -1  10 141766. 3838.48  16
  -1  -1 -10 136049. 3807.08   7
  -1   1 -10 127514. 3766.00  21
  -1  -1 -10 126542. 3794.53  21
  -1   1 -10 129342. 3766.04   9
  -1  -1 -10 131329. 3761.36   9
  -1  -1 -10 124062. 3739.32   2
   1   1  10 136409. 3822.71  16
  -1  -1 -10 148773. 4062.20  11
   1  -1  11 1724.75 277.000  16
  -1  -1 -11 1884.15 303.280   2
  -1   1 -11 2038.05 308.813   2
  -1  -1 -11 2119.29 328.294  11
  -1   1 -11 2056.60 309.876   9
  -1  -1 -11 1806.56 304.777  21
  -1   1 -11 2012.82 308.619  21
  -1   1 -11 2116.64 290.705   7
   1   1  11 1996.17 314.242  16
  -1   1 -11 1783.77 311.871  11
  -1  -1 -11 1700.53 285.136   9
  -1  -1 -12 394.515 157.161  21
  -1  -1 -12 354.464 152.941  11
  -1   1 -12 359.106 145.541  21
  -1   1 -12 434.640 166.277   9
  -1  -1 -12 338.677 135.559   9
  -1   1 -13 1648.89 241.701  21
  -1   1 -13 2368.18 290.735   9
   1   1  13 1930.90 268.502  22
  -1  -1 -13 1900.80 290.968  11
  -1   1 -13 1678.36 267.024  11
  -1  -1 -13 1893.96 268.645  21
  -1  -1 -13 1681.01 244.421   9
  -1   1 -14 7888.86 479.630   9
  -1   1 -14 8890.67 559.861  11
   1   1  14 8896.28 526.317  22
   1  -1  14 8892.88 540.867  22
  -1  -1 -14 9229.21 585.580  11
   1  -1  15 314.546 96.1571  22
  -1   1 -15 472.188 116.438  11
  -1  -1 -15 187.318 95.3304  11
  -1   1 -16 24214.3 806.299  11
  -1  -1 -16 25408.0 851.894  11
   1   1  16 24687.1 856.284  23
  -1  -2  17 182.291 57.6497  23
   1  -2 -17 197.284 63.1832  11
  -1   2  17 163.785 56.5202  22
  -1  -2  17 186.462 66.7897  22
   1   2 -17 170.386 54.5728  11
  -1   2  17 88.9494 54.4106  23
   1  -2 -16 2416.44 237.886  11
   1   2 -16 2691.77 232.588  11
   1  -2 -16 2663.34 256.556  21
  -1  -2  16 2847.77 271.086  22
   1  -2 -16 2834.03 231.118   8
   1   2 -16 3017.64 262.885  21
  -1   2  16 2729.56 259.647  22
  -1   2  16 3074.22 285.892  23
  -1  -2  16 2930.15 253.312  23
   1  -2 -15 5157.87 423.984  21
   1   2 -15 4944.53 370.740  11
   1  -2 -15 4623.21 358.703   8
   1  -2 -15 4969.68 393.171  11
  -1   2  15 5283.30 440.784  23
  -1  -2  15 4743.05 357.329  18
  -1  -2  15 5350.48 437.453  22
  -1   2  15 5186.71 433.680  22
   1   2 -15 5527.37 410.611  21
   1   2 -14 57131.2 1841.25  11
   1  -2 -14 57956.7 1890.04  11
   1   2 -14 56579.6 1745.88   8
   1  -2 -14 55411.1 1836.99   8
  -1  -2  14 55176.8 1968.55  22
   1  -2 -14 56883.8 1966.94  21
  -1   2  14 58524.6 2024.69  22
  -1  -2  14 56000.6 1874.79  18
   1   2 -14 57196.8 1898.79  21
   1   2 -13 4145.84 411.372  21
   1   2 -13 3832.80 379.252  11
   1  -2 -13 3711.86 388.374  11
  -1  -2  13 3578.85 433.388  22
   1  -2 -13 3874.27 426.763  21
   1   2 -13 3778.33 406.411  20
  -1  -2  13 2998.52 367.012  18
   1   2 -13 3731.10 353.794   8
  -1   2  13 3730.00 438.768  22
   1  -2 -13 4385.11 417.899   8
   1   2 -12 38659.6 1423.88  11
   1   2 -12 33315.3 1386.81  21
   1  -2 -12 38509.0 1475.61   8
   1  -2 -12 32755.5 1470.09   2
   1   2 -12 31208.4 1424.62   2
  -1  -2  12 35828.7 1546.84  22
   1   2 -12 34044.6 1320.25   8
   1  -2 -12 37570.6 1451.43  11
  -1  -2  12 35276.2 1469.13  18
  -1   2  12 35143.2 1584.03  16
  -1  -2  12 35721.1 1530.58  16
   1   2 -12 32966.2 1417.70  20
   1  -2 -12 34019.9 1463.45  21
  -1   2  12 32780.4 1496.81  22
   1   2 -11 9377.73 605.160   8
   1  -2 -11 8625.00 650.585   2
   1  -2 -11 11066.7 710.701  11
  -1   2  11 8546.03 706.115  16
  -1   2  11 9594.72 709.126  22
   1   2 -11 8983.53 644.734  20
  -1  -2  11 10991.0 746.516  15
   1  -2 -11 9661.12 676.611  21
  -1  -2  11 8753.47 670.181  18
   1  -2 -11 9628.95 665.634   8
   1   2 -11 9156.94 667.890   2
   1   2 -11 8834.14 622.288  21
  -1  -2  11 9889.92 721.046  16
   1   2 -10 17124.2 884.710  20
   1   2 -10 16144.8 799.805  27
  -1  -2  10 17218.8 961.884  16
   1  -2 -10 15481.1 856.969   2
   1  -2 -10 16134.9 869.519  21
  -1  -2  10 16351.4 920.195  15
  -1   2  10 16344.9 953.247  16
  -1   2  10 16079.4 914.379  22
   1   2 -10 15372.9 855.615   2
   1   2 -10 17255.3 863.189  21
   1  -2 -10 16654.7 888.759   8
   1   2  -9 12.3934 82.0989   2
   1  -2  -9 147.814 90.5166  29
   1  -2  -9 154.695 85.6296   2
  -1   2   9 397.953 139.041  16
   1   2  -9 81.6486 43.6744   1
  -1  -2   9 112.534 66.0310  26
   1  -2  -9 143.918 73.2199   3
  -1   2   9 335.141 109.611  26
  -1  -2   9 184.590 116.816  15
   1   2  -9 89.6537 76.2572  27
  -1   2   8 71134.6 2150.71  26
   1  -2  -8 76312.9 2245.67   2
   1   2  -8 74896.7 2176.79   1
   1   2  -8 71084.5 2261.39   2
  -1  -2   8 75507.8 2164.54  26
  -1   2   8 78561.9 2384.40  16
  -1  -2   8 80766.2 2496.02  16
  -1  -2   8 78500.7 2398.33  15
   1   2  -8 78534.3 2235.90  27
   1  -2  -8 73500.7 2139.21   3
   1  -2  -7 11464.3 573.017   2
  -1   2   7 11542.3 557.098  26
   1  -2  -7 13767.4 659.742  29
   1   2  -7 11415.8 604.977   2
   1   2  -7 12398.1 593.902  27
  -1  -2   7 12759.0 741.899  16
   1   2  -7 12753.7 492.113  29
   1   2  -7 12334.1 577.100   1
  -1   2   7 12005.7 647.332  16
  -1  -2   7 11863.9 664.317  15
  -1  -2   7 11174.5 546.908  26
   1  -2  -7 12008.2 586.456  27
   1  -2  -7 11627.6 549.956   3
   1  -2  -6 43491.2 1316.06   2
  -1  -2   6 44860.5 1546.32  16
   1   2  -6 42641.6 1209.68  29
  -1  -2   6 42815.2 1438.52  15
   1   2  -6 44048.4 1351.12  27
  -1   2   6 41989.5 1313.74  26
   1   2  -6 42394.5 1361.57   2
   1   2  -6 43400.7 1324.39   1
  -1  -2   6 42106.9 1309.01  26
  -1   2   6 41796.2 1390.89  16
   1  -2  -6 44955.2 1405.45  29
   1  -2  -6 44081.8 1130.76  28
   1  -2  -6 42219.1 1294.91   3
   1  -2  -6 42284.3 1319.16  27
  -1   2   5 81826.8 2128.96  26
  -1  -2   5 73718.6 2195.07  15
   1  -2  -5 78606.9 2174.62  29
  -1  -2   5 78602.0 2109.49  26
   1   2  -5 76097.3 2131.81  27
  -1  -2   5 72920.0 2255.80  16
   1   2  -5 80107.6 2016.10  29
   1  -2  -5 81845.3 2080.94   2
   1   2  -5 78155.4 2133.62   2
  -1   2   5 77959.5 2157.10  16
   1  -2  -5 77897.2 2090.83   3
   1  -2  -5 77752.9 2099.69  27
   1   2  -5 82489.4 2127.68   1
  -1  -2   4 159832. 3648.50  14
   1  -2  -4 143724. 3848.93  29
   1  -2  -4 158350. 3755.39   2
  -1  -2   4 146863. 3873.56  15
   1  -2  -4 162529. 3804.88   3
   1   2  -4 153178. 3809.74   2
  -1  -2   4 139741. 3874.92  16
   1   2  -4 154626. 3734.64  29
   1   2  -4 151482. 3839.98  27
  -1  -2   4 159550. 3829.99  26
  -1   2   4 151539. 3816.77  16
   1   2  -4 153728. 3821.69   1
  -1   2   4 162427. 3838.19  26
  -1   2   4 156274. 3628.52  17
   1  -2  -4 150486. 3775.07  27
  -1  -2   3 35201.9 1032.14  26
   1  -2  -3 33524.3 988.794   3
  -1   2   3 33220.9 837.363  17
   1   2  -3 34955.2 967.615  29
   1   2  -3 34487.1 944.210  17
  -1  -2   3 34472.2 1004.46  16
   1   2  -3 34000.1 991.658   2
   1   2  -3 31858.8 990.793  27
  -1   2   3 34608.7 993.739  16
   1   2  -3 34130.7 1016.14   1
   1  -2  -3 33537.5 958.112  27
  -1  -2   3 33003.4 921.807  14
   1  -2  -3 35862.1 943.891   2
  -1   2   3 36334.5 1032.64  26
   1  -2  -3 34122.5 1044.47  29
  -1  -2   3 32907.5 1032.64  15
  -1  -2   2 1837.73 112.989  16
  -1  -2   2 1073.86 128.290  26
  -1   2   2 863.376 53.7641  17
  -1  -2   2 1046.13 107.843  14
  -1   2   2 1943.90 159.822  26
  -1  -2   2 770.099 102.335  15
   1   2  -2 984.252 83.3373  17
   1  -2  -2 1122.63 99.6834  27
   1   2  -2 1025.06 104.235   2
   1   2  -2 1067.70 123.362   1
   1   2  -1 920.185 79.1262  17
   1   2  -1 1743.72 146.886   1
  -1  -2   1 1030.55 67.8857  16
  -1  -2   1 1008.67 94.3482  15
   1  -2  -1 1106.92 116.638  29
  -1   2   1 1153.98 117.265  26
   1  -2  -1 1103.44 108.343   3
  -1  -2   1 1158.32 134.144  26
   1  -2  -1 1647.55 103.457  27
  -1  -2   1 1392.34 132.558  14
   1  -2   0 4120.80 149.363  27
   1   2   0 4126.10 237.079   1
  -1   2   0 4161.59 247.231   4
   1  -2   0 4103.72 212.417  29
   1   2   0 4298.81 188.570  17
   1  -2   0 4291.70 208.498   3
  -1  -2   0 4043.59 242.372  26
  -1  -2  -1 32845.4 963.290  26
  -1   2  -1 34423.2 918.848   2
  -1   2  -1 35452.9 909.025  26
  -1   2  -1 33327.6 1013.88   4
   1  -2   1 34966.2 949.877  28
   1  -2   1 34485.6 929.783  29
  -1  -2  -1 36651.7 952.108   4
   1   2   1 31052.1 960.149   1
   1  -2   1 36125.0 928.758   3
   1   2   1 33743.4 931.411  17
  -1   2  -2 23112.1 572.499  26
   1  -2   2 22146.0 667.611  28
  -1   2  -2 23127.9 751.218   4
  -1   2  -2 22906.6 688.152  14
   1   2   2 20270.0 600.657   1
  -1  -2  -2 25119.6 710.996   4
   1  -2   2 24893.9 634.838   3
   1   2   2 18743.1 547.212  15
  -1   2  -2 21662.5 658.250   2
  -1  -2  -2 23487.4 744.012  14
   1  -2   2 21706.3 618.427  29
   1   2   2 21200.7 667.832  16
   1  -2   3 2956.46 148.845  29
  -1   2  -3 3076.93 234.188   4
  -1  -2  -3 3009.15 220.155  14
  -1   2  -3 2827.88 193.959   2
   1   2   3 3171.41 213.570  16
   1   2   3 2821.56 118.172  15
   1  -2   3 2916.69 190.601  28
   1  -2   3 3091.23 146.582   3
   1  -2   3 3398.05 228.946  15
  -1   2  -3 3235.42 195.917  14
  -1  -2  -3 3732.35 234.413   4
  -1  -2  -3 3182.57 190.319   2
   1   2   3 2841.60 117.525   1
   1   2   4 22952.8 791.429  16
   1  -2   4 22382.1 818.035  15
  -1   2  -4 22355.9 768.752   2
  -1  -2  -4 23066.7 774.823  14
  -1   2  -4 21790.8 811.504   4
   1  -2   4 23146.3 752.980  28
  -1  -2  -4 23312.9 806.193   4
  -1   2  -4 23818.0 720.681  14
   1   2   4 22483.2 600.525  15
  -1  -2  -4 24641.1 758.919   2
  -1  -2  -5 31398.0 973.315   2
   1  -2   5 30656.9 1053.28  15
  -1   2  -5 29657.3 995.506   2
   1  -2   5 30746.1 1092.28  16
   1   2   5 29537.0 1006.97  16
  -1  -2  -5 30774.7 955.280  14
  -1   2  -5 29201.1 1028.28   4
   1  -2   5 28650.8 981.943  28
   1   2   5 29587.2 789.642  15
   1  -2   6 5723.39 376.078  15
  -1  -2  -6 4718.61 324.135   2
   1  -2   6 4678.12 372.707  16
   1   2   6 4375.83 333.048  16
  -1   2  -6 4672.63 349.658   4
   1  -2   6 4255.68 297.549  28
  -1   2  -6 4746.25 340.180   2
  -1  -2  -6 4501.97 282.328  14
   1  -2   7 2010.73 227.768  15
   1   2   7 1987.91 242.568  16
  -1   2  -7 1550.80 213.262   2
  -1   2  -7 1899.49 232.891   4
   1  -2   7 2111.79 265.138  16
  -1  -2  -7 1357.52 190.116   2
  -1  -2  -7 1872.33 175.424  14
  -1   2  -8 75581.9 2229.49   4
   1  -2   8 75198.3 2288.12  16
  -1   2  -8 68214.1 2196.20   2
   1   2   8 75579.4 2256.60  16
  -1  -2  -8 68918.3 2170.05   2
   1  -2   8 77336.9 2167.29  15
  -1  -2  -9 64956.9 2131.74   2
  -1   2  -9 64149.0 2146.14   2
  -1   2  -9 70913.3 2159.03   4
   1  -2   9 72413.9 2086.13  15
   1   2   9 66766.6 2181.69  16
   1  -2   9 70189.2 2221.50  16
  -1  -2 -10 8706.33 627.831   2
  -1   2 -10 10514.5 646.611   7
  -1  -2 -10 10557.6 704.190  21
  -1  -2 -10 10655.1 714.188   8
   1   2  10 13158.2 755.689  16
  -1   2 -10 10538.8 698.259  20
   1  -2  10 10373.9 678.146  16
  -1   2 -10 9890.10 662.137   9
  -1   2 -10 9382.32 648.509   2
  -1  -2 -10 9461.63 666.663   7
  -1   2 -10 12427.7 819.209  11
  -1  -2 -10 9218.31 632.191   9
  -1  -2 -10 10298.3 755.688  11
  -1  -2 -11 7432.33 552.608   9
  -1   2 -11 5907.79 477.717   7
  -1  -2 -11 6824.76 548.408   8
  -1  -2 -11 5760.03 522.219   2
  -1   2 -11 5991.28 526.232   2
  -1  -2 -11 5950.46 537.651  21
  -1   2 -11 6352.85 569.413  11
  -1  -2 -11 6843.83 600.820  11
  -1   2 -11 6001.74 528.497  20
  -1   2 -11 5817.07 498.556  21
   1   2  11 5532.25 512.382  16
  -1   2 -11 6344.82 528.750   9
   1  -2  11 6503.24 540.566  16
  -1   2 -12 22014.5 1009.69   7
  -1   2 -12 23617.2 1085.75   9
  -1  -2 -12 23756.3 1079.11   9
  -1  -2 -12 25462.7 1199.81  11
  -1   2 -12 24872.9 1075.10  21
  -1   2 -12 27330.9 1198.55  11
  -1  -2 -12 22542.2 1106.84  21
  -1  -2 -13 12506.5 757.539  11
  -1   2 -13 12299.5 655.103  21
  -1   2 -13 11820.8 674.277   9
  -1   2 -13 13298.4 744.910  11
  -1  -2 -13 11590.0 668.179   9
  -1   2 -14 555.219 145.150  11
  -1  -2 -14 485.292 152.634  11
  -1   2 -14 512.743 123.326   9
   1  -2  15 32257.9 1093.52  22
  -1  -2 -15 32345.6 1152.24  11
  -1   2 -15 31514.1 1084.21  11
  -1   2 -16 25108.8 802.406  11
  -1  -2 -16 27658.8 894.888  11
   1   2  16 27489.9 891.833  23
   1  -2  16 25551.2 809.940  22
  -1   3  17 13159.0 506.313  23
   1   3 -17 11629.1 447.431  21
  -1  -3  17 12237.3 491.664  22
   1  -3 -17 11624.3 467.991  11
  -1  -3  16 1621.22 178.361  23
   1   3 -16 1540.75 187.472  21
  -1  -3  16 1508.19 196.253  22
   1  -3 -16 1264.24 168.988  11
  -1   3  16 1420.96 179.156  22
   1   3 -16 1623.40 167.115  11
  -1   3  16 1593.93 206.646  23
   1  -3 -16 1532.22 171.466   8
  -1   3  15 6481.47 470.704  22
  -1   3  15 6396.84 494.793  23
   1   3 -15 6352.17 406.369  11
  -1  -3  15 7027.60 492.518  22
  -1  -3  15 5730.41 400.918  18
   1  -3 -15 6076.04 457.656  21
   1  -3 -15 5981.89 412.275   8
   1   3 -15 5624.95 414.673  21
   1  -3 -15 6203.78 435.441  11
   1   3 -14 686.943 181.192  20
   1   3 -14 983.272 186.859  11
  -1   3  14 717.488 193.180  23
   1  -3 -14 1132.21 210.216  11
  -1  -3  14 822.649 200.667  22
  -1   3  14 1544.54 313.119  22
  -1  -3  14 699.072 174.292  18
   1  -3 -14 854.756 184.610   8
   1   3 -14 776.952 181.742  21
   1  -3 -14 760.838 193.196  21
   1   3 -13 124824. 3366.40  11
   1  -3 -13 120149. 3433.32   8
  -1  -3  13 117802. 3464.87  18
   1   3 -13 117200. 3395.68  21
   1  -3 -13 120486. 3429.53  11
  -1  -3  13 117071. 3545.80  22
   1   3 -13 114827. 3420.40  20
  -1   3  13 122482. 3575.99  22
   1  -3 -13 115620. 3502.29  21
   1   3 -12 409.507 158.158  21
   1   3 -12 435.246 141.691   8
   1   3 -12 113.095 113.799   2
   1   3 -12 358.791 137.490  11
  -1   3  12 502.762 181.241  22
   1  -3 -12 343.822 152.019  11
  -1  -3  12 471.139 163.378  18
  -1   3  12 389.665 188.338  16
   1   3 -12 444.681 161.891  20
   1  -3 -12 329.491 141.724   8
   1  -3 -12 310.745 150.759  21
  -1  -3  12 371.781 152.025  16
   1   3 -11 24351.3 1090.15  21
   1   3 -11 27938.8 1156.37  11
   1  -3 -11 23881.2 1015.94  24
   1  -3 -11 25275.7 1163.71  21
  -1   3  11 22694.6 1160.16  22
   1   3 -11 21750.4 1098.69   2
   1   3 -11 24088.8 1111.81  20
  -1  -3  11 25298.9 1215.33  15
   1   3 -11 24199.4 1032.95   8
  -1   3  11 23236.6 1215.72  16
  -1  -3  11 25046.9 1194.42  16
  -1  -3  11 23043.8 1163.20  18
   1  -3 -11 25587.6 1183.39   8
   1  -3 -11 22198.7 1124.28   2
   1  -3 -11 24941.3 1149.57  11
   1   3 -10 30342.2 1259.08  20
  -1  -3  10 30991.1 1360.07  15
  -1   3  10 29930.6 1348.07  16
   1  -3 -10 31331.5 1323.85   8
  -1  -3  10 30192.2 1339.78  16
  -1   3  10 29376.1 1293.12  22
   1  -3 -10 29974.0 1271.33  21
   1  -3 -10 30120.6 1131.18  29
   1   3 -10 29459.1 1265.08   2
   1   3 -10 31273.0 1203.59  27
   1   3 -10 31310.6 1237.19  21
   1  -3 -10 29060.0 1255.56   2
  -1  -3  10 29336.4 1332.28  18
   1   3  -9 116730. 3423.99   2
   1  -3  -9 110371. 3216.24   3
  -1  -3   9 127136. 3595.73  15
  -1   3   9 113563. 3263.23  26
   1  -3  -9 138974. 3399.98  29
   1  -3  -9 118060. 3389.41   2
   1   3  -9 125968. 3350.50  27
  -1  -3   9 134660. 3634.03  16
   1   3  -9 122203. 3277.38   1
  -1   3   9 123323. 3515.84  16
  -1  -3   8 4037.37 407.981  15
   1   3  -8 4007.75 331.695   1
   1   3  -8 3734.56 356.238   2
   1  -3  -8 4214.93 354.066   2
   1   3  -8 4171.15 338.893  27
  -1  -3   8 4119.26 325.216  26
  -1   3   8 3449.35 306.989  26
  -1   3   8 3867.58 271.034  17
   1  -3  -8 4047.99 316.968   3
  -1  -3   8 3772.85 401.637  16
  -1   3   8 3855.22 368.728  16
   1  -3  -8 4936.09 405.575  29
  -1   3   7 180034. 4786.47  16
   1  -3  -7 190600. 4731.72   2
   1  -3  -7 179912. 4657.65   3
  -1  -3   7 196997. 5030.08  16
   1   3  -7 191338. 4724.90  27
   1   3  -7 191308. 4809.02   2
   1   3  -7 176627. 4711.70   1
  -1   3   7 181386. 4713.26  26
  -1   3   7 185677. 4536.32  17
   1  -3  -7 208470. 4952.26  29
  -1  -3   7 192605. 4962.29  15
  -1  -3   7 187004. 4707.16  26
   1  -3  -6 1886.62 195.426   2
   1  -3  -6 1918.23 245.372  29
  -1  -3   6 1724.78 264.877  16
   1   3  -6 2090.84 219.856  27
  -1   3   6 1843.08 216.137  16
   1  -3  -6 2087.64 202.350   3
   1   3  -6 1957.64 222.722   2
   1   3  -6 2016.21 217.266   1
   1   3  -6 1940.58 149.975  29
  -1  -3   6 1940.53 264.777  15
  -1   3   6 1979.90 152.897  17
  -1   3   6 2089.87 217.953  26
   1  -3  -6 2097.59 149.777  28
  -1  -3   6 1587.13 189.289  26
  -1  -3   5 75697.6 2230.82  15
   1   3  -5 76481.3 1932.55  29
  -1  -3   5 80358.6 2299.36  16
  -1  -3   5 78644.3 2102.17  26
   1  -3  -5 76410.3 1927.06  28
   1   3  -5 79284.3 2123.51   1
  -1   3   5 78919.4 2113.33  26
   1   3  -5 76922.0 2104.61   2
   1  -3  -5 73446.5 2004.90  27
   1  -3  -5 77662.4 2037.67   2
  -1   3   5 75198.5 1900.10  17
   1  -3  -5 77137.3 2057.41   3
   1  -3  -5 71157.6 2162.34  29
  -1   3   5 72449.0 2075.67  16
   1   3  -5 73406.7 2081.48  27
  -1   3   4 44.9503 65.4872  26
   1  -3  -4 34.9558 72.2578  29
   1  -3  -4 109.114 51.4920   2
   1   3  -4 34.2177 36.0615  29
  -1   3   4 60.1717 55.1632  16
   1  -3  -4 153.073 53.8524  27
   1   3  -4 75.8414 61.4033   2
   1   3  -4 233.360 79.3472  27
   1  -3  -4 130.934 62.2827   3
  -1  -3   4 147.547 100.493  15
  -1  -3   4 138.077 86.8373  16
  -1  -3   4 104.259 78.3144  26
   1   3  -4 52.9272 65.0914   1
   1   3  -4 26.5160 44.5115  17
  -1   3   4 63.5684 29.0020  17
   1  -3  -4 56.9070 35.6730  28
  -1  -3   4 132.925 38.7959  14
   1  -3  -3 320774. 7677.91  27
  -1  -3   3 328216. 7786.18  16
   1   3  -3 339735. 7781.68  27
   1   3  -3 331445. 7795.36   2
  -1   3   3 332081. 7619.45  17
  -1   3   3 351505. 7772.91  16
   1   3  -3 329208. 7722.73  17
  -1  -3   3 337453. 7851.68  26
  -1  -3   3 323409. 7718.35  14
   1  -3  -3 339130. 7779.73   3
   1   3  -3 324577. 7839.13   1
  -1  -3   3 321051. 7876.76  15
   1   3  -3 329568. 7557.68   4
   1  -3  -3 314019. 7695.58  28
   1  -3  -3 338874. 7869.65  29
  -1  -3   2 729.335 108.216  14
  -1  -3   2 748.316 112.205  15
   1  -3  -2 811.852 115.529  29
   1   3  -2 704.587 94.8312  27
   1   3  -2 789.913 128.214   1
  -1  -3   2 734.744 124.532  26
   1  -3  -2 781.545 70.9443  27
  -1  -3   2 753.141 72.8981  16
  -1   3   2 714.798 66.3977  17
   1  -3  -2 818.679 102.901   3
  -1   3   2 772.131 95.7543  16
   1   3  -2 771.205 85.6231  17
   1  -3  -2 853.846 97.7076  28
   1  -3  -1 159351. 3929.96  28
  -1  -3   1 166794. 4055.29  26
   1  -3  -1 159356. 3974.13  29
   1  -3  -1 173775. 3969.37   3
   1   3  -1 164052. 4047.35   1
  -1  -3   1 159620. 3921.12  15
   1  -3  -1 163691. 3794.35  27
  -1  -3   1 163174. 4042.93  14
   1   3  -1 172670. 3895.20  17
  -1   3   1 153995. 3886.12  17
   1   3  -1 173764. 3929.65  27
  -1  -3   0 1218.20 87.1053  15
   1  -3   0 1077.69 111.281  29
   1   3   0 1231.42 104.375  17
   1  -3   0 1141.62 116.624   3
  -1  -3   0 894.453 129.483  26
  -1   3   0 940.228 103.672  17
   1   3   0 966.045 134.140   1
  -1  -3   0 990.716 144.167  14
   1   3   1 138895. 3667.39   1
   1  -3   1 155251. 3671.58  28
   1   3   1 161291. 3643.73  17
  -1  -3  -1 141688. 3778.22  14
   1  -3   1 170104. 3669.26   3
   1  -3   1 145444. 3607.63  29
   1   3   1 141834. 3502.64  16
  -1   3  -1 145553. 3738.82   4
   1  -3   2 7913.07 292.997  29
   1  -3   2 8799.23 336.304   3
  -1   3  -2 8223.70 353.430   2
   1  -3   2 8476.87 369.604  28
   1   3   2 7971.77 285.511  16
  -1  -3  -2 8529.56 433.482  14
   1   3   2 7457.50 302.672   1
  -1   3  -2 7820.71 395.729   4
   1   3   2 8400.57 347.663  17
   1   3   3 120100. 2938.28  17
   1  -3   3 122396. 3007.29  15
  -1   3  -3 119122. 2754.63  26
   1  -3   3 116074. 2783.84  29
  -1   3  -3 117496. 2954.13   2
   1  -3   3 120214. 2858.53   3
  -1  -3  -3 116126. 3042.18  14
   1   3   3 121719. 2813.53   1
   1  -3   3 113581. 2962.99  28
   1   3   3 111866. 2861.28  16
  -1   3  -3 111884. 3019.31   4
  -1  -3  -4 11839.5 463.762   2
   1  -3   4 11613.1 532.269  15
  -1   3  -4 10640.0 473.415   2
   1   3   4 11110.4 438.117  16
  -1  -3  -4 10572.0 496.382  14
  -1   3  -4 11719.8 521.776   4
   1  -3   4 11208.7 509.356  28
   1  -3   5 17196.3 753.029  16
  -1   3  -5 15613.0 667.600   2
   1   3   5 16329.4 637.297  16
  -1  -3  -5 17650.4 661.758   2
  -1  -3  -5 15835.6 655.625  14
   1  -3   5 16624.9 750.875  28
  -1   3  -5 16784.0 702.992   4
   1  -3   5 17578.1 744.309  15
   1  -3   6 733.546 160.451  16
  -1   3  -6 540.106 128.819   4
   1  -3   6 962.226 154.720  28
   1  -3   6 690.029 148.582  15
  -1  -3  -6 686.842 119.435  14
   1   3   6 721.896 132.223  16
  -1  -3  -6 620.664 122.501   2
  -1   3  -6 640.737 136.644   2
  -1   3  -7 12953.9 666.532   2
   1  -3   7 14474.6 730.603  16
  -1  -3  -7 13417.4 575.308  14
   1  -3   7 13640.7 672.408  15
   1   3   7 13251.4 647.971  16
  -1  -3  -7 12258.8 623.736   2
  -1   3  -7 13416.5 663.429   4
  -1   3  -8 11539.0 633.645   4
   1  -3   8 13226.9 717.183  16
  -1  -3  -8 11714.5 646.701   2
   1  -3   8 13031.0 656.708  15
   1   3   8 12728.2 667.621  16
  -1   3  -8 11044.3 648.434   2
  -1   3  -9 7724.76 515.457   4
   1  -3   9 7324.51 544.139  16
  -1  -3  -9 6223.00 573.302  11
  -1  -3  -9 6500.80 538.369   7
  -1   3  -9 6978.49 533.094  30
   1  -3   9 7586.88 498.978  15
   1   3   9 7422.21 529.834  16
  -1  -3  -9 6918.89 514.547   2
  -1   3 -10 6413.62 533.976  20
   1   3  10 6020.90 511.129  17
  -1  -3 -10 6132.33 499.650   9
  -1   3 -10 6514.22 527.475  30
  -1  -3 -10 6986.58 589.208   8
  -1   3 -10 8970.03 656.972  11
  -1  -3 -10 5973.43 570.318  11
  -1   3 -10 6169.27 472.012   4
   1  -3  10 6043.29 515.127  16
  -1   3 -10 5996.99 506.704   2
  -1  -3 -10 5658.75 490.010   2
   1   3  10 6563.67 525.202  16
  -1  -3 -10 6160.39 531.724  21
  -1   3 -10 6630.68 532.570   9
  -1   3 -10 6485.94 490.089   7
  -1  -3 -11 84254.9 2649.81   9
  -1   3 -11 85658.8 2592.69   7
  -1   3 -11 86942.0 2687.16   9
  -1  -3 -11 88938.8 2870.35  11
  -1   3 -11 97775.2 2819.43  11
   1  -3  11 90434.2 2756.86  16
   1   3  11 92481.5 2776.08  16
  -1  -3 -11 79172.5 2695.50  21
  -1  -3 -11 89516.1 2768.07   8
  -1   3 -11 78079.0 2658.13   2
   1   3  11 87164.0 2761.52  17
  -1   3 -11 85089.0 2703.76  20
  -1   3 -12 86.7019 89.3069   7
  -1  -3 -12 151.293 125.630  11
  -1  -3 -12 52.2551 91.0608   9
  -1  -3 -12 109.312 100.914   8
  -1   3 -12 95.7460 107.843   9
  -1   3 -12 329.008 138.339  11
  -1  -3 -13 6097.92 456.713   8
  -1  -3 -13 6087.96 458.710   9
  -1   3 -13 6530.01 492.186  11
  -1   3 -13 5993.61 456.859   9
  -1  -3 -13 6533.27 533.949  11
  -1   3 -14 2447.56 268.604  11
  -1  -3 -14 2781.10 320.738  11
  -1   3 -14 2430.65 250.115   9
  -1   3 -15 1579.24 179.245  11
  -1  -3 -15 1701.30 218.994  11
   1  -3  15 1868.88 209.570  22
   1   3  15 1698.99 215.442  23
  -1  -3 -16 9776.35 450.755  11
   1   3  16 9733.36 439.182  23
   1  -3  16 9451.97 405.640  22
   1   4 -17 339.321 60.1361  21
  -1   4  17 323.544 75.5332  23
   1  -4 -17 367.950 70.6215  11
  -1  -4  17 334.411 75.1175  22
  -1  -4  16 924.249 127.316  23
  -1   4  16 1056.41 147.078  22
  -1   4  16 1103.82 173.032  23
  -1  -4  16 1100.43 162.011  22
   1   4 -16 1465.87 145.045  11
   1  -4 -16 1034.86 150.876  11
  -1  -4  16 1252.40 143.515  18
   1   4 -16 1558.86 173.343  21
   1  -4 -16 1344.40 159.943   8
  -1   4  15 1210.24 192.743  22
  -1  -4  15 1119.40 175.850  18
  -1  -4  15 1495.07 220.836  22
   1  -4 -15 1133.75 183.109  11
  -1   4  15 1270.06 222.227  23
   1   4 -15 1155.51 160.097  11
   1  -4 -15 1433.38 199.672   8
   1   4 -15 1457.71 201.024  21
   1  -4 -14 28861.4 1239.89  21
   1   4 -14 30149.2 1173.46  21
   1  -4 -14 28646.7 1178.96  11
  -1   4  14 32309.8 1358.41  23
   1   4 -14 28787.4 1184.34  20
  -1  -4  14 30085.1 1201.58  18
  -1   4  14 31239.9 1260.38  22
  -1  -4  14 29342.7 1235.57  22
   1  -4 -14 30468.9 1201.74   8
   1   4 -14 29572.6 1106.31  11
   1   4 -13 1354.44 228.198  21
   1  -4 -13 948.414 214.655   8
  -1   4  13 1163.03 252.397  23
   1  -4 -13 699.190 203.467  21
  -1  -4  13 995.859 222.046  18
   1  -4 -13 857.420 208.831  11
   1   4 -13 1030.62 192.264  11
  -1  -4  13 868.724 218.384  22
  -1   4  13 1499.31 269.260  22
   1   4 -13 837.431 198.594  20
  -1   4  12 4647.68 478.052  22
   1   4 -12 4788.76 423.328  11
   1  -4 -12 4530.17 460.660  21
   1   4 -12 4948.77 439.267  21
   1   4 -12 3858.04 408.927  20
   1  -4 -12 5024.12 485.542   8
   1  -4 -12 4489.70 440.415  11
  -1  -4  12 4087.74 446.879  18
   1  -4 -12 4033.77 360.803  24
   1   4 -11 14275.1 781.283  21
  -1   4  11 14215.4 854.161  22
   1   4 -11 16018.4 825.891  11
   1   4 -11 13850.2 825.982   2
   1   4 -11 14461.6 782.976  30
   1  -4 -11 14692.7 854.781  21
  -1   4  11 14531.8 910.653  16
  -1  -4  11 13715.5 856.481  18
   1   4 -11 15048.3 829.202  20
   1  -4 -11 15193.5 778.332  24
  -1  -4  11 15170.7 868.736  16
  -1  -4  11 14679.9 901.130  15
   1  -4 -11 14572.0 848.525  11
   1  -4 -11 15109.4 884.423   8
   1   4 -10 83388.4 2434.02  27
  -1  -4  10 81186.3 2633.11  18
   1  -4 -10 84601.5 2503.39  24
  -1   4  10 76149.2 2521.19  22
  -1   4  10 73802.8 2352.11  26
   1  -4 -10 83211.8 2549.34  21
   1   4 -10 81882.0 2452.73  21
   1  -4 -10 89017.0 2646.60  11
  -1  -4  10 80945.5 2650.19  15
   1   4 -10 79011.3 2488.45  20
  -1  -4  10 81205.0 2584.99  16
   1  -4 -10 78877.4 2382.88  29
  -1   4  10 80264.1 2603.35  16
   1   4 -10 77607.7 2427.35  30
   1  -4 -10 81436.4 2611.63   8
   1   4 -10 80314.5 2535.53   2
  -1   4   9 14.3440 60.1309  26
  -1  -4   9 203.059 112.878  15
   1   4  -9 74.6344 90.9007   2
   1  -4  -9 59.7788 65.7965   3
   1  -4  -9 56.9390 77.6099   2
   1   4  -9 224.463 84.8874   1
  -1   4   9 179.554 123.025  16
   1  -4  -9 141.836 83.8886  29
   1  -4  -8 146025. 4039.53   3
  -1  -4   8 166977. 4407.73  15
  -1  -4   8 165648. 4368.76  16
   1  -4  -8 149704. 4130.92   2
  -1  -4   8 161877. 4095.84  26
   1   4  -8 165086. 4128.64  27
  -1   4   8 143882. 4092.37  26
   1   4  -8 160616. 4124.76   1
  -1   4   8 152221. 4202.52  16
   1   4  -8 159519. 4220.34   2
   1  -4  -8 182120. 4336.36  29
  -1  -4   7 21409.9 986.634  16
   1  -4  -7 22923.7 1012.61  29
   1   4  -7 20150.9 815.848  27
  -1  -4   7 20215.3 964.085  15
   1  -4  -7 18643.7 801.284   2
  -1   4   7 19732.8 692.419  17
  -1   4   7 18190.8 824.100  16
   1  -4  -7 18708.6 781.087   3
   1   4  -7 19338.8 831.105   1
   1   4  -7 20629.5 874.724   2
  -1   4   7 19128.9 825.750  26
  -1  -4   7 20071.4 809.052  26
   1   4  -6 9155.97 508.980   2
   1   4  -6 8804.08 479.539  27
  -1  -4   6 7905.99 557.116  15
  -1   4   6 8860.61 487.868  16
  -1  -4   6 9501.27 497.630  26
   1  -4  -6 9360.76 474.049   2
  -1  -4   6 10014.5 624.545  16
   1   4  -6 8753.53 501.839   1
   1   4  -6 9301.81 355.327  29
   1  -4  -6 9851.06 601.844  29
  -1   4   6 8376.35 491.106  26
  -1   4   6 8963.92 381.949  17
   1  -4  -6 8652.94 463.079   3
  -1  -4   5 16003.3 686.934  26
   1   4  -5 16647.1 547.467  29
  -1   4   5 16852.0 720.406  26
   1   4  -5 17448.4 707.842   2
   1  -4  -5 18150.4 623.434  28
  -1  -4   5 17978.7 839.221  16
  -1   4   5 16880.9 679.948  16
  -1  -4   5 18597.2 846.951  15
   1   4  -5 17302.8 731.797   1
   1  -4  -5 16510.6 786.462  29
   1  -4  -5 16962.1 669.331   3
  -1   4   5 15989.4 550.613  17
   1   4  -5 16327.0 684.218  27
   1   4  -4 300547. 6921.16   4
  -1  -4   4 305072. 7230.12  26
  -1  -4   4 296395. 7314.76  16
   1   4  -4 286177. 7234.17   1
   1  -4  -4 297876. 7307.71  29
  -1  -4   4 296540. 7270.66  28
   1   4  -4 311330. 7201.19   2
   1  -4  -4 280951. 7141.64   3
  -1   4   4 286384. 6990.18  17
   1   4  -4 303804. 7122.11  17
  -1   4   4 307878. 7149.95  16
  -1  -4   4 293556. 7394.20  15
   1  -4  -4 306936. 7083.28  28
  -1  -4   4 312943. 7027.32  14
   1   4  -4 301003. 7175.32  27
   1   4  -4 299383. 7017.98  29
   1   4  -3 448.792 95.0249   2
   1   4  -3 268.428 80.5519  27
   1   4  -3 264.203 102.404   1
   1  -4  -3 316.101 91.5826   3
  -1  -4   3 368.844 121.012  15
  -1   4   3 446.562 88.8669  16
   1  -4  -3 389.298 81.5038  28
  -1  -4   3 323.310 110.496  28
  -1  -4   3 322.297 79.4094  14
   1   4  -3 433.508 85.6427  17
  -1   4   3 247.055 54.3935  17
  -1  -4   3 550.256 121.368  26
  -1  -4   3 269.063 77.3085  16
   1  -4  -3 310.326 99.5491  29
  -1   4   2 90422.4 2386.62  17
  -1  -4   2 107150. 2639.29  26
   1  -4  -2 105387. 2532.73   3
   1  -4  -2 104341. 2498.89  28
  -1  -4   2 93850.0 2344.07  16
   1   4  -2 104590. 2479.42  27
   1   4  -2 100880. 2459.27  17
   1  -4  -2 99958.4 2571.21  29
  -1  -4   2 91735.8 2582.19  15
  -1  -4   2 102052. 2591.05  14
   1   4  -2 98479.2 2624.20   1
  -1  -4   2 96935.9 2650.68  28
   1  -4  -1 16067.7 594.925  29
  -1  -4   1 15885.9 662.018  28
   1  -4  -1 17589.6 593.219  28
   1   4  -1 15427.4 540.075  27
  -1  -4   1 16313.2 653.489  26
  -1  -4   1 14568.0 566.039  15
   1   4  -1 17716.3 681.751   1
  -1   4   1 15454.2 537.695  17
   1  -4  -1 17236.0 600.800   3
   1   4  -1 16660.1 539.674  17
  -1  -4   1 17261.8 701.336  14
   1   4   0 29627.2 988.557   1
   1  -4   0 33951.3 962.070  28
   1   4   0 30453.8 888.407  27
  -1  -4   0 30633.7 1090.07  14
   1  -4   0 33810.9 959.644   3
  -1  -4   0 28589.4 970.417  28
  -1   4   0 31628.0 935.377  17
   1   4   0 30398.7 886.528  17
  -1  -4   0 29664.6 833.846  15
   1  -4   0 30086.1 910.643  29
  -1  -4  -1 31745.7 1110.65  14
   1  -4   1 31923.3 962.878  28
   1  -4   1 28650.4 861.496  29
   1  -4   1 32934.6 932.951   3
  -1   4  -1 28879.3 981.593   4
  -1   4  -1 30848.2 952.934  17
   1   4   1 31030.4 894.575  17
   1   4   1 27622.7 911.400   1
   1   4   2 184572. 4181.62  16
   1  -4   2 194561. 4363.82   3
   1  -4   2 192458. 4418.36  15
   1  -4   2 180131. 4443.54  28
   1   4   2 164782. 4289.55   1
  -1   4  -2 181992. 4459.21   4
   1  -4   2 166221. 4244.60  29
  -1  -4  -2 168628. 4568.47  14
   1   4   2 192333. 4362.34  17
   1  -4   3 12565.7 580.614  28
   1   4   3 13130.1 448.566   1
   1  -4   3 12832.0 564.630  15
  -1  -4  -3 13235.2 627.556  14
   1  -4   3 12240.1 386.764  29
   1  -4   3 13474.7 486.979   3
   1   4   3 12472.7 416.880  16
  -1   4  -3 12654.1 560.172   4
   1   4   3 13164.1 513.275  17
  -1   4  -3 12983.0 528.501   2
  -1   4  -4 1833.12 204.152   4
   1  -4   4 2114.84 246.834  28
  -1   4  -4 1977.74 196.305   2
   1   4   4 2459.96 208.651  17
   1   4   4 1935.31 152.073  16
  -1  -4  -4 1868.94 219.828  14
   1  -4   4 2146.43 165.259   3
   1  -4   4 2092.68 231.455  15
   1  -4   5 17372.2 769.075  16
   1  -4   5 15658.4 780.475  28
  -1   4  -5 16798.1 711.302   4
  -1   4  -5 17492.9 710.756   2
   1   4   5 15914.3 606.636  16
  -1  -4  -5 16840.2 714.900  14
   1   4   5 16760.3 676.239  17
   1  -4   5 16828.6 758.418  15
   1  -4   6 3244.49 300.638  28
  -1   4  -6 4171.44 332.213   2
   1  -4   6 3856.19 348.195  16
   1  -4   6 3811.41 338.220  15
  -1  -4  -6 3654.85 293.803  14
   1   4   6 3592.47 269.622  16
   1   4   6 3602.07 298.894  17
  -1   4  -6 4017.80 323.798   4
   1   4   7 6605.69 414.701  16
  -1   4  -7 6500.69 442.660   4
   1  -4   7 6935.37 493.490  16
  -1   4  -7 7079.81 471.046   2
   1  -4   7 7013.16 477.706  15
  -1  -4  -7 6181.48 389.559  14
   1   4   7 6310.49 432.720  17
   1  -4   8 15177.6 809.484  16
  -1   4  -8 15473.2 751.759   4
  -1   4  -8 15442.7 788.383   2
   1   4   8 17792.5 783.896  16
   1  -4   8 16305.2 787.523  15
   1   4   8 15435.2 766.691  17
  -1  -4  -9 10872.2 754.976   8
  -1   4  -9 12248.3 719.411  30
  -1   4  -9 12090.1 708.866   2
  -1   4  -9 12656.2 739.491   9
  -1  -4  -9 11221.6 769.736  11
  -1   4  -9 12425.4 665.262   4
   1  -4   9 12989.8 748.685  16
   1   4   9 12588.7 694.125  16
   1  -4   9 12906.2 691.052  15
   1   4   9 11549.8 686.889  17
  -1  -4  -9 11728.2 718.798  21
   1   4  10 62634.2 2069.13  16
  -1   4 -10 62602.7 1993.26   4
  -1   4 -10 59741.1 2071.39  30
   1  -4  10 63000.3 2018.21  15
  -1   4 -10 60905.4 2078.75   2
  -1   4 -10 62955.3 2092.06   9
   1  -4  10 66268.7 2144.39  16
  -1  -4 -10 59314.0 2117.08  21
  -1  -4 -10 69312.3 2282.52   8
  -1   4 -10 62474.2 1998.67   7
  -1  -4 -10 63305.6 2078.39   9
  -1   4 -10 61892.4 1986.98  12
   1   4  10 60458.5 2088.17  17
  -1   4 -10 70593.1 2200.84  11
  -1  -4 -10 54795.3 2162.90  11
  -1   4 -10 61844.1 2097.03  20
  -1  -4 -11 937.531 238.566   8
  -1   4 -11 610.061 148.013   7
   1   4  11 355.220 143.634  17
  -1   4 -11 713.678 182.851  11
  -1   4 -11 671.473 184.245   2
  -1   4 -11 620.039 171.947  20
  -1  -4 -11 769.938 230.490  11
  -1  -4 -11 506.331 174.946   9
   1  -4  11 668.272 178.138  16
  -1   4 -11 695.314 188.314   9
  -1   4 -12 28872.9 1150.73   7
  -1  -4 -12 28970.3 1225.23   9
  -1  -4 -12 31847.3 1398.20  11
  -1   4 -12 34111.4 1283.86  11
  -1  -4 -12 31231.4 1303.64   8
  -1   4 -12 31681.8 1254.98   9
   1  -4  12 30330.1 1175.01  18
  -1   4 -12 29417.1 1256.61  20
  -1   4 -13 6881.36 477.293  11
  -1   4 -13 6160.87 453.350   9
  -1  -4 -13 6654.10 483.663   8
  -1  -4 -13 6231.79 527.227  11
  -1   4 -14 509.069 126.289  11
  -1  -4 -14 517.844 127.006   8
  -1  -4 -14 449.678 145.592  11
  -1   4 -14 391.957 108.228   9
   1   4  15 9587.54 516.216  23
   1  -4  15 9557.37 492.832  22
  -1  -4 -15 9319.61 512.556  11
   1  -4  16 21141.0 686.063  22
   1   4  16 20269.1 689.538  23
  -1  -4 -16 20547.8 718.635  11
  -1   5  17 2753.47 183.153  23
  -1  -5  17 2455.31 165.662  22
   1  -5 -16 5129.13 315.559  11
  -1   5  16 5702.87 370.319  23
   1  -5 -16 4959.35 308.177   8
  -1  -5  16 5526.51 339.302  22
  -1   5  16 5352.17 314.744   5
  -1  -5  16 5218.28 292.637  18
  -1   5  16 5017.78 283.040  22
   1   5 -16 5797.26 315.392  21
   1  -5 -15 3674.81 320.220   8
   1   5 -15 3968.65 275.734  11
   1   5 -15 4424.85 334.231  21
   1  -5 -15 3798.40 326.072  11
  -1  -5  15 4239.93 351.689  22
  -1   5  15 4234.92 336.400  22
  -1  -5  15 4363.09 337.066  18
  -1   5  15 4936.64 420.350  23
   1  -5 -14 2373.71 295.611   8
  -1  -5  14 2515.46 306.795  22
  -1  -5  14 2355.91 288.181  18
   1  -5 -14 1948.27 278.796  21
   1  -5 -14 2330.43 286.204  11
   1   5 -14 2396.43 289.707  20
   1   5 -14 2709.64 259.474  11
   1   5 -14 2551.08 285.795  21
  -1   5  14 2455.88 299.340  22
  -1   5  14 2587.26 346.466  23
   1   5 -13 65886.2 1968.03  11
  -1   5  13 63013.0 2242.49  23
  -1  -5  13 62561.8 2123.36  22
   1  -5 -13 61387.6 1895.34  24
   1  -5 -13 60339.1 2106.66  21
   1   5 -13 63813.0 2028.94  21
   1  -5 -13 61646.1 2066.59  11
  -1   5  13 61734.7 2098.75  22
  -1  -5  13 62052.0 2092.26  18
   1  -5 -13 64608.0 2130.12   8
   1   5 -13 62223.9 2051.21  20
   1  -5 -12 55494.6 1810.79  24
   1  -5 -12 52492.9 1959.69   8
   1   5 -12 58237.7 1842.35  11
   1   5 -12 57802.5 1887.01  21
   1  -5 -12 54749.4 1931.10  11
   1  -5 -12 53766.8 1959.22  21
   1   5 -12 54308.8 1893.62  20
  -1   5  12 56293.2 2078.34  23
  -1  -5  12 54138.0 1961.39  18
  -1  -5  12 54977.0 1860.45  13
  -1   5  12 54024.5 1950.50  22
   1  -5 -11 860.696 194.686  24
   1  -5 -11 955.210 219.456  21
  -1   5  11 986.703 215.597  22
  -1   5  11 871.606 226.201  16
   1   5 -11 1425.54 232.366  21
   1   5 -11 982.836 208.608  11
  -1   5  11 757.295 211.937  23
  -1  -5  11 1190.62 240.909  16
   1   5 -11 913.336 203.893  30
   1  -5 -11 1024.98 246.635   8
  -1  -5  11 729.069 190.611  13
  -1  -5  11 1064.70 246.575  18
   1   5 -11 1011.16 212.310   2
   1  -5 -11 1057.58 241.495  11
  -1  -5  11 1233.64 262.204  15
   1   5 -10 7103.32 517.174  30
  -1  -5  10 6988.85 555.027  16
  -1   5  10 6306.99 522.918  22
   1  -5 -10 7584.16 559.444  24
   1   5 -10 7309.96 554.562   2
  -1  -5  10 7488.26 609.228  18
   1  -5 -10 7560.84 565.255  21
   1   5 -10 7535.95 527.575  21
   1  -5 -10 8570.45 615.037  11
   1   5 -10 9453.20 604.722  20
  -1  -5  10 6861.53 587.845  15
  -1  -5  10 7072.53 566.517  13
   1  -5 -10 7395.50 521.817  29
   1  -5 -10 7728.68 606.402   8
  -1   5  10 6974.12 569.153  16
   1   5 -10 7147.71 501.779  27
  -1   5  10 7124.00 507.419  26
  -1   5  10 6446.78 560.704  23
  -1  -5   9 46995.1 1764.89  15
   1   5  -9 49704.2 1597.98  27
   1   5  -9 46154.3 1662.94   2
  -1   5   9 42190.2 1552.44  26
  -1   5   9 44732.8 1657.38  16
   1  -5  -9 49967.4 1678.89  29
  -1  -5   9 47142.4 1699.32  16
   1   5  -9 46252.6 1518.19   1
   1   5  -8 8682.18 510.471   1
  -1  -5   8 7842.25 592.746  15
   1   5  -8 7930.27 534.622   2
  -1  -5   8 8094.13 573.532  16
  -1   5   8 7331.23 498.789  26
   1   5  -8 8503.32 502.258  27
  -1   5   8 7416.07 512.263  16
   1  -5  -8 7705.66 482.124   3
  -1  -5   8 7293.12 454.691  26
   1  -5  -8 8580.94 578.649  29
  -1  -5   7 107904. 2949.21  26
   1   5  -7 114063. 3019.59   1
  -1   5   7 107705. 3030.40  26
  -1   5   7 102083. 2788.13  17
   1  -5  -7 99239.7 2917.11   3
   1   5  -7 110359. 2956.58  27
  -1   5   7 110981. 3008.84  16
  -1  -5   7 115171. 3241.94  15
   1   5  -7 112585. 3048.43   2
  -1  -5   7 116254. 3196.67  16
   1  -5  -7 123373. 3267.53  29
  -1   5   6 135371. 3472.43  17
   1  -5  -6 146112. 3974.24  29
   1   5  -6 145016. 3718.78   1
  -1  -5   6 143032. 3901.01  15
  -1   5   6 140771. 3653.61  16
   1   5  -6 143177. 3697.47   2
  -1  -5   6 146082. 3670.39  26
   1  -5  -6 131088. 3611.64   3
  -1  -5   6 153669. 3905.43  16
  -1   5   6 133546. 3708.25  26
   1   5  -6 140091. 3650.96  27
   1  -5  -5 9790.59 499.682  28
  -1  -5   5 9828.71 512.126  26
  -1  -5   5 8871.97 527.707  28
   1  -5  -5 9934.67 497.544   3
   1   5  -5 9503.90 466.948  17
  -1   5   5 9622.71 404.234  17
   1   5  -5 9732.58 500.402  27
   1   5  -5 9266.85 499.263   2
   1   5  -5 10338.5 543.362   1
  -1   5   5 10003.5 490.595  16
  -1  -5   5 10256.2 618.283  16
   1  -5  -5 8922.78 590.177  29
   1   5  -5 8591.01 352.188  29
  -1  -5   5 9789.54 614.146  15
  -1  -5   4 109385. 3192.69  28
   1  -5  -4 117930. 3063.21   3
   1   5  -4 121852. 2849.69   4
  -1  -5   4 122883. 3221.23  16
   1  -5  -4 121584. 3072.01  28
  -1   5   4 120766. 3032.04  16
  -1   5   4 111905. 2912.17  17
   1  -5  -4 111880. 3215.17  29
  -1  -5   4 122327. 3131.87  26
  -1  -5   4 122323. 3333.92  15
   1   5  -4 115274. 3030.78  17
   1   5  -4 116378. 3079.23   2
   1   5  -4 118177. 3059.26  27
   1   5  -4 118219. 3147.68   1
  -1  -5   4 120714. 2962.17  14
  -1  -5   3 115626. 3135.29  15
   1   5  -3 106303. 2829.86  27
   1  -5  -3 108068. 2870.71  28
  -1  -5   3 118481. 2981.88  26
   1   5  -3 117354. 3001.02   1
  -1   5   3 107996. 2756.38  17
  -1  -5   3 107034. 3082.73  28
  -1  -5   3 112590. 2896.63  14
   1  -5  -3 115898. 2901.27   3
  -1   5   3 117595. 2836.84  16
   1  -5  -3 108866. 2985.67  29
  -1  -5   3 106336. 2798.36  16
   1   5  -3 112710. 2844.52  17
   1  -5  -2 39062.3 1272.33  29
  -1  -5   2 40822.0 1370.07  15
  -1  -5   2 44088.2 1337.01  26
   1  -5  -2 44482.9 1260.67  28
   1   5  -2 44748.4 1349.09   1
  -1  -5   2 41913.5 1440.87  28
   1  -5  -2 45030.0 1266.27   3
   1   5  -2 42452.2 1183.62  17
  -1  -5   2 37609.8 1013.85  16
  -1  -5   2 40335.3 1311.95  14
  -1   5   2 39452.8 1133.45  17
   1   5  -2 43926.7 1187.47  27
  -1  -5   1 44640.1 1491.06  14
   1   5  -1 44529.5 1254.92  17
  -1  -5   1 39188.2 1322.35  15
   1   5  -1 49542.6 1434.02   1
   1  -5  -1 46224.6 1348.68  28
   1  -5  -1 50103.1 1363.96   3
  -1   5   1 43053.3 1254.43  17
  -1  -5   1 44174.4 1498.66  28
   1  -5  -1 44933.0 1339.99  29
   1   5  -1 45762.5 1246.99  27
  -1  -5   0 170863. 4891.36  28
   1   5   0 178357. 4816.09   1
  -1  -5   0 194643. 4683.45  15
   1   5   0 213309. 4731.13  27
   1  -5   0 183697. 4754.11  29
  -1   5   0 184635. 4761.54  17
   1  -5   0 220825. 4837.51   3
   1  -5   0 200938. 4857.92  28
   1   5   0 214092. 4750.83  17
  -1  -5   0 202500. 5128.03  14
   1  -5   1 29400.9 890.056   3
  -1  -5  -1 27785.5 1133.55  14
   1  -5   1 27286.2 950.994  28
  -1  -5  -1 25241.8 906.287  28
  -1  -5  -1 26142.1 675.820  15
   1   5   1 23363.4 843.147   1
   1   5   1 28022.2 848.529  17
  -1   5  -1 26781.2 892.761  17
   1  -5   1 25873.0 819.731  29
   1  -5   2 11526.0 571.790  28
   1  -5   2 10798.7 414.248  29
  -1   5  -2 10992.7 518.690   4
   1   5   2 10355.3 286.261  16
   1   5   2 9906.40 433.416   1
   1   5   2 10808.1 457.710  17
   1  -5   2 11724.5 514.673  15
   1  -5   2 11443.5 478.309   3
   1  -5   3 57546.1 1853.48  28
   1  -5   3 55027.0 1471.07  29
  -1   5  -3 57553.8 1717.03   4
   1  -5   3 62515.6 1773.15  15
   1  -5   3 60600.4 1639.30   3
  -1   5  -3 59490.0 1674.02   2
  -1  -5  -3 56750.5 1887.10  14
   1   5   3 62706.2 1478.99  16
   1   5   3 62697.2 1664.77  17
   1   5   3 58932.3 1585.89   1
   1  -5   4 55645.8 1964.81  28
  -1   5  -4 63771.9 1790.90   2
   1   5   4 62769.1 1756.18  17
   1  -5   4 63209.9 1708.24   3
   1   5   4 62067.1 1603.29  16
   1  -5   4 63652.7 1893.36  15
  -1  -5  -4 59636.9 1924.57  14
  -1   5  -4 63753.9 1825.24   4
   1   5   5 4557.59 323.387  17
  -1   5  -5 4524.26 342.575   4
  -1  -5  -5 4584.85 373.531  14
   1  -5   5 4110.14 392.500  28
  -1   5  -5 4717.65 341.759   2
   1   5   5 4759.45 269.123  16
   1  -5   5 5028.31 400.028  15
  -1   5  -6 2246.31 248.672   2
   1  -5   6 2480.29 273.573  28
   1  -5   6 2516.32 290.913  16
  -1   5  -6 2477.55 257.364   4
   1  -5   6 2843.32 308.151  15
   1   5   6 2483.71 212.394  16
   1   5   6 2223.25 239.871  17
  -1  -5  -6 2822.93 279.308  14
   1  -5   7 2672.41 310.969  16
  -1   5  -7 3047.60 303.588   2
  -1   5  -7 2363.78 259.827   4
   1   5   7 2881.97 287.850  17
   1   5   7 2742.54 249.052  16
   1  -5   7 2950.22 319.600  15
  -1  -5  -7 3129.06 290.189  14
   1  -5   8 17230.6 865.473  16
  -1   5  -8 16521.8 820.617   2
  -1  -5  -8 15696.1 715.473  14
   1   5   8 16207.2 795.421  17
   1   5   8 16478.5 743.374  16
  -1   5  -8 16469.2 780.156   4
   1  -5   8 17256.0 840.554  15
   1   5   9 3288.17 354.661  17
  -1   5  -9 3643.99 341.224   4
  -1   5  -9 3637.23 373.537  20
  -1   5  -9 3909.99 367.517  12
   1  -5   9 3852.44 371.370  15
  -1   5  -9 3530.15 365.791   2
  -1  -5  -9 3450.41 411.969  11
  -1  -5  -9 3741.61 378.216   9
  -1   5  -9 3682.05 380.400  30
  -1   5  -9 3807.31 391.183   9
   1  -5   9 3525.60 379.526  16
  -1   5  -9 3800.21 352.292   7
  -1  -5  -9 4238.15 457.589   8
  -1  -5 -10 58022.6 2185.08   8
  -1   5 -10 58871.9 1954.02  12
  -1   5 -10 61755.6 2070.92   2
  -1  -5 -10 57808.3 2174.76  11
  -1   5 -10 62459.9 2070.85  20
  -1   5 -10 64280.4 2089.77  30
  -1  -5 -10 64040.6 2083.67   9
  -1   5 -10 62184.1 2070.48   9
   1   5  10 62896.9 2092.90  17
   1  -5  10 63298.2 2042.58  15
  -1   5 -10 63995.2 1980.40   7
   1  -5  10 64251.2 2121.91  16
  -1  -5 -11 19673.5 961.789   9
  -1   5 -11 20243.6 890.007   7
  -1  -5 -11 19838.0 1070.88  11
  -1   5 -11 19753.8 969.365  30
  -1   5 -11 19900.6 959.257   9
  -1  -5 -11 19165.2 1044.33   8
  -1  -5 -11 18851.2 963.710  19
  -1   5 -11 19499.9 958.724  20
  -1   5 -12 2373.49 296.831   9
  -1  -5 -12 2458.70 354.731  11
  -1   5 -12 2620.97 314.808  20
  -1  -5 -12 2483.71 297.891   9
  -1  -5 -12 2583.50 339.401   8
   1  -5  12 2860.53 310.468  18
  -1   5 -12 2765.53 284.209   7
  -1  -5 -13 210.873 135.291  11
  -1  -5 -13 235.067 118.110   8
   1  -5  13 301.474 111.833  18
  -1   5 -13 373.843 124.952   9
   1   5  14 46431.7 1547.98  23
  -1  -5 -14 45135.0 1454.16   8
  -1   5 -14 44384.9 1413.63   9
  -1  -5 -14 46232.5 1577.81  11
   1   5  15 4662.71 326.771  23
   1  -5  15 4507.17 316.240  22
  -1  -5 -15 4050.49 319.492  11
   1  -5  16 25096.9 767.096  22
  -1  -5 -16 24372.2 786.152  11
  -1  -6  16 330.315 83.3301  22
  -1   6  16 417.515 102.950  23
  -1   6  16 382.184 85.9363   5
   1  -6 -16 344.191 78.2156  11
   1   6 -16 441.917 85.5874  21
  -1  -6  16 395.130 85.4932  18
   1  -6 -16 462.770 93.8328   8
  -1   6  15 55327.7 1735.12  23
   1   6 -15 49288.4 1569.31  20
  -1   6  15 51296.3 1533.00  22
  -1  -6  15 50388.7 1589.41  22
   1  -6 -15 51088.7 1602.09   8
   1  -6 -15 50175.2 1570.55  11
   1   6 -15 51703.2 1540.51  21
  -1  -6  15 50669.4 1569.47  18
  -1  -6  14 9327.42 572.697  18
   1   6 -14 9605.40 569.484  20
   1   6 -14 9260.25 541.568  21
  -1  -6  14 8909.19 567.939  22
   1  -6 -14 8894.64 556.530  11
   1  -6 -14 9650.64 600.613   8
  -1   6  14 8825.78 540.087  22
  -1   6  14 9451.62 651.584  23
  -1   6  13 659.035 166.618  22
   1  -6 -13 663.829 145.776  24
  -1  -6  13 942.255 197.760  18
  -1  -6  13 773.150 193.105  22
   1  -6 -13 955.329 211.467   8
   1   6 -13 585.708 157.230  21
   1  -6 -13 662.720 168.017  11
   1   6 -13 658.779 171.827  20
  -1   6  13 708.927 209.806  23
  -1  -6  12 22300.5 1010.03  13
   1   6 -12 22190.9 1021.93  20
   1  -6 -12 21481.4 1059.97  21
   1   6 -12 23090.6 1006.85  21
   1   6 -12 21140.8 953.791  30
   1  -6 -12 20937.4 1025.86  11
  -1  -6  12 22161.5 1075.45  18
   1  -6 -12 22595.1 1106.27   8
  -1   6  12 22613.9 1151.11  23
  -1   6  12 21599.0 1031.47  22
   1  -6 -12 22476.3 986.307  24
   1  -6 -11 66972.0 2106.26  24
  -1   6  11 60037.5 2067.53  22
   1  -6 -11 60367.6 2168.52   8
  -1  -6  11 63117.5 2216.87  15
   1  -6 -11 62273.2 2119.65  11
   1   6 -11 64815.5 2044.44  21
   1  -6 -11 63172.1 2132.47  21
   1   6 -11 63600.9 2083.22  20
  -1  -6  11 60350.6 2088.30  13
  -1  -6  11 63106.2 2179.43  18
  -1   6  11 65815.1 2234.48  16
  -1  -6  11 61979.1 2107.45  16
   1   6 -11 62759.9 2023.52  30
  -1   6  11 61802.3 2209.93  23
   1   6 -11 61668.9 2120.83   2
   1   6 -10 5115.10 462.127   2
  -1   6  10 4847.16 442.193  22
   1  -6 -10 5581.79 483.694  21
   1  -6 -10 5056.54 493.819   8
  -1  -6  10 5469.06 472.552  16
   1   6 -10 5027.05 425.276  21
   1   6 -10 5999.48 450.080  27
   1  -6 -10 4970.77 472.203  11
   1  -6 -10 5445.73 460.629  29
  -1  -6  10 5312.19 490.733  13
  -1  -6  10 5524.92 512.423  18
   1  -6 -10 5268.36 478.340  24
  -1   6  10 5426.49 490.982  16
   1   6 -10 5187.80 447.731  20
   1   6 -10 5324.59 441.045  30
  -1  -6  10 4954.78 491.674  15
  -1   6  10 5304.12 496.081  23
  -1   6  10 4591.46 416.489  26
  -1   6   9 10245.5 644.681  26
   1   6  -9 11225.4 647.580  30
  -1   6   9 10968.9 655.988  22
   1  -6  -9 12188.8 734.134  24
   1   6  -9 10816.4 651.780  20
   1   6  -9 11428.0 634.951  27
   1  -6  -9 10926.6 672.910  21
   1   6  -9 12037.0 703.934   2
   1   6  -9 12782.1 675.686  21
  -1  -6   9 12327.3 774.549  15
  -1   6   9 10172.9 655.921  16
  -1   6   9 10448.9 683.141  23
  -1  -6   9 11685.6 754.251  18
  -1  -6   9 12385.1 721.465  16
   1  -6  -9 11448.4 723.866   8
   1  -6  -9 10597.5 690.596  11
   1  -6  -9 12411.2 724.029  29
  -1  -6   9 11052.2 719.953  13
   1   6  -9 11381.8 611.295   1
  -1  -6   8 329.169 128.845  15
   1   6  -8 200.046 88.8223  27
  -1   6   8 261.989 117.247  26
  -1  -6   8 449.942 147.734  16
  -1   6   8 372.691 125.848  16
   1   6  -8 236.240 87.6435   1
   1  -6  -8 495.838 132.722   3
   1  -6  -8 443.961 155.655  29
   1   6  -8 441.143 134.746   2
  -1  -6   7 30896.5 1211.48  16
   1   6  -7 28520.7 1057.26  27
  -1  -6   7 28275.8 1227.27  15
   1   6  -7 27203.7 1098.79   2
   1  -6  -7 31912.2 1283.24  29
  -1   6   7 29361.5 1160.49  26
   1   6  -7 30422.9 1111.76   1
   1  -6  -7 27456.3 1069.32   3
  -1   6   7 25568.2 1053.96  16
  -1  -6   6 7498.82 521.249  16
   1  -6  -6 6658.13 536.165  29
   1   6  -6 6210.28 434.654   2
  -1   6   6 6497.05 469.380  26
  -1  -6   6 7030.27 435.970  26
  -1  -6   6 6470.76 518.541  15
   1   6  -6 6444.07 417.674  27
   1  -6  -6 5796.64 413.739   3
  -1   6   6 6746.05 365.930  17
  -1   6   6 6651.92 425.635  16
   1   6  -6 6795.56 449.910   1
  -1   6   5 107576. 2843.89  16
  -1  -6   5 113272. 2926.59  26
   1  -6  -5 104740. 2887.14   3
  -1  -6   5 117881. 3049.04  16
   1  -6  -5 99806.5 2940.88  28
  -1   6   5 100817. 2728.50  17
   1  -6  -5 111623. 3178.74  29
   1   6  -5 107515. 2873.22  27
   1   6  -5 105379. 2903.76   2
  -1  -6   5 105754. 3005.28  28
   1   6  -5 108737. 2855.97  17
  -1  -6   5 110024. 3136.20  15
   1   6  -5 109659. 2947.15   1
   1   6  -4 1665.07 213.837   1
  -1  -6   4 1355.82 156.529  14
  -1  -6   4 1383.82 236.165  15
  -1   6   4 1550.23 172.405  16
  -1   6   4 1299.71 143.691  17
   1  -6  -4 1488.80 217.037  28
  -1  -6   4 1648.32 199.475  16
   1   6  -4 1424.74 178.555  27
   1   6  -4 1307.84 173.083  17
   1   6  -4 1621.54 196.878   2
   1   6  -4 1662.72 134.000   4
   1  -6  -4 1490.70 246.421  29
   1  -6  -4 1669.80 200.753   3
   1   6  -3 55648.8 1626.49   1
   1   6  -3 50284.9 1463.60  27
  -1  -6   3 47529.2 1718.94  28
  -1  -6   3 53608.0 1776.00  15
  -1  -6   3 50213.7 1379.59  16
   1  -6  -3 46158.8 1604.94  29
   1  -6  -3 47886.2 1579.00  28
   1  -6  -3 52641.9 1555.61   3
  -1  -6   3 52110.4 1549.78  14
   1   6  -3 51587.2 1495.75  17
  -1   6   3 50339.6 1428.23  17
  -1  -6   2 315.040 119.706  14
   1  -6  -2 372.971 106.661   3
  -1  -6   2 439.100 183.872  28
   1   6  -2 345.627 82.8459  17
   1   6  -2 485.351 126.137   1
  -1  -6   2 391.398 144.161  15
  -1   6   2 259.414 72.8814  17
   1  -6  -2 298.051 117.232  29
   1  -6  -2 275.154 108.621  28
   1   6  -2 380.820 84.7719  27
  -1  -6   1 66948.1 1962.30  15
  -1  -6   1 64922.0 2149.12  28
   1  -6  -1 64922.3 1948.12  28
   1  -6  -1 69775.6 1885.77   3
  -1  -6   1 66317.0 2099.53  14
  -1   6   1 60759.7 1782.74  17
   1   6  -1 68289.3 1795.30  17
   1   6  -1 67659.7 1760.95  27
   1   6  -1 68672.7 1939.74   1
   1  -6  -1 61832.3 1879.54  29
   1  -6   0 125.633 82.1095   3
  -1  -6   0 152.340 60.1434  15
   1   6   0 81.0242 72.4246   1
   1   6   0 253.903 79.0366  17
  -1  -6   0 204.601 146.737  14
  -1  -6   0 40.0103 101.001  28
  -1   6   0 283.426 86.9447  17
   1   6   0 125.327 57.2723  27
   1  -6   0 111.550 93.1447  28
   1  -6   0 158.737 83.3867  29
   1  -6   1 45325.1 1310.55  29
  -1  -6  -1 43350.5 1435.13  28
   1   6   1 38944.5 1291.32   1
  -1  -6  -1 42661.2 1095.75  15
   1  -6   1 47617.3 1350.90   3
  -1   6  -1 42969.3 1335.34  17
   1   6   1 46827.1 1302.26  17
   1  -6   1 42736.2 1470.59  28
  -1  -6  -1 44224.0 1705.93  14
  -1  -6  -2 26002.1 1220.82  14
   1  -6   2 26031.1 1092.20  28
  -1   6  -2 25340.1 958.034   4
  -1  -6  -2 25899.3 924.383  28
  -1   6  -2 26816.9 948.418  17
   1  -6   2 29117.3 993.423  15
   1   6   2 24201.9 870.646   1
   1   6   2 26712.0 893.282  17
   1  -6   2 28542.8 944.215   3
   1  -6   2 25625.0 820.839  29
  -1  -6  -3 162961. 4730.10  14
  -1   6  -3 169713. 4362.15   2
   1  -6   3 155049. 4632.29  28
  -1   6  -3 172559. 4415.37   4
   1  -6   3 194051. 4541.62  15
   1   6   3 176327. 4286.45   1
   1  -6   3 172150. 4343.64   3
   1   6   3 186462. 4358.55  17
   1  -6   4 468.310 106.021   3
  -1   6  -4 278.165 104.433   4
   1  -6   4 256.218 113.560  15
   1  -6   4 373.310 145.886  28
  -1   6  -4 340.453 97.4469   2
   1   6   4 545.360 117.443  17
  -1  -6  -4 511.968 166.255  14
  -1  -6  -5 69302.2 2164.44  14
  -1   6  -5 66193.4 1996.32   4
   1  -6   5 65900.1 2155.22  28
  -1   6  -5 67161.5 1991.13   2
   1   6   5 68885.8 1974.64  17
   1  -6   5 73649.5 2168.00  15
   1  -6   6 1060.36 204.017  15
   1   6   6 1387.13 192.104  17
  -1   6  -6 921.319 165.051   4
   1  -6   6 1062.14 200.895  16
  -1   6  -6 753.392 151.174   2
  -1  -6  -6 791.373 166.545  14
   1  -6   6 975.178 185.308  28
   1  -6   7 244.091 93.2762  28
  -1  -6  -7 168.228 90.9156  14
   1   6   7 538.049 137.324  17
   1  -6   7 545.840 157.308  15
  -1   6  -7 493.643 122.571   4
  -1   6  -7 338.008 113.927   2
  -1   6  -8 3743.81 340.721   4
  -1  -6  -8 4093.90 443.238   8
  -1  -6  -8 3598.37 333.600  14
  -1   6  -8 3596.82 361.174  30
   1  -6   8 3956.34 388.862  15
  -1   6  -8 4039.25 386.796   5
   1   6   8 3385.98 343.795  17
  -1   6  -8 3629.61 359.716   2
   1  -6   8 4205.63 401.862  16
   1  -6   9 149826. 3955.62  15
  -1  -6  -9 139451. 3907.78   9
  -1   6  -9 140470. 3807.93   4
  -1   6  -9 136651. 3887.95   2
  -1  -6  -9 132093. 3989.96  11
  -1   6  -9 143357. 3901.86  20
   1  -6   9 146622. 3972.34  16
  -1   6  -9 143770. 3924.81  30
  -1   6  -9 135147. 3822.16  12
  -1   6  -9 141817. 3798.60   7
  -1  -6  -9 135364. 4079.41   8
   1   6   9 135904. 3881.46  17
  -1  -6  -9 156077. 4145.65  24
  -1   6  -9 144840. 3958.84   9
  -1   6 -10 12002.5 725.710   2
   1  -6  10 11789.1 717.140  15
  -1   6 -10 11697.0 665.766  12
  -1  -6 -10 11961.4 821.084   8
  -1  -6 -10 10856.4 762.834  11
  -1  -6 -10 12670.4 743.614   9
  -1   6 -10 12650.1 670.935   7
   1   6  10 12600.8 750.466  17
  -1   6 -10 12631.6 741.263   9
   1  -6  10 12807.0 758.796  16
  -1   6 -10 12513.6 725.434  20
  -1   6 -10 12536.2 736.375  30
  -1  -6 -11 16491.9 857.550   9
  -1  -6 -11 15563.8 928.510  11
  -1   6 -11 17689.9 872.057  20
  -1  -6 -11 16562.6 963.120   8
  -1   6 -11 17038.6 776.158   7
  -1  -6 -11 16049.5 886.774  19
  -1   6 -11 16931.8 863.659   9
  -1   6 -11 15974.4 774.576  12
  -1   6 -11 16817.7 865.308  30
  -1  -6 -12 3189.24 388.884   8
   1   6  12 3028.90 343.567  23
  -1  -6 -12 2984.73 376.451  11
   1  -6  12 3482.96 343.723  18
  -1   6 -12 2771.07 314.348  20
  -1  -6 -12 3100.75 333.010  19
  -1  -6 -12 3309.25 346.588   9
  -1   6 -12 3211.85 336.340   9
  -1  -6 -13 22978.7 1002.89   8
   1  -6  13 22863.2 908.664  18
  -1  -6 -13 21096.9 1014.59  11
   1   6  13 21313.2 961.042  23
  -1   6 -13 21316.2 905.738   9
  -1  -6 -14 1147.47 179.501   8
   1   6  14 1197.48 186.433  23
  -1  -6 -14 1209.75 199.702  11
   1  -6  14 1230.62 159.132  18
  -1   6 -14 1320.36 171.293   9
  -1  -6 -15 29751.8 1033.46  11
   1  -6  15 31470.2 1028.85  22
   1   6  15 32199.8 1017.70  23
  -1  -6 -16 591.292 81.0130  11
   1   6  16 587.213 96.3475   5
   1  -6  16 562.288 78.5405  22
  -1   7  16 59547.8 1531.84  23
  -1  -7  16 53670.0 1427.05  22
   1  -7 -16 55663.5 1456.85   8
   1  -7 -16 47726.4 1362.92  11
   1   7 -16 48259.9 1343.44  21
  -1  -7  16 52032.7 1394.71  18
  -1  -7  15 165.288 84.0094  22
  -1   7  15 314.472 115.184  23
   1  -7 -15 123.421 65.6224  11
   1   7 -15 147.689 71.5279  21
   1   7 -15 17.0327 62.2487  20
   1  -7 -15 120.248 84.5586   8
  -1  -7  15 78.2226 62.5565  18
  -1   7  15 120.705 82.9709   5
  -1   7  14 44580.9 1453.02  22
   1  -7 -14 46722.6 1518.25  11
   1   7 -14 45796.8 1515.48  20
  -1  -7  14 44706.4 1513.04  22
  -1  -7  14 46313.3 1538.11  18
  -1   7  14 49538.5 1689.41  23
   1  -7 -14 46680.2 1588.68   8
   1  -7 -14 42827.2 1374.83  24
   1   7 -14 46768.6 1476.13  21
   1   7 -13 3363.07 325.727  21
   1   7 -13 3464.06 348.749  20
   1  -7 -13 3057.00 328.919  11
  -1  -7  13 3479.58 327.972  13
  -1   7  13 3322.41 333.618  22
   1  -7 -13 3617.31 326.104  24
  -1  -7  13 3194.14 341.689  22
  -1  -7  13 3349.15 354.331  18
   1  -7 -13 3155.52 371.742   8
  -1   7  13 3469.21 398.158  23
  -1   7  12 35177.6 1472.07  23
   1  -7 -12 33025.6 1336.68  11
   1   7 -12 33592.5 1285.80  21
   1   7 -12 32659.5 1312.44  20
   1  -7 -12 33346.7 1409.77   8
  -1  -7  12 33739.7 1314.83  13
   1  -7 -12 36150.0 1331.07  24
  -1  -7  12 34105.7 1382.02  18
   1   7 -12 32974.7 1255.46  30
  -1   7  12 32446.1 1292.09  22
   1   7 -11 156.381 93.4945  20
   1   7 -11 171.663 100.583  30
   1  -7 -11 192.961 124.785  24
  -1   7  11 172.256 112.116  23
   1  -7 -11 238.474 131.181  21
   1  -7 -11 364.892 145.351  11
   1   7 -11 239.755 112.958  21
  -1  -7  11 281.852 121.436  13
  -1  -7  11 198.454 130.694  18
  -1   7  11 116.522 80.0295  22
   1  -7 -11 362.430 159.103   8
   1  -7 -10 24175.6 1116.25  24
  -1  -7  10 22599.8 1091.58  13
   1   7 -10 22824.4 1002.81  30
   1  -7 -10 22371.4 1052.95  21
   1   7 -10 22203.2 1068.47   2
   1  -7 -10 22389.8 1055.82  11
   1   7 -10 22990.3 1012.35  21
   1   7 -10 26314.3 1039.61  27
   1   7 -10 22727.3 1038.28  20
   1  -7 -10 23554.7 1077.90  29
  -1  -7  10 23349.8 1124.41  18
  -1   7  10 22119.4 1099.18  23
  -1   7  10 22845.7 1086.49  16
  -1  -7  10 23132.4 1142.43  15
   1  -7 -10 22241.6 1100.93   8
  -1   7  10 21514.0 998.048  22
   1  -7  -9 4967.27 467.187  24
  -1  -7   9 4714.89 468.601  18
   1   7  -9 5031.44 395.430   1
  -1   7   9 4355.22 396.027  22
   1  -7  -9 5019.36 439.160  21
   1   7  -9 4501.15 397.093  21
  -1   7   9 4186.67 408.611  26
  -1   7   9 4447.78 436.064  23
   1   7  -9 4487.84 395.823  30
   1   7  -9 4974.67 432.469  20
   1  -7  -9 4767.02 430.391  11
  -1  -7   9 4166.80 437.646  13
   1   7  -9 4871.47 439.418   2
  -1  -7   9 4574.56 465.676  15
  -1   7   9 4643.64 425.364  16
   1  -7  -9 4814.24 456.031   8
   1   7  -9 4772.80 394.299  27
   1  -7  -9 5171.82 471.158  29
  -1  -7   8 16352.3 910.799  13
  -1  -7   8 16761.0 925.238  18
   1   7  -8 17798.4 805.101   1
   1  -7  -8 17211.8 896.209  24
   1   7  -8 16605.5 825.121  20
   1   7  -8 16255.0 834.555   2
  -1  -7   8 16723.4 915.894  15
   1  -7  -8 16022.1 786.764   3
  -1  -7   8 18253.4 862.059  16
   1  -7  -8 18428.9 945.876  29
  -1   7   8 15764.4 839.469  26
  -1   7   8 16724.9 820.308  16
  -1   7   8 15830.9 843.653  23
   1   7  -8 18090.4 798.433  27
  -1  -7   7 745.811 191.052  15
   1   7  -7 655.395 151.867   2
   1   7  -7 560.583 134.368  27
  -1   7   7 726.861 153.151  16
  -1   7   7 573.003 155.666  26
   1   7  -7 584.183 139.965   1
  -1  -7   7 831.756 173.752  16
   1  -7  -7 575.355 175.997  29
   1  -7  -7 442.474 124.803   3
  -1  -7   6 68026.4 2209.67  15
   1   7  -6 66875.5 2020.46   1
   1   7  -6 67952.5 1986.46  27
   1  -7  -6 61961.3 1984.48   3
   1   7  -6 66918.6 2042.12   2
  -1   7   6 64236.2 1876.90  17
  -1  -7   6 62675.5 2044.96  28
  -1   7   6 66449.7 1969.96  16
   1  -7  -6 65172.8 2181.94  29
   1  -7  -5 5757.40 478.141  29
  -1   7   5 6002.82 387.270  16
  -1  -7   5 6033.00 465.679  28
  -1  -7   5 7082.36 428.642  16
  -1  -7   5 6508.44 516.883  15
   1  -7  -5 6660.93 470.678  28
   1   7  -5 5655.77 391.854  27
   1   7  -5 6546.38 444.135   1
   1  -7  -5 6116.59 422.401   3
   1   7  -5 6113.65 427.499   2
   1   7  -5 6059.63 406.445  17
  -1   7   5 5798.88 356.172  17
  -1  -7   4 19111.9 728.989  14
   1  -7  -4 18691.9 790.375   3
   1   7  -4 17016.5 729.621  27
   1  -7  -4 18172.3 880.617  28
  -1  -7   4 19856.9 954.677  15
   1   7  -4 18887.2 777.266  17
  -1   7   4 17290.2 690.018  17
   1   7  -4 17948.5 781.950   2
   1   7  -4 20211.4 835.021   1
   1  -7  -4 17690.0 875.932  29
  -1  -7   4 17560.5 890.973  28
   1  -7  -3 10483.8 651.386  28
   1   7  -3 10195.3 491.688  27
   1   7  -3 11070.2 586.355   1
   1  -7  -3 10431.9 615.549  29
   1  -7  -3 10203.6 540.929   3
  -1  -7   3 10538.1 691.193  28
  -1  -7   3 10614.7 675.938  15
  -1  -7   3 10058.9 545.420  14
  -1   7   3 10314.1 491.762  17
   1   7  -3 10594.9 528.935  17
  -1  -7   2 70412.8 2100.39  14
  -1  -7   2 61663.9 2141.27  15
   1  -7  -2 66430.8 2045.89  29
   1   7  -2 67186.5 1995.12   1
   1  -7  -2 59502.3 2068.96  28
  -1  -7   2 67656.7 2300.13  28
   1   7  -2 65749.1 1820.30  27
  -1   7   2 68005.1 1877.19  17
   1   7  -2 68304.0 1884.66  17
   1  -7  -2 68300.8 1951.49   3
  -1  -7   1 96.8428 122.681  14
   1  -7  -1 56.9084 81.2613   3
   1   7  -1 56.5273 49.1112  27
   1   7  -1 122.494 89.0291   1
  -1  -7   1 9.27989 127.811  28
  -1  -7   1 104.772 82.2536  15
   1  -7  -1 23.6187 106.572  28
   1   7  -1 72.8712 57.7867  17
   1  -7  -1 162.320 103.645  29
  -1   7   1 218.516 83.7611  17
  -1  -7   0 47991.7 1669.11  28
   1  -7   0 44483.6 1383.21   3
   1   7   0 38616.6 1358.94   1
  -1  -7   0 43175.6 1294.61  15
  -1  -7   0 40095.4 1707.03  14
   1  -7   0 41837.1 1555.57  28
  -1   7   0 42278.5 1350.42  17
   1   7   0 45434.3 1329.22  17
   1   7   0 44101.1 1268.04  27
   1  -7   0 44136.7 1377.04  29
  -1  -7  -1 14668.2 961.606  14
  -1  -7  -1 15306.5 766.060  28
   1   7   1 17446.2 662.042  17
   1  -7   1 16173.7 682.496  15
  -1   7  -1 14458.4 659.126  17
   1  -7   1 16543.9 694.709   3
   1   7   1 14917.6 598.290  27
   1   7   1 13608.7 646.146   1
   1  -7   1 15366.5 615.810  29
   1  -7   1 14584.1 824.560  28
   1  -7   2 42373.4 1350.27  15
  -1   7  -2 38178.7 1276.62  17
  -1  -7  -2 43406.2 1725.52  14
  -1   7  -2 38658.4 1314.18   4
   1  -7   2 35827.0 1470.18  28
   1  -7   2 41926.0 1299.16   3
   1   7   2 38168.8 1224.44  17
   1   7   2 38834.8 1250.17   1
   1  -7   2 36310.6 1093.13  29
  -1  -7  -2 37020.6 1268.27  28
  -1  -7  -3 24907.2 1202.80  14
   1  -7   3 25492.5 915.170   3
   1  -7   3 25402.2 1020.68  15
  -1   7  -3 22901.7 928.875   4
   1  -7   3 23228.5 1100.08  28
   1   7   3 24900.3 891.776  17
   1   7   3 22146.2 830.949   1
  -1   7  -3 22224.1 883.947   2
  -1   7  -4 223566. 5541.42   4
  -1  -7  -4 218821. 5832.12  14
   1  -7   4 209318. 5759.28  28
  -1   7  -4 213806. 5494.45   2
   1  -7   4 217418. 5452.23   3
   1   7   4 225026. 5478.22  17
   1  -7   4 236015. 5714.21  15
   1  -7   5 4514.88 420.060  28
  -1  -7  -5 4044.57 406.675  14
  -1   7  -5 4075.40 338.857   2
  -1   7  -5 3857.58 336.574   4
   1   7   5 4084.50 330.796  17
   1  -7   5 4387.00 407.489  15
  -1  -7  -6 40027.1 1529.44  14
   1   7   6 41589.7 1434.78  17
  -1   7  -6 41022.2 1449.34   2
  -1   7  -6 43352.4 1458.26   4
   1  -7   6 46276.9 1610.66  15
   1  -7   6 46087.7 1559.61  16
   1  -7   6 44437.1 1556.38  28
   1   7   7 28635.8 1132.11  17
  -1   7  -7 29155.7 1126.85   4
   1  -7   7 30919.3 1247.31  15
  -1  -7  -7 28378.5 1165.63  14
   1  -7   7 30154.8 1211.09  16
  -1   7  -7 28330.1 1146.21   2
   1  -7   7 28109.6 1109.39  28
   1  -7   8 6001.64 489.337  16
  -1   7  -8 4898.96 408.198   4
  -1   7  -8 5969.22 470.652   2
  -1   7  -8 6178.82 469.688  12
  -1  -7  -8 5872.60 535.333   8
  -1  -7  -8 5872.57 486.639  11
  -1  -7  -8 5215.69 423.646  14
  -1  -7  -8 5978.38 481.182   9
  -1   7  -8 5785.06 455.526  20
  -1   7  -8 6363.84 486.053  30
   1   7   8 5343.79 445.968  17
  -1   7  -8 5563.47 468.035   5
  -1  -7  -8 6399.57 585.956  24
   1  -7   8 6144.87 504.497  15
  -1   7  -9 897.665 187.181   4
  -1   7  -9 1271.83 227.373  30
   1  -7   9 1215.58 228.929  16
  -1   7  -9 1261.32 228.781  20
  -1  -7  -9 1076.95 261.168   8
  -1   7  -9 1113.08 217.080  12
  -1  -7  -9 1494.19 300.170  24
   1   7   9 1146.12 215.580  23
  -1  -7  -9 1419.66 257.748  11
  -1  -7  -9 904.117 213.393   9
   1   7   9 1083.15 213.505  17
   1  -7   9 1331.09 236.685  15
  -1   7  -9 946.627 200.021   2
  -1  -7 -10 128432. 3572.69  24
  -1   7 -10 128318. 3448.36  20
  -1   7 -10 121195. 3358.57  12
  -1  -7 -10 120539. 3561.11  11
  -1   7 -10 122737. 3474.25   9
   1  -7  10 124645. 3505.84  16
  -1  -7 -10 121192. 3682.06   8
  -1  -7 -10 119714. 3464.74   9
   1   7  10 116292. 3470.78  17
  -1   7 -10 116626. 3445.67   2
  -1   7 -10 117066. 3434.10  30
   1  -7  10 125828. 3507.74  15
   1   7  10 112225. 3362.86  23
   1  -7  11 3141.40 320.252  13
  -1  -7 -11 2998.07 339.780   9
  -1  -7 -11 3246.36 385.116  11
  -1  -7 -11 3020.84 397.776   8
  -1   7 -11 3870.60 369.569  20
  -1   7 -11 3295.14 356.043   9
  -1   7 -11 3384.34 358.448  30
   1   7  11 3080.82 337.401  23
  -1   7 -11 3011.60 306.728  12
   1   7  12 2566.77 300.965  23
  -1   7 -12 2436.78 281.106  20
  -1  -7 -12 2205.43 328.487   8
   1  -7  12 2651.51 299.143  18
  -1  -7 -12 2023.15 273.988  19
  -1  -7 -12 2383.21 329.646  11
  -1   7 -12 2354.91 285.562   9
  -1  -7 -13 12758.0 632.870  19
  -1  -7 -13 14021.3 749.061   8
   1  -7  13 14035.5 666.995  18
   1   7  13 15267.0 728.413  23
  -1   7 -13 13658.9 666.502   9
  -1  -7 -13 13803.3 752.306  11
  -1  -7 -14 548.937 128.146  11
  -1  -7 -14 659.103 138.461   8
   1  -7  14 590.629 111.816  18
   1   7  14 658.690 134.159  23
  -1   7 -14 776.395 129.328   9
   1  -7  15 2101.01 191.322  22
  -1  -7 -15 1880.40 180.020  11
  -1   8  16 1528.27 146.588  23
   1  -8 -16 1500.54 137.858   8
   1  -8 -15 22369.1 830.252   8
  -1   8  15 23125.4 873.614  23
   1  -8 -15 19462.9 712.875  11
   1   8 -15 20713.2 713.396  21
   1   8 -15 20823.1 775.279  20
  -1  -8  15 21721.2 767.750  22
  -1  -8  15 20891.9 773.983  18
  -1   8  15 23357.5 841.868   5
  -1   8  14 20047.8 895.936   5
  -1   8  14 19846.9 891.312  23
  -1  -8  14 17435.8 755.873  22
   1  -8 -14 16134.4 716.365  11
   1   8 -14 18354.4 727.645  21
   1   8 -14 17783.5 768.568  20
  -1  -8  14 16387.8 670.957  13
   1  -8 -14 16676.0 681.729  24
  -1  -8  14 17352.8 773.075  18
   1  -8 -14 17859.9 824.741   8
  -1  -8  13 325.690 114.882  13
   1  -8 -13 438.315 162.910   8
   1  -8 -13 388.964 127.486  24
  -1   8  13 783.551 200.860  23
  -1  -8  13 514.508 148.356  22
   1  -8 -13 479.338 144.359  11
   1   8 -13 430.273 146.970  20
  -1  -8  13 545.672 162.446  18
   1   8 -13 598.226 145.032  21
  -1  -8  12 50734.7 1733.76  13
  -1  -8  12 49700.5 1786.12  18
  -1   8  12 48860.8 1658.53  22
  -1   8  12 50031.6 1861.80  23
   1  -8 -12 50769.3 1728.81  11
   1   8 -12 49313.6 1656.29  30
   1  -8 -12 50156.7 1837.35   8
   1  -8 -12 55608.2 1792.00  24
   1   8 -12 50153.1 1731.75  20
   1   8 -12 54011.6 1714.60  21
   1  -8 -11 10512.0 652.237  11
   1  -8 -11 12013.6 729.923  24
  -1   8  11 10789.2 732.837  23
  -1  -8  11 10930.4 714.213  18
  -1   8  11 10737.2 630.513  22
   1   8 -11 11291.4 653.954  21
   1   8 -11 10927.0 674.005  20
  -1  -8  11 11885.3 717.489  13
   1   8 -11 11632.0 654.412  30
   1  -8 -11 11188.6 743.249   8
   1   8 -10 866.111 183.592  27
   1  -8 -10 759.303 196.297  24
  -1  -8  10 1031.86 229.808  13
   1   8 -10 881.278 207.295   2
  -1  -8  10 897.940 215.741  18
  -1   8  10 812.545 197.403  23
   1   8 -10 733.663 183.113  20
  -1   8  10 914.557 187.213  22
   1   8 -10 849.310 188.581  21
   1   8 -10 576.846 150.077  30
  -1  -8  10 865.115 202.790  15
   1  -8 -10 1120.76 235.985   8
  -1   8  10 560.662 176.105  16
  -1   8   9 14009.2 814.604  26
   1  -8  -9 15651.2 877.987  24
   1  -8  -9 15391.0 850.763   8
  -1   8   9 14832.6 807.329  16
   1   8  -9 16496.8 808.189  21
   1   8  -9 15088.4 841.484   2
   1   8  -9 14916.3 806.978  20
   1   8  -9 16106.1 774.542  27
  -1  -8   9 15464.6 880.226  18
   1   8  -9 14745.4 774.491  30
  -1   8   9 14285.7 832.150  23
  -1  -8   9 17662.4 925.888  13
   1  -8  -9 16054.0 900.698  29
  -1  -8   9 14711.7 872.771  15
  -1   8   9 15485.4 774.257  22
   1   8  -8 11978.0 657.603  30
   1   8  -8 12390.0 634.414  27
  -1  -8   8 11119.0 727.105  15
   1   8  -8 10694.1 670.232   2
   1   8  -8 11370.2 634.809   1
  -1   8   8 10785.3 677.726  23
  -1  -8   8 10203.1 711.937  13
   1   8  -8 11077.3 664.040  20
   1  -8  -8 10840.9 680.947   8
   1  -8  -8 11246.3 746.366  29
  -1  -8   8 11227.1 727.790  18
  -1   8   8 10361.3 629.324  16
   1   8  -8 10970.7 642.307  21
   1  -8  -8 11758.7 726.078  24
  -1   8   8 11019.9 693.851  26
   1  -8  -8 9966.19 622.187   3
   1   8  -7 153.070 102.847   2
   1   8  -7 373.974 131.111   1
   1   8  -7 302.090 105.100  27
   1  -8  -7 339.959 124.731   3
  -1   8   7 246.741 91.4352  16
   1  -8  -7 201.651 128.526  29
  -1  -8   7 147.655 105.848  15
  -1  -8   6 6063.50 466.248  28
  -1  -8   6 5875.09 502.304  15
   1   8  -6 5920.84 436.555   1
   1   8  -6 5806.65 400.787  27
   1  -8  -6 5303.24 474.575  29
   1  -8  -6 5224.91 415.897   3
   1   8  -6 5360.47 431.297   2
  -1  -8   5 48734.6 1720.26  15
   1  -8  -5 44076.5 1524.87   3
   1   8  -5 48295.4 1558.52   1
  -1  -8   5 44071.7 1616.64  28
   1  -8  -5 52363.8 1629.32  28
   1   8  -5 45101.4 1507.72  17
   1   8  -5 44163.5 1537.89   2
  -1   8   5 43578.3 1422.21  17
   1  -8  -5 42049.7 1607.54  29
   1   8  -5 43417.4 1458.27  27
   1   8  -4 23234.9 913.961  27
  -1  -8   4 24135.7 1113.21  28
   1   8  -4 26199.8 1022.33   1
  -1  -8   4 25880.4 1151.06  15
   1  -8  -4 23875.2 977.156   3
   1  -8  -4 27731.5 1128.01  28
  -1  -8   4 23812.6 905.211  14
  -1   8   4 23814.4 900.618  17
   1   8  -4 25024.0 978.681  17
   1   8  -4 22833.5 969.275   2
   1  -8  -4 23759.1 1036.31  29
   1   8  -3 58708.0 1806.58   1
  -1  -8   3 60943.5 1982.62  15
   1  -8  -3 52840.4 1783.28  29
  -1  -8   3 58395.9 2031.88  28
   1  -8  -3 56734.7 1761.50   3
   1   8  -3 54560.7 1709.37  17
  -1   8   3 56209.8 1687.64  17
   1   8  -3 53793.3 1640.15  27
  -1  -8   3 55270.7 1759.79  14
   1  -8  -3 54930.7 1920.02  28
   1   8  -2 413.038 133.221   1
   1  -8  -2 213.647 130.270  28
  -1   8   2 417.138 114.682  17
   1   8  -2 459.883 113.049  17
   1   8  -2 336.121 88.9586  27
   1  -8  -2 385.945 129.570  29
   1  -8  -2 425.578 125.915   3
  -1  -8   2 301.928 133.984  15
  -1  -8   2 374.457 154.443  28
  -1  -8   2 594.058 156.356  14
   1  -8  -1 10733.1 698.833  28
   1  -8  -1 10239.3 557.492  29
  -1  -8   1 11786.2 761.287  14
  -1  -8   1 11975.1 630.548  15
   1   8  -1 10704.1 609.201   1
   1  -8  -1 11555.0 601.860   3
   1   8  -1 12406.1 522.436  27
  -1   8   1 10919.4 568.282  17
   1   8  -1 11146.7 552.358  17
  -1  -8   1 11825.9 775.041  28
  -1  -8   0 36135.2 1583.76  14
   1  -8   0 31799.9 1379.58  28
   1   8   0 35215.5 1114.03  27
   1  -8   0 34859.2 1168.71  29
   1  -8   0 36595.7 1256.17   3
   1   8   0 32771.2 1238.78   1
  -1  -8   0 34835.2 1126.14  15
  -1   8   0 35620.3 1227.11  17
   1   8   0 37402.4 1198.49  17
  -1  -8   0 39732.1 1483.32  28
   1  -8   0 36925.0 1219.61  15
   1   8   1 11761.2 630.389   1
  -1  -8  -1 14891.5 948.093  14
   1  -8   1 13654.2 661.403   3
   1  -8   1 13406.1 658.945  15
  -1  -8  -1 12549.3 705.767  28
  -1   8  -1 12839.1 634.514  17
   1   8   1 13255.8 608.548  17
   1  -8   1 11979.5 536.840  29
   1  -8   1 12604.9 779.074  28
   1   8   1 13268.7 565.660  27
  -1  -8  -2 66006.9 2324.58  14
  -1  -8  -2 57220.1 1871.53  28
   1   8   2 60079.2 1853.91   1
  -1   8  -2 64651.5 1958.03   4
   1  -8   2 64813.6 1922.92   3
  -1   8  -2 60287.0 1884.24  17
   1   8   2 65653.9 1863.84  17
   1  -8   2 60386.2 2123.16  28
   1  -8   2 64859.5 1975.76  15
  -1  -8  -3 98430.1 3028.75  14
   1  -8   3 87809.6 2822.29  28
  -1   8  -3 90732.9 2645.13   4
   1  -8   3 89187.8 2588.39   3
   1   8   3 95399.2 2581.77  17
   1  -8   3 96540.5 2760.59  15
  -1  -8  -4 1174.90 252.079  14
  -1   8  -4 1085.12 183.939   2
  -1   8  -4 1283.35 202.040   4
   1   8   4 1163.77 182.594  17
   1  -8   4 1263.88 227.839  15
   1  -8   4 1501.48 196.928   3
   1  -8   4 1240.75 238.016  28
  -1   8  -5 72519.5 2170.51   4
   1  -8   5 74197.2 2226.56  16
   1  -8   5 67048.3 2260.82  28
  -1   8  -5 71565.4 2156.28   2
   1   8   5 68574.8 2111.01  17
   1  -8   5 76917.6 2355.28  15
  -1  -8  -5 69040.9 2334.96  14
  -1   8  -6 46739.2 1584.19   2
   1   8   6 46080.3 1561.55  17
   1  -8   6 48877.6 1649.05  16
  -1   8  -6 43856.8 1548.58   4
  -1  -8  -6 44056.6 1671.02  14
   1  -8   6 47804.8 1708.39  15
   1  -8   6 47353.7 1652.70  28
  -1  -8  -7 3444.71 367.335  14
   1  -8   7 3245.40 333.940  28
  -1  -8  -7 3650.47 436.226  24
   1  -8   7 3673.49 370.259  16
  -1   8  -7 3426.52 333.950   4
  -1   8  -7 3708.45 362.208   2
  -1   8  -7 3683.35 375.188   5
  -1  -8  -7 3752.32 369.967   9
   1   8   7 3754.12 358.843  17
  -1   8  -7 3779.55 364.595  30
  -1  -8  -7 3900.54 427.683   8
   1  -8   7 3344.27 376.686  15
  -1   8  -8 63561.5 2005.29   4
  -1  -8  -8 62916.6 2071.56   9
  -1  -8  -8 66403.0 2328.44  24
   1  -8   8 66497.9 2111.76  16
  -1   8  -8 63186.5 2048.58  12
  -1  -8  -8 60253.9 2060.34  11
  -1   8  -8 65256.6 2077.35  30
  -1   8  -8 64255.5 2070.60   2
  -1  -8  -8 58106.3 2001.82  14
   1  -8   8 63704.2 2127.15  15
  -1  -8  -8 63752.4 2226.74   8
  -1   8  -8 62726.3 2080.57   5
   1   8   8 59847.3 2040.49  17
  -1   8  -8 63937.1 2018.91  20
   1  -8   9 105534. 3058.13  16
   1  -8   9 107514. 3103.65  15
  -1   8  -9 100751. 2969.84  12
  -1   8  -9 98358.0 3019.94   2
  -1   8  -9 102856. 2973.27  20
  -1  -8  -9 101346. 3046.36  11
  -1  -8  -9 100364. 3031.75   9
  -1   8  -9 102058. 3024.18  30
   1   8   9 99424.7 3032.06  17
  -1  -8  -9 102251. 3218.29   8
  -1   8 -10 192.411 107.107  30
  -1  -8 -10 84.7471 113.292  24
  -1   8 -10 162.846 93.9639  20
   1   8  10 97.7553 74.3981  23
  -1   8 -10 127.959 95.4388   9
  -1  -8 -10 156.389 146.167   8
  -1   8 -10 158.942 104.875  12
  -1   8 -11 11265.6 672.318  30
  -1  -8 -11 11663.1 679.751  24
  -1   8 -11 12035.6 656.746  20
  -1   8 -11 11092.7 603.008  12
  -1  -8 -11 10512.6 685.485  11
  -1  -8 -11 10895.8 724.012  19
  -1  -8 -11 12157.9 795.655   8
   1  -8  11 11643.2 642.045  13
  -1   8 -11 10683.1 657.561   9
   1   8  11 11039.5 641.675  23
  -1  -8 -12 28312.4 1239.51   8
   1   8  12 27355.9 1079.81  23
  -1  -8 -12 27271.2 1152.40  11
  -1   8 -12 27146.8 1052.10  20
  -1  -8 -12 25375.6 1103.34  19
   1  -8  12 27650.6 1089.27  18
   1  -8  12 26873.3 1016.30  13
  -1   8 -12 27840.8 1091.28   9
  -1   8 -12 28169.2 1111.23  30
  -1  -8 -13 1669.31 242.470   8
  -1  -8 -13 1471.57 198.655  19
   1  -8  13 1305.83 186.051  18
  -1  -8 -13 1161.24 196.321  11
  -1   8 -13 1583.28 203.287   9
   1   8  13 1619.41 212.007  23
  -1  -8 -14 837.411 141.149  11
  -1   8 -14 673.697 109.949   9
   1  -8  14 792.899 121.502  18
   1  -8  15 8665.55 394.169  22
   1   8  15 9770.75 463.593   5
  -1   9  15 8742.16 421.773   5
   1  -9 -15 8159.53 419.915   8
  -1  -9  15 8265.63 367.430  22
   1   9 -15 7153.99 314.567  21
   1   9 -15 7976.55 387.543  20
  -1   9  15 9073.74 450.228  23
  -1  -9  15 8269.26 391.577  18
  -1  -9  14 4817.07 349.719  18
   1  -9 -14 5185.36 392.495   8
  -1  -9  14 4558.43 293.565  13
  -1  -9  14 4930.74 331.781  22
   1  -9 -14 4829.31 308.141  24
   1   9 -14 5188.51 314.290  21
   1   9 -14 4670.40 337.949  20
  -1   9  14 5456.80 410.979   5
  -1   9  14 5408.58 403.065  23
  -1  -9  13 113502. 3196.63  13
  -1  -9  13 123716. 3260.57  22
   1   9 -13 120676. 3178.30  21
   1   9 -13 119036. 3253.22  20
  -1  -9  13 118490. 3291.60  18
   1  -9 -13 122329. 3252.67  24
   1  -9 -13 115696. 3356.15   8
  -1   9  13 119396. 3395.44  23
  -1   9  13 129548. 3493.17   5
  -1  -9  12 1334.44 219.322  13
   1  -9 -12 1359.11 233.503  24
   1   9 -12 1412.39 223.912  20
  -1   9  12 1284.42 245.528  23
   1  -9 -12 1547.30 265.768   8
   1   9 -12 1508.44 215.501  21
   1   9 -12 1033.60 182.737  30
  -1   9  12 1412.97 262.560   5
  -1  -9  12 1387.39 237.837  18
   1   9 -11 1044.52 183.557  30
   1  -9 -11 716.514 198.081  24
  -1  -9  11 671.962 175.609  13
   1   9 -11 726.120 168.729  21
  -1   9  11 1021.43 236.425   5
   1   9 -11 688.454 176.695  20
  -1   9  11 581.291 184.553  23
  -1  -9  11 600.589 180.100  18
   1  -9 -11 649.416 191.571   8
  -1   9  10 21092.9 1064.31  23
  -1  -9  10 21850.9 1072.36  18
   1   9 -10 22920.3 990.141  21
   1   9 -10 22730.0 1037.11  20
  -1  -9  10 22646.9 1084.46  13
   1  -9 -10 22077.2 1092.37  24
   1  -9 -10 21335.0 1055.19   8
   1   9 -10 22780.2 995.807  30
   1  -9  -9 32876.6 1392.36  24
   1   9  -9 33647.3 1297.32  30
  -1   9   9 32051.7 1361.42  23
   1   9  -9 33788.6 1288.64  21
   1   9  -9 32196.4 1355.59   2
   1   9  -9 32244.9 1318.58  20
  -1  -9   9 32723.6 1399.83  13
   1  -9  -9 32397.3 1357.53   8
  -1  -9   9 33963.6 1414.71  18
   1  -9  -9 37021.2 1490.18  29
  -1  -9   9 35151.8 1456.56  15
   1  -9  -8 1578.13 260.393   8
  -1  -9   8 1492.82 248.008  25
  -1  -9   8 1724.84 290.499  13
  -1   9   8 1364.53 251.569  26
  -1   9   8 1501.72 257.987  23
   1  -9  -8 1326.24 234.160   3
   1   9  -8 1574.85 241.211  21
   1   9  -8 1782.88 262.557  20
   1   9  -8 1389.04 244.516   2
   1   9  -8 1352.60 226.689  30
   1   9  -8 1408.00 230.934   1
  -1  -9   8 1488.18 268.520  18
   1  -9  -8 1566.99 288.765  29
   1   9  -8 1761.16 231.567  27
   1  -9  -8 1586.36 274.551  24
  -1  -9   8 1670.83 281.590  15
   1   9  -7 70722.9 2199.42  21
   1  -9  -7 68746.8 2275.94  24
  -1  -9   7 68051.9 2247.85  25
  -1   9   7 71032.5 2258.99  23
   1  -9  -7 70685.3 2239.68   8
   1  -9  -7 69450.5 2363.69  29
   1   9  -7 76465.4 2247.68   1
   1  -9  -7 69002.0 2227.37   3
  -1   9   7 67210.7 2311.19  26
   1   9  -7 70134.0 2267.94   2
   1  -9  -7 75418.5 2447.70  10
  -1  -9   7 77583.4 2477.02  13
   1   9  -7 72551.0 2217.68  30
  -1  -9   7 72859.1 2380.78  15
  -1   9   7 71990.8 2324.25   5
   1   9  -7 72867.8 2126.61  27
   1   9  -7 70597.9 2240.97  20
   1   9  -6 808.668 177.931   2
   1   9  -6 974.703 168.794  27
  -1  -9   6 911.418 191.418  28
   1   9  -6 1245.19 206.034   1
   1  -9  -6 875.217 195.936  29
   1  -9  -6 911.262 182.044   3
  -1  -9   5 4328.16 423.704  28
   1   9  -5 4734.64 359.386  27
   1   9  -5 4385.25 383.156   1
   1  -9  -5 3892.81 367.056   3
   1  -9  -5 3705.56 379.377  29
   1   9  -5 4685.45 390.578  17
   1   9  -5 4199.29 388.759   2
  -1   9   5 4417.49 354.733  17
  -1  -9   5 4646.17 448.927  15
   1  -9  -4 2439.47 282.509   3
   1  -9  -4 1892.04 258.657  29
   1   9  -4 2447.67 285.333   1
  -1  -9   4 2181.87 299.779  15
   1   9  -4 2170.81 265.397  17
  -1   9   4 2119.02 246.143  17
   1   9  -4 2829.67 306.314   2
  -1  -9   4 2310.62 330.287  28
   1  -9  -4 2275.26 299.718  28
   1   9  -4 2022.53 236.494  27
  -1  -9   3 135866. 3839.60  28
   1  -9  -3 146938. 3825.97  28
  -1  -9   3 138746. 3621.15  14
   1   9  -3 139222. 3651.91   1
   1  -9  -3 124855. 3569.74   3
  -1  -9   3 140782. 3722.01  15
   1   9  -3 125717. 3435.00  27
  -1   9   3 123498. 3499.92  17
   1   9  -3 135476. 3571.47  17
   1  -9  -3 122919. 3563.51  29
  -1  -9   2 3163.30 357.472  14
   1   9  -2 2991.54 321.380   1
   1  -9  -2 2586.04 331.198  28
   1  -9  -2 2650.37 293.979   3
   1   9  -2 2398.17 264.100  17
  -1  -9   2 3171.74 328.444  15
   1  -9  -2 2396.32 266.615  29
  -1  -9   2 2437.85 344.028  28
   1   9  -2 2624.60 241.350  27
  -1   9   2 2385.24 265.421  17
  -1  -9   1 13920.7 829.029  14
   1  -9  -1 12693.8 624.724  29
   1  -9  -1 12178.1 615.550  15
   1   9  -1 12989.9 643.980  17
   1  -9  -1 12690.0 679.085   3
  -1  -9   1 13729.1 670.319  15
   1   9  -1 12780.6 704.530   1
  -1   9   1 13278.5 683.430  17
  -1  -9   1 14578.7 856.072  28
   1  -9  -1 12791.3 782.705  28
   1   9  -1 11869.7 560.569  27
   1  -9   0 2318.86 278.715   3
   1   9   0 2143.60 209.888  27
  -1  -9   0 2293.42 351.373  14
   1  -9   0 2256.83 317.382  28
   1   9   0 2338.63 252.229  17
  -1  -9   0 2234.46 316.939  28
   1  -9   0 1836.89 208.324  29
   1  -9   0 2442.31 269.981  15
   1   9   0 2108.81 272.424   1
  -1   9   0 2315.66 272.295  17
  -1  -9  -1 242119. 6051.97  14
   1   9   1 193005. 5483.57   1
   1  -9   1 222552. 5555.38   3
  -1  -9  -1 224695. 5661.87  28
   1  -9   1 227534. 5568.16  15
  -1   9  -1 223046. 5519.93  17
   1   9   1 228123. 5467.37  17
   1  -9   1 193472. 5247.04  29
   1  -9   1 212358. 5732.38  28
   1   9   1 227865. 5348.52  27
   1   9   2 218.133 83.8983  27
   1   9   2 318.534 109.360   1
  -1   9  -2 192.645 102.833   4
   1  -9   2 186.772 94.7914   3
  -1   9  -2 181.576 106.352  17
  -1  -9  -2 116.475 82.2018  28
   1   9   2 231.410 91.1063  17
  -1  -9  -2 24.8257 114.620  14
   1  -9   2 257.988 120.817  15
   1  -9   2 123.879 133.768  28
   1  -9   3 94705.9 2992.64  28
  -1   9  -3 98097.0 2848.66   4
   1  -9   3 101449. 2960.49  15
   1  -9   3 97899.3 2821.84   3
  -1  -9  -3 104767. 3212.98  14
   1   9   3 97951.4 2766.79  17
  -1  -9  -4 30856.8 1396.10  14
  -1   9  -4 28485.2 1152.32   4
   1  -9   4 28446.7 1257.22  28
  -1   9  -4 27359.3 1119.65   2
   1   9   4 29607.4 1124.45  17
   1  -9   4 29087.8 1260.66  15
  -1   9  -5 55492.0 1823.26   4
  -1  -9  -5 53628.8 2002.28  14
  -1   9  -5 54674.0 1816.18   2
   1  -9   5 58955.6 1876.90  16
   1   9   5 51289.0 1761.41  17
   1  -9   5 54529.4 1914.99  28
   1  -9   5 61228.1 2022.18  15
  -1  -9  -6 60.8578 96.3538   8
  -1  -9  -6 251.911 155.790  24
  -1   9  -6 508.582 131.826   4
   1  -9   6 278.969 120.979  16
  -1   9  -6 200.984 110.970  30
  -1   9  -6 143.885 91.9463   2
  -1  -9  -6 239.481 120.118  14
   1  -9   6 152.440 103.597  15
   1  -9   6 130.960 99.0903  28
  -1   9  -6 167.273 108.574   5
  -1  -9  -7 59660.6 2128.41  14
  -1   9  -7 64260.2 2062.40   4
   1  -9   7 67040.3 2217.97  15
  -1   9  -7 64057.4 2039.76  20
  -1  -9  -7 68719.0 2288.37   8
  -1   9  -7 63737.5 2094.45   2
   1  -9   7 67386.4 2134.68  16
  -1   9  -7 65886.9 2141.22   5
   1  -9   7 68857.0 2118.11  28
   1   9   7 61914.6 2093.41  17
  -1   9  -7 64435.5 2097.51  30
  -1  -9  -7 68745.9 2373.76  24
  -1  -9  -8 6740.41 529.098  14
  -1  -9  -8 7097.91 603.977   8
  -1   9  -8 7224.06 513.751   4
   1  -9   8 7808.16 557.407  16
  -1   9  -8 7427.15 546.719  30
  -1   9  -8 6987.73 539.151   2
  -1   9  -8 7421.08 521.649  20
  -1   9  -8 7483.53 558.262   5
   1  -9   8 8075.05 595.356  15
   1   9   8 7571.11 559.941  17
  -1  -9  -8 7109.66 639.986  24
  -1  -9  -9 23985.8 1068.18  11
  -1  -9  -9 28894.7 1326.83  24
  -1   9  -9 25461.5 1067.76  20
  -1  -9  -9 24583.5 1222.47   8
  -1   9  -9 24810.2 1108.03  30
  -1   9  -9 24683.4 1073.82  12
  -1  -9 -10 22755.8 1040.94  11
  -1   9 -10 24167.1 1018.81  12
  -1  -9 -10 25928.8 1241.01   8
  -1   9 -10 23875.0 1018.36  20
  -1   9 -10 25202.4 1105.45   9
  -1   9 -10 23903.2 1067.88  30
  -1  -9 -11 33363.2 1289.87  24
  -1   9 -11 32996.7 1203.50  20
  -1   9 -11 31848.3 1160.26  12
  -1  -9 -11 31213.8 1386.31   8
  -1  -9 -11 32681.2 1372.57  19
  -1   9 -11 33144.0 1265.21   9
   1  -9  11 33756.0 1225.29  13
  -1   9 -11 31454.5 1241.98  30
  -1  -9 -11 29848.0 1217.67  11
  -1  -9 -12 60.6469 111.698   8
   1  -9  12 173.163 81.0114  13
  -1  -9 -12 172.667 100.733  24
  -1  -9 -12 212.643 103.556  11
  -1   9 -12 118.749 92.0028  30
  -1  -9 -12 180.628 104.289  19
   1  -9  12 142.828 105.247  18
  -1   9 -12 124.520 99.2244   9
  -1   9 -12 163.356 90.0363  20
  -1  -9 -13 11582.3 629.865   8
  -1  -9 -13 10640.2 540.687  11
  -1  -9 -13 10389.1 534.670  19
   1  -9  13 11262.8 543.158  18
  -1   9 -13 10996.9 535.379   9
  -1  -9 -14 2739.34 205.534  11
   1  -9  14 3059.47 216.888  18
  -1   9 -14 3080.55 211.233   9
   1   9  14 3200.42 286.130   5
   1  -9  15 1758.14 137.500  22
   1   9  15 1862.62 160.212   5
  -1  10  15 1906.33 166.203  23
   1 -10 -15 2123.86 178.308   8
  -1 -10  15 1877.87 153.068  18
   1 -10 -14 21296.9 832.112   8
   1  10 -14 18983.0 670.683  21
   1  10 -14 21152.1 767.048  20
  -1 -10  14 19227.0 685.302  13
  -1 -10  14 21148.4 718.418  22
  -1 -10  14 21058.0 777.237  18
  -1  10  14 23522.1 869.458   5
  -1  10  14 21685.5 831.983  23
   1 -10 -14 19587.4 707.551  24
   1 -10 -13 7968.98 473.896  24
  -1 -10  13 7538.99 434.713  22
   1  10 -13 7319.90 406.598  21
  -1  10  13 7691.35 508.140  23
  -1 -10  13 6464.14 415.010  13
  -1  10  13 7778.07 536.648   5
   1  10 -13 8129.89 470.394  20
   1 -10 -13 8054.61 519.979   8
  -1 -10  13 8055.84 490.758  18
   1 -10 -12 17029.8 881.601   8
  -1 -10  12 18593.7 849.611  13
   1 -10 -12 19296.2 897.276  24
  -1  10  12 18667.1 906.845  23
   1  10 -12 19052.9 790.436  21
  -1  10  12 19111.6 964.909   5
  -1 -10  12 18509.1 876.382  18
   1  10 -12 19589.8 861.548  20
   1  10 -12 18740.5 793.576  30
  -1 -10  11 7765.37 559.236  13
   1 -10 -11 8070.62 590.778  24
  -1  10  11 7300.57 559.849  23
   1  10 -11 7986.89 544.359  20
   1  10 -11 8065.91 501.286  21
   1 -10 -11 7595.12 568.295   8
  -1 -10  11 7855.28 569.339  18
  -1  10  11 8289.11 623.050   5
   1  10 -11 7407.40 493.677  30
   1 -10 -10 37180.2 1518.51  24
   1  10 -10 37194.8 1379.43  30
   1  10 -10 39099.4 1374.38  21
   1 -10 -10 35045.8 1450.50   8
   1  10 -10 39519.5 1453.73  20
  -1 -10  10 39123.7 1515.89  18
  -1 -10  10 39516.4 1529.32  13
  -1  10  10 38960.5 1566.72   5
  -1  10  10 36131.4 1468.06  23
   1  10  -9 12475.2 684.463  21
   1  10  -9 13257.9 717.523  30
   1 -10  -9 11785.7 735.057   8
  -1  10   9 11523.6 734.270  23
  -1 -10   9 12015.5 780.733  13
   1  10  -9 11800.1 710.443  20
  -1  10   9 12054.9 783.310   5
  -1 -10   9 12574.6 781.902  18
   1 -10  -9 12544.7 781.037  24
   1  10  -8 84323.9 2507.63  30
  -1  10   8 81410.8 2568.95  23
  -1  10   8 80206.2 2637.12   5
   1  10  -8 81433.0 2471.56  21
  -1 -10   8 82471.7 2679.51  13
  -1 -10   8 86129.3 2705.38  15
   1  10  -8 84045.1 2557.65  20
  -1 -10   8 83742.8 2648.15  18
  -1 -10   8 78585.7 2493.12  25
   1 -10  -8 79171.6 2564.70  10
   1  10  -8 80517.1 2577.18   2
   1 -10  -8 85120.6 2710.32  29
   1 -10  -8 83758.4 2564.10   8
   1 -10  -8 83785.1 2622.12  24
   1 -10  -7 3985.20 430.309  29
   1 -10  -7 3972.50 456.637  10
   1 -10  -7 3246.21 377.024  24
  -1  10   7 3160.18 357.364  23
  -1  10   7 3550.01 409.864  26
  -1 -10   7 4081.28 437.681  15
   1  10  -7 3454.37 355.454  21
   1  10  -7 3319.08 360.770  20
   1 -10  -7 4044.12 406.920   3
   1  10  -7 3730.36 366.927  30
   1  10  -7 3521.07 380.447   2
  -1 -10   7 3049.28 379.133  13
   1  10  -7 4039.11 382.086   1
  -1  10   7 3666.46 409.390   5
  -1 -10   7 3246.50 367.050  25
   1 -10  -7 3422.01 359.454   8
   1 -10  -6 589.259 188.702  10
   1  10  -6 202.013 91.5922   2
   1 -10  -6 332.189 126.670   3
  -1  10   6 426.565 141.699  23
  -1 -10   6 790.460 195.526  15
  -1  10   6 295.782 144.545   5
   1  10  -6 353.309 128.349  21
   1  10  -6 351.488 130.309  20
   1 -10  -6 494.104 157.661  24
   1 -10  -6 175.063 116.001   8
   1  10  -6 542.615 163.574   1
  -1 -10   6 290.043 137.001  25
   1  10  -6 627.210 164.238  30
   1 -10  -6 324.597 135.369  29
  -1 -10   6 107.741 106.377  28
   1  10  -5 1993.90 274.180   1
   1  10  -5 1736.52 223.038  27
  -1  10   5 2019.36 267.341  23
  -1 -10   5 1942.33 288.893  15
  -1 -10   5 2235.39 323.416  13
   1  10  -5 2149.97 277.199  30
   1 -10  -5 1903.67 266.398  24
   1  10  -5 1832.70 266.858  20
   1 -10  -5 2133.10 359.394  10
   1  10  -5 2011.75 272.629  17
  -1 -10   5 2068.45 311.024  25
   1  10  -5 1777.11 262.339   2
   1 -10  -5 1890.21 273.883  29
  -1  10   5 2017.38 279.698   5
   1 -10  -5 1607.54 250.942   3
  -1 -10   5 1784.99 280.371  28
   1 -10  -4 143751. 4034.73   3
   1  10  -4 158346. 4098.32   1
   1  10  -4 152578. 3908.22  27
   1  10  -4 143813. 4003.40  17
   1 -10  -4 131109. 3965.03  29
  -1  10   4 142286. 3953.00  17
  -1 -10   4 150275. 4194.68  28
   1  10  -4 142869. 4029.21   2
  -1 -10   4 152317. 4085.23  15
   1 -10  -4 169052. 4184.67  28
   1  10  -3 101.072 93.6376   1
   1 -10  -3 164.747 121.808   3
  -1 -10   3 97.9410 96.0906  14
  -1 -10   3 127.599 94.9950  15
   1  10  -3 134.401 91.9386  27
   1  10  -3 152.975 110.658  17
  -1  10   3 155.711 100.308  17
   1 -10  -3 162.804 99.6863  29
  -1 -10   3 152.694 117.331  28
   1 -10  -3 163.098 117.387  28
   1 -10  -3 183.319 88.0925  15
   1  10  -2 29302.8 1065.65  27
   1 -10  -2 29076.7 1213.47   3
  -1 -10   2 32479.6 1204.96  15
   1 -10  -2 29867.3 1112.76  15
  -1 -10   2 31979.8 1314.93  14
   1  10  -2 31608.8 1277.80   1
  -1  10   2 29863.6 1195.20  17
   1  10  -2 30771.4 1196.71  17
   1 -10  -2 27888.8 1119.83  29
  -1 -10   2 31431.1 1341.01  28
   1 -10  -2 32710.8 1333.02  28
  -1 -10   1 7243.17 578.938  14
   1  10  -1 7957.94 451.495  27
   1 -10  -1 8247.35 566.973   3
   1 -10  -1 7440.91 576.681  28
  -1  10   1 7320.34 527.662  17
   1  10  -1 7415.71 505.776  17
   1  10  -1 7454.64 567.463   1
   1 -10  -1 7284.20 462.112  29
  -1 -10   1 8897.58 650.655  28
   1 -10  -1 8355.48 519.598  15
  -1 -10   0 220.367 139.217  14
  -1 -10   0 301.136 147.380  28
   1  10   0 749.367 159.508  17
   1  10   0 510.885 162.059   1
  -1  10   0 371.217 126.834  17
   1 -10   0 259.223 130.173   3
   1 -10   0 238.831 86.4214  29
   1 -10   0 362.500 129.704  15
   1 -10   0 514.209 170.694  28
  -1 -10  -1 2113.21 344.060  14
   1  10   1 1960.87 271.624   1
   1 -10   1 2078.35 309.615  28
   1 -10   1 2248.62 291.316   3
   1  10   1 2181.22 230.549  27
   1 -10   1 2450.78 301.016  15
  -1  10  -1 2215.72 279.840  17
   1  10   1 1870.42 246.063  17
  -1 -10  -1 2339.79 308.834  28
  -1 -10  -2 181347. 4914.38  14
   1 -10   2 170217. 4585.26  15
  -1  10  -2 168437. 4536.29   4
   1 -10   2 165001. 4496.38   3
  -1 -10  -2 164500. 4464.31  28
  -1  10  -2 162694. 4457.82  17
   1  10   2 166818. 4421.15  17
   1 -10   2 166981. 4649.68  28
   1  10   2 170851. 4304.33  27
  -1 -10  -3 3238.11 430.268  14
  -1  10  -3 2834.46 316.332   2
   1  10   3 2629.69 268.347  27
   1 -10   3 2688.29 315.683   3
   1  10   3 2896.82 304.651  17
   1 -10   3 2973.59 357.310  15
   1 -10   3 2640.60 347.759  28
  -1  10  -3 2477.97 307.424   4
  -1 -10  -4 3547.86 420.142  24
  -1  10  -4 3744.30 367.431   4
   1 -10   4 3501.23 396.127  28
  -1 -10  -4 4188.95 483.212  14
  -1  10  -4 3720.43 378.795   5
  -1  10  -4 3262.80 341.309   2
   1  10   4 3833.15 362.963  17
   1 -10   4 4485.80 451.176  15
  -1  10  -5 30734.5 1263.47   5
  -1  10  -5 30483.6 1220.82  30
   1 -10   5 31778.5 1243.15  16
  -1 -10  -5 27166.3 1349.33  14
  -1 -10  -5 30578.1 1400.92  10
  -1 -10  -5 31036.1 1314.12   8
  -1  10  -5 30633.5 1228.21   2
  -1  10  -5 30520.7 1221.72   4
   1  10   5 29648.0 1204.29  17
  -1 -10  -5 29895.4 1346.69  24
   1  10   5 26737.3 1166.70   5
   1 -10   5 29015.1 1270.76  28
   1 -10   5 31476.3 1345.47  15
  -1 -10  -6 18885.9 1024.20  14
   1 -10   6 19513.2 1011.89  15
   1 -10   6 18049.4 919.680  28
  -1  10  -6 18494.0 897.093   4
  -1 -10  -6 19356.3 1002.59   8
  -1  10  -6 17945.3 846.952  20
  -1 -10  -6 16049.1 933.398  10
  -1  10  -6 17818.3 892.974  30
  -1  10  -6 17564.2 892.552   2
  -1  10  -6 19464.4 952.008   5
  -1 -10  -6 18361.1 1027.47  24
   1  10   6 18743.4 913.338  17
   1 -10   6 19214.6 920.009  16
   1 -10   6 18749.4 948.670  25
  -1  10  -7 65.1180 107.671   2
   1 -10   7-35.7804 98.9716  25
  -1 -10  -7 46.6583 138.327  24
   1 -10   7-3.48493 107.437  15
   1 -10   7-257.878 124.729  16
  -1  10  -7 27.2113 82.5880   4
  -1  10  -7 211.005 129.113  20
   1 -10   7 80.4844 111.771  28
  -1  10  -7 25.6700 81.3448  30
  -1 -10  -7 72.3330 136.879  10
   1  10   7 45.1131 84.0379  17
  -1 -10  -7 11.8198 106.059  14
  -1  10  -7 92.1365 118.190   5
  -1 -10  -7 36.9662 122.978   8
  -1 -10  -8 29331.8 1403.79  24
   1 -10   8 31289.2 1247.08  16
  -1  10  -8 28409.7 1235.20   2
  -1  10  -8 30100.2 1238.06  30
  -1  10  -8 29633.9 1168.87  20
  -1  10  -8 29964.9 1255.69   5
  -1 -10  -8 27589.7 1312.83   8
  -1  10  -9 1573.23 239.579  12
  -1 -10  -9 1876.71 326.283  24
  -1  10  -9 1519.38 222.538  20
  -1 -10  -9 1988.87 317.681   8
  -1  10  -9 2085.91 279.316  30
  -1  10 -10 23709.6 973.959  20
  -1 -10 -10 22663.4 1141.67   8
  -1 -10 -10 26209.9 1195.25  24
   1 -10  10 23377.5 1022.83  13
  -1  10 -10 23307.6 978.084  12
  -1  10 -10 23652.6 1055.20   9
  -1  10 -10 23509.6 1032.87  30
  -1 -10 -11 1302.31 226.667  24
  -1  10 -11 771.452 147.996  12
  -1 -10 -11 811.838 209.780   8
  -1  10 -11 808.972 150.911  20
   1 -10  11 1023.61 174.487  13
  -1  10 -11 801.952 176.898   9
  -1  10 -11 876.453 183.177  30
  -1 -10 -11 836.627 210.850  19
  -1 -10 -12 23341.7 904.677  24
  -1 -10 -12 23078.6 984.713  19
  -1  10 -12 22634.7 857.668  20
  -1  10 -12 24360.3 940.603  30
   1 -10  12 24633.0 941.158  18
  -1  10 -12 25104.1 945.265   9
  -1 -10 -12 23609.0 1051.37   8
   1  10  12 25911.5 1059.55   5
   1 -10  12 24003.1 890.676  13
   1 -10  13 86.3093 51.3809  13
  -1 -10 -13 164.655 82.9694  19
   1 -10  13 110.130 68.5619  18
  -1  10 -13 59.7403 62.4100   9
   1  10  13 210.890 96.3204   5
   1  10  14 2178.62 205.563   5
   1 -10  14 2047.30 157.043  18
  -1  10 -14 1807.70 139.714   9
  -1  11  14 91.5064 75.7473   5
   1  11 -14 103.662 52.9483  20
   1 -11 -14 139.261 62.1591  19
  -1  11  14 100.077 61.0696  23
  -1 -11  14 81.5270 52.5738  18
  -1 -11  14 80.4252 43.8223  13
   1 -11 -14 124.297 60.0694  24
   1 -11 -14 118.025 70.9661   8
  -1 -11  13 24261.7 885.425  13
   1 -11 -13 27107.1 953.163  24
  -1 -11  13 24848.1 833.327  22
   1  11 -13 24268.8 820.715  21
   1  11 -13 24813.0 902.885  20
   1 -11 -13 25922.0 978.033   8
  -1 -11  13 25461.2 936.625  18
  -1  11  13 25999.5 974.580  23
  -1  11  13 26931.0 1032.20   5
   1 -11 -12 42561.2 1485.77   8
  -1  11  12 40700.7 1462.46  23
   1 -11 -12 45951.0 1521.67  24
  -1 -11  12 41779.0 1427.01  13
  -1  11  12 43716.2 1561.05   5
  -1 -11  12 42788.6 1349.35  22
  -1 -11  12 42817.8 1455.04  18
   1  11 -12 41324.4 1336.29  30
   1  11 -12 42798.4 1412.15  20
   1  11 -12 41942.3 1319.50  21
   1 -11 -11 6199.29 481.344   8
  -1 -11  11 6098.72 476.409  13
   1 -11 -11 5694.65 484.742  24
  -1  11  11 5587.37 459.729  23
   1  11 -11 5503.15 386.601  21
   1  11 -11 6268.71 453.190  20
  -1  11  11 5804.93 500.944   5
  -1 -11  11 5750.22 465.711  18
   1  11 -11 6444.16 431.347  30
   1 -11 -10 12533.2 767.282  24
   1  11 -10 11362.3 641.593  30
  -1  11  10 12230.7 725.163  23
   1  11 -10 11978.1 630.115  21
   1  11 -10 12330.5 693.983  20
  -1 -11  10 12566.1 738.149  18
  -1 -11  10 12113.6 743.127  13
   1 -11 -10 11619.3 707.872   8
  -1  11  10 12173.0 766.004   5
  -1 -11   9 46517.6 1721.13  13
   1 -11  -9 46202.5 1722.42  24
  -1  11   9 45348.1 1736.55   5
  -1 -11   9 43725.2 1539.01  25
  -1  11   9 41734.2 1622.55  23
   1 -11  -9 44650.3 1645.58   8
   1  11  -9 45053.7 1570.62  30
  -1 -11   9 44513.9 1664.17  18
   1  11  -9 47337.5 1639.33  20
   1  11  -9 44863.9 1532.53  21
   1  11  -8 3979.56 383.117  30
  -1 -11   8 5142.82 480.946  13
   1 -11  -8 3963.78 425.888  24
  -1  11   8 4223.61 417.729  23
   1  11  -8 4432.25 386.171  21
   1  11  -8 3969.47 396.236  20
  -1 -11   8 4477.45 413.467  25
   1 -11  -8 3764.91 404.489  10
   1 -11  -8 4172.87 404.947   8
  -1 -11   8 4328.19 429.987  18
  -1  11   8 4009.76 432.960   5
   1 -11  -7 98813.0 2999.12  24
   1 -11  -7 100507. 2926.00   8
  -1  11   7 94630.1 2942.24  23
  -1 -11   7 102966. 3078.78  13
   1  11  -7 100484. 2883.58  21
   1  11  -7 102728. 2973.38  20
   1 -11  -7 94907.5 3010.60   3
   1 -11  -7 107034. 3159.02  10
  -1 -11   7 102463. 3062.73  15
   1  11  -7 99854.5 3006.19   2
  -1 -11   7 95102.1 2961.18  18
  -1 -11   7 98014.5 2979.10  25
   1  11  -7 101556. 2923.75  30
  -1  11   7 96004.6 3035.78   5
   1  11  -6 52428.7 1810.76  30
  -1 -11   6 55719.4 1951.23  13
  -1 -11   6 51861.3 1876.18  15
   1 -11  -6 53940.5 1873.13  24
   1  11  -6 51741.2 1782.11  21
   1  11  -6 54015.7 1852.26  20
   1 -11  -6 51811.4 1892.31   3
   1 -11  -6 61855.7 2145.85  10
  -1  11   6 49422.0 1804.56  23
   1  11  -6 53329.7 1885.75   2
  -1 -11   6 56026.7 1950.17  25
  -1  11   6 54268.6 1919.36   5
   1  11  -6 58703.9 1921.76   1
   1 -11  -6 51428.4 1887.42  29
   1 -11  -5 44438.8 1603.43  24
  -1 -11   5 46144.4 1703.23  13
  -1  11   5 41838.1 1566.01  23
  -1 -11   5 42598.6 1610.86  15
   1 -11  -5 43557.0 1658.55   3
   1  11  -5 45610.7 1634.14  20
   1 -11  -5 52861.7 1937.53  10
   1  11  -5 44376.2 1614.32  17
   1  11  -5 43746.5 1635.25   2
   1  11  -5 47655.7 1677.30   1
   1  11  -5 43317.9 1577.05  30
  -1  11   5 45300.0 1668.67   5
   1 -11  -5 38918.1 1572.69  29
  -1 -11   5 44206.4 1685.38  28
  -1 -11   5 43163.7 1676.59  25
   1  11  -4 36661.3 1443.74   2
  -1  11   4 36369.7 1444.15   5
   1 -11  -4 35066.5 1370.93  24
  -1  11   4 35684.0 1377.77  23
  -1 -11   4 35051.1 1477.63  25
  -1 -11   4 39386.4 1434.73  15
  -1 -11   4 40298.8 1538.34  13
   1  11  -4 36779.4 1434.41  20
   1 -11  -4 36586.6 1460.12   3
   1 -11  -4 42093.9 1695.97  10
   1  11  -4 35664.5 1424.75  17
   1  11  -4 42093.9 1530.72   1
  -1 -11   4 37113.4 1498.63  28
   1 -11  -4 43430.1 1524.53  28
   1 -11  -4 32704.0 1358.66  29
   1  11  -4 36138.9 1393.51  30
  -1  11   3 87957.4 2699.32  23
  -1 -11   3 96203.0 2807.90  14
  -1 -11   3 91968.1 2894.28  25
   1 -11  -3 90769.7 2821.63   3
  -1 -11   3 98272.2 2763.09  15
   1  11  -3 103807. 2935.62   1
   1  11  -3 90029.8 2762.29  20
   1 -11  -3 98098.5 3042.99  10
   1 -11  -3 99819.1 2902.96  28
   1  11  -3 91658.5 2801.39  17
  -1  11   3 96860.3 2816.75  17
  -1  11   3 91224.1 2786.89   5
   1  11  -3 90396.8 2740.35  30
   1 -11  -3 81531.5 2649.69  29
  -1 -11   3 92852.2 2885.04  28
  -1 -11   2 17414.6 907.395  14
   1  11  -2 16909.0 864.616  20
   1 -11  -2 17473.6 909.124   3
   1 -11  -2 16920.8 980.631  10
  -1  11   2 16430.1 865.223  17
   1  11  -2 16720.9 869.299  17
  -1  11   2 17130.4 873.449   5
   1  11  -2 18203.6 955.514   1
   1 -11  -2 14765.8 756.247  29
  -1 -11   2 16915.5 930.846  28
   1 -11  -2 17823.0 932.622  28
   1 -11  -2 18616.5 839.038  15
  -1 -11   1 38429.5 1543.33  14
   1  11  -1 38651.7 1547.09   1
   1  11  -1 37825.5 1292.25  27
   1 -11  -1 40681.4 1441.84  15
   1 -11  -1 37878.2 1519.28  28
  -1  11   1 37940.5 1473.17  17
   1  11  -1 38375.8 1445.65  17
   1 -11  -1 36940.5 1485.19   3
  -1 -11   1 39079.8 1570.90  28
  -1 -11   0 57121.1 2042.37  14
   1 -11   0 54695.7 1926.30   3
   1  11   0 54126.4 1847.97  17
  -1  11   0 57218.2 1929.97  17
   1  11   0 50298.8 1908.79   1
   1  11   0 55677.2 1696.80  27
  -1 -11   0 55864.7 1998.58  28
   1 -11   0 57369.9 1899.42  15
   1 -11   0 54781.7 1957.45  28
  -1  11  -1 3025.47 363.476   4
  -1  11  -1 2972.17 342.106  17
   1  11   1 2809.68 343.424   1
   1 -11   1 2701.55 335.658  15
   1 -11   1 2952.10 352.474   3
  -1 -11  -1 3144.93 405.952  14
  -1 -11  -1 2458.86 334.246  28
   1  11   1 2496.88 302.067  17
   1 -11   1 2876.62 358.545  28
   1  11   1 3169.07 286.071  27
  -1 -11  -2 14917.6 931.067  10
  -1  11  -2 12873.3 765.595   4
   1 -11   2 12242.4 750.762   3
  -1 -11  -2 13350.9 899.555  14
   1  11   2 13295.7 642.129  27
  -1  11  -2 13205.7 752.964  17
   1  11   2 12976.5 727.237  17
  -1  11  -2 12553.8 744.197   5
  -1 -11  -2 13278.7 751.342  28
   1 -11   2 12661.4 776.291  15
   1 -11   2 12349.0 783.287  28
  -1 -11  -2 11806.4 767.596  24
  -1 -11  -3 11560.7 838.780  14
   1 -11   3 12519.7 719.816   3
   1 -11   3 9510.80 678.660  28
  -1  11  -3 9314.91 640.453   4
  -1  11  -3 9787.08 631.245  30
  -1 -11  -3 9972.91 710.839  24
  -1 -11  -3 11397.6 828.451  10
  -1  11  -3 10109.5 661.673   5
   1  11   3 10640.4 648.148  17
  -1  11  -3 10286.8 646.208   2
   1  11   3 10190.9 627.268   5
   1  11   3 9972.80 561.966  27
   1 -11   3 11292.5 735.604  15
  -1  11  -3 9259.59 613.492  23
  -1 -11  -4 20747.0 1157.12  14
  -1  11  -4 17198.1 898.422   4
  -1 -11  -4 18842.7 1019.70  24
  -1  11  -4 19282.4 925.574  23
   1 -11   4 18587.6 977.420  28
   1 -11   4 20431.7 925.775  16
  -1 -11  -4 21087.9 1148.32  10
  -1  11  -4 18607.8 912.231  30
  -1  11  -4 18745.0 946.049   5
  -1  11  -4 17025.2 891.690   2
   1  11   4 18377.1 910.912  17
  -1 -11  -4 18090.0 949.380   8
   1  11   4 19413.0 846.586  27
   1  11   4 17442.2 879.038   5
   1 -11   4 19269.4 1015.88  15
   1  11   5 504.571 168.853   5
  -1  11  -5 299.243 136.758   5
  -1 -11  -5 349.591 189.336  24
   1 -11   5 357.033 160.989  15
  -1 -11  -5 602.604 212.777  10
   1 -11   5 358.489 148.994  28
  -1  11  -5 292.504 126.877   4
  -1  11  -5 401.910 140.269   2
   1  11   5 360.881 138.497  27
  -1 -11  -5 385.585 180.656   8
  -1  11  -5 223.709 124.142  30
   1 -11   5 243.239 153.405  25
  -1 -11  -5 397.901 187.200  14
   1  11   5 232.981 121.846  17
   1 -11   6 19268.4 1007.05  15
   1 -11   6 18241.1 932.734  25
  -1 -11  -6 18575.0 1039.28  24
  -1  11  -6 18354.0 909.301  30
  -1  11  -6 19212.1 869.094  20
  -1 -11  -6 17730.7 990.058  10
  -1 -11  -6 18365.7 983.634   8
  -1  11  -6 17854.8 912.508   2
  -1  11  -6 17402.4 886.755   4
  -1  11  -6 17739.3 922.833   5
   1  11   6 18250.4 927.292  17
   1  11   6 17464.8 901.167   5
   1 -11   6 17772.6 920.904  28
  -1 -11  -6 18187.8 1033.23  14
  -1 -11  -7 1131.75 251.736   8
  -1 -11  -7 875.770 199.585  10
   1 -11   7 1299.21 227.110  25
  -1 -11  -7 1043.52 251.137  24
  -1  11  -7 1153.41 218.238  30
  -1  11  -7 1329.92 213.503  20
  -1 -11  -7 931.624 223.300  14
   1  11   7 842.756 196.874   5
  -1  11  -7 1289.79 233.457   5
  -1  11  -7 1001.87 205.446   2
   1 -11   8 3065.20 313.563  25
  -1  11  -8 3528.01 338.337  20
  -1 -11  -8 3628.26 453.556  24
  -1  11  -8 3274.24 356.827   5
  -1  11  -8 3945.36 384.875  30
   1  11   8 3425.07 382.123   5
  -1 -11  -8 3194.29 393.731   8
  -1 -11  -9 135.448 125.584  24
  -1 -11  -9 66.3659 125.204   8
  -1  11  -9 254.615 125.126  12
  -1  11  -9 207.690 113.146  20
   1  11   9 317.981 150.693   5
  -1  11  -9 117.742 107.192  30
  -1  11 -10 16710.4 766.626  12
  -1  11 -10 16957.6 751.937  20
   1 -11  10 17093.5 821.457  13
  -1 -11 -10 16165.3 902.715   8
  -1  11 -10 16514.2 821.869   9
  -1  11 -10 17320.5 819.275  30
   1  11  10 17104.4 872.817   5
  -1 -11 -10 18948.4 972.458  24
  -1  11 -11 51589.4 1595.69  12
   1 -11  11 53906.2 1680.66  13
  -1  11 -11 52095.3 1596.63  20
  -1 -11 -11 56758.2 1891.25  19
  -1  11 -11 53841.6 1705.40   9
  -1  11 -11 54163.0 1698.06  30
  -1 -11 -11 57358.8 1806.49  24
  -1 -11 -11 54100.0 1852.40   8
   1  11  11 53373.9 1792.32   5
   1 -11  12 130.031 70.5591  13
  -1 -11 -12 130.377 77.9913  24
  -1  11 -12 102.998 79.4917  30
   1  11  12 75.3394 75.2305   5
  -1  11 -12 308.092 100.614   9
  -1 -11 -12 8.56705 77.8244  19
   1 -11  12 136.305 82.9194  18
   1  11  13 514.100 121.460   5
   1 -11  13 479.605 85.0656  13
   1 -11  13 523.584 98.9020  18
  -1  11 -13 441.845 87.1395   9
  -1 -11 -13 429.167 96.5320  19
   1 -11  14 20748.4 638.166  22
   1  12 -14 11365.2 417.969  20
  -1 -12  14 11306.5 422.588  18
  -1 -12  13 2873.57 221.072  13
  -1  12  13 3161.62 273.526   5
   1 -12 -13 3120.61 249.528  24
  -1 -12  13 2950.72 236.534  18
  -1  12  13 2809.51 237.153  23
   1 -12 -13 2643.41 235.793   8
   1  12 -13 2978.80 228.754  20
  -1  12  12 261.108 119.627   5
   1 -12 -12 269.192 113.624  24
   1  12 -12 289.039 81.5484  21
   1  12 -12 325.071 103.137  20
   1 -12 -12 216.207 95.1794   8
  -1  12  12 159.108 84.8850  23
  -1 -12  12 322.806 105.221  18
  -1 -12  12 220.590 90.7689  13
   1  12 -12 192.027 75.0512  30
  -1 -12  11 57531.7 1806.83  13
   1 -12 -11 57833.6 1865.22  24
   1  12 -11 54373.3 1668.53  30
  -1  12  11 54034.0 1769.85  23
   1  12 -11 56156.9 1637.80  21
   1  12 -11 55484.6 1729.48  20
   1 -12 -11 54830.2 1772.19   8
  -1 -12  11 55121.1 1767.00  18
  -1  12  11 55616.0 1871.46   5
   1  12 -11 53797.6 1611.60   9
  -1 -12  10 20304.4 963.837  13
   1 -12 -10 22251.2 1031.80  24
   1  12 -10 20416.2 834.573  21
   1  12 -10 21152.3 918.888  20
   1 -12 -10 21349.7 948.085   8
  -1  12  10 19435.7 920.640  23
  -1 -12  10 21163.3 952.419  18
   1  12 -10 20094.4 868.816  30
  -1  12  10 19611.4 984.875   5
  -1 -12   9 5289.72 411.505  25
  -1 -12   9 5260.81 465.940  13
   1 -12  -9 5274.10 479.652  24
  -1  12   9 4780.27 428.159  23
   1  12  -9 5236.04 437.921  20
   1  12  -9 5416.49 422.971  30
   1  12  -9 5240.95 397.234  21
   1 -12  -9 5275.93 443.273   8
  -1 -12   9 5537.93 460.978  18
  -1  12   9 5283.99 485.929   5
  -1 -12   8 1926.14 279.746  18
  -1 -12   8 1836.18 268.146  25
   1  12  -8 2365.37 275.041  21
  -1  12   8 1856.75 271.145  23
   1 -12  -8 1969.34 274.902   8
   1  12  -8 1814.94 266.242  20
  -1  12   8 1498.58 269.550   5
   1 -12  -8 2134.53 296.519  10
  -1 -12   8 1803.00 282.917  13
   1 -12  -8 1783.88 288.579  24
   1  12  -8 2022.54 268.880  30
  -1 -12   7 49561.9 1826.56  13
   1 -12  -7 49633.6 1815.16  24
   1  12  -7 51247.6 1746.33  30
   1  12  -7 50701.6 1772.54  20
  -1 -12   7 52779.4 1840.01  25
   1 -12  -7 55259.9 1948.96  10
  -1 -12   7 51492.7 1782.11  18
   1  12  -7 48598.3 1683.02  21
   1 -12  -7 50792.3 1728.06   8
  -1  12   7 48368.0 1840.62   5
  -1  12   7 50696.2 1779.14  23
   1  12  -6 12337.6 717.505  30
  -1 -12   6 11855.0 732.486  15
  -1 -12   6 12142.4 760.936  13
  -1 -12   6 12342.6 718.363  18
   1 -12  -6 11679.3 728.706  24
  -1  12   6 11698.3 711.281  23
   1  12  -6 12475.2 740.028  20
   1 -12  -6 14896.2 906.874  10
  -1 -12   6 12931.0 780.659  25
   1 -12  -6 12105.8 783.535   3
   1  12  -6 12260.0 760.678   2
   1  12  -6 11944.7 685.294  21
  -1  12   6 11801.6 770.883   5
  -1 -12   5 172388. 4720.24  25
   1  12  -5 172009. 4707.07   2
  -1 -12   5 182435. 4748.38  13
   1 -12  -5 166509. 4605.53  24
  -1 -12   5 168452. 4618.50  15
  -1 -12   5 166529. 4699.87  28
  -1  12   5 164994. 4578.43  23
   1 -12  -5 168656. 4750.22   3
  -1  12   5 167111. 4601.13  30
   1  12  -5 169168. 4602.80  30
   1 -12  -5 185467. 4953.64  10
   1  12  -5 175286. 4662.16  20
  -1 -12   5 176174. 4599.94  18
   1  12  -5 174788. 4679.17  17
  -1  12   5 168581. 4704.77   5
   1  12  -4 17347.5 920.269   1
  -1 -12   4 15281.0 869.346  13
  -1 -12   4 15320.0 878.848  25
   1 -12  -4 14969.4 806.010  24
   1 -12  -4 15243.3 886.581   3
   1  12  -4 15804.0 857.673  20
  -1 -12   4 15567.4 854.670  10
   1 -12  -4 17183.2 994.186  10
  -1  12   4 14894.1 817.626  30
   1  12  -4 16125.9 883.299  17
   1  12  -4 15315.2 864.553   2
  -1  12   4 15524.4 872.850   5
   1  12  -4 15609.7 835.757  30
  -1  12   4 14393.9 799.372  23
  -1 -12   4 15028.8 872.857  28
  -1 -12   3 113.290 116.352  25
   1 -12  -3 162.755 137.615  28
  -1 -12   3 304.592 161.599  13
  -1  12   3 291.018 146.044  23
   1  12  -3 204.726 128.756  30
   1 -12  -3 215.882 140.674  24
   1  12  -3 327.652 156.980  20
  -1 -12   3 202.828 127.091  10
   1 -12  -3 177.467 174.496  10
   1  12  -3 236.473 151.662  17
  -1  12   3 318.432 136.335  30
   1 -12  -3 41.3005 118.549   3
  -1 -12   3 246.739 134.941  28
  -1  12   3 154.890 135.818   5
   1  12  -3 146.709 130.207   1
   1  12  -2 9467.10 690.643   1
   1  12  -2 8776.73 617.861  30
   1 -12  -2 9966.35 676.612  28
  -1  12   2 9101.37 617.405  30
   1 -12  -2 10024.8 697.103   3
   1  12  -2 9809.47 656.923  20
  -1 -12   2 8445.40 642.981  10
   1 -12  -2 11045.2 763.779  10
  -1 -12   2 9544.03 651.498  14
  -1  12   2 8676.96 635.320  17
   1  12  -2 9111.16 649.951  17
  -1 -12   2 8906.66 665.289  25
  -1  12   2 8694.20 633.517   5
  -1  12   2 9273.20 607.127  23
  -1 -12   2 9620.75 678.922  28
   1 -12  -1 37661.4 1500.00  28
  -1  12   1 35344.8 1386.04  23
   1  12  -1 38331.1 1462.55  30
  -1 -12   1 37128.3 1519.40  14
   1 -12  -1 37932.6 1534.03   3
  -1 -12   1 36279.1 1538.17  10
  -1  12   1 35358.3 1420.61  30
   1 -12  -1 35969.8 1534.26  10
  -1 -12   1 40985.4 1588.74  25
  -1 -12   1 34216.9 1386.13  24
   1  12  -1 39312.8 1576.89   1
  -1  12   1 34748.8 1452.67  17
   1  12  -1 38704.6 1497.14  17
  -1  12   1 35430.1 1451.24   5
  -1 -12   1 42101.4 1602.99  28
   1 -12  -1 38309.2 1437.04  15
  -1 -12   0 21793.6 1117.63  14
  -1 -12   0 20384.0 1018.86  24
   1  12   0 21204.6 1019.09  30
  -1  12   0 20602.7 984.859  23
   1  12   0 20334.1 1076.88   1
   1 -12   0 21757.6 1090.82   3
  -1 -12   0 20824.5 1116.41  10
  -1  12   0 21859.7 1031.75  30
   1 -12   0 20814.4 1089.97  10
  -1  12   0 22615.8 1078.82  17
   1  12   0 22446.2 1058.62  17
  -1  12   0 21808.2 1057.35   5
  -1 -12   0 23550.5 1148.81  25
  -1 -12   0 22825.5 1127.32  28
   1 -12   0 23298.3 1062.64  15
   1 -12   0 20048.9 1037.90  28
   1 -12   1 50393.8 1870.29   3
  -1  12  -1 51584.2 1904.35   4
  -1 -12  -1 52787.5 1907.74  25
  -1  12  -1 49615.8 1798.47  30
  -1 -12  -1 54149.6 2001.22  10
  -1  12  -1 49495.3 1761.30  23
   1 -12   1 49116.2 1855.01  10
  -1 -12  -1 47296.5 1814.42  24
  -1 -12  -1 56782.7 2037.15  14
  -1  12  -1 53725.4 1864.85  17
   1  12   1 51192.2 1818.14  17
  -1  12  -1 48702.3 1821.81   5
   1  12   1 47513.9 1712.88   5
   1  12   1 49925.4 1778.39  30
  -1 -12  -1 52374.4 1888.55  28
   1 -12   1 54069.1 1874.80  15
   1 -12   1 51583.1 1864.53  28
  -1 -12  -2 18806.1 1086.05  14
  -1  12  -2 16997.5 931.033   4
  -1 -12  -2 15953.1 894.233  25
   1 -12   2 16305.4 913.695   3
  -1  12  -2 17764.9 903.228  30
  -1 -12  -2 19727.5 1090.74  10
   1 -12   2 16562.7 912.457  10
  -1  12  -2 16254.6 865.139  23
   1  12   2 17412.7 907.016  17
  -1  12  -2 15549.6 887.993   5
  -1 -12  -2 18212.0 977.880  24
   1 -12   2 17520.9 947.189  28
   1  12   2 15774.9 837.925   5
   1 -12   2 17645.4 956.475  15
  -1  12  -3 1104.41 220.924  23
  -1 -12  -3 1434.15 301.239  14
  -1  12  -3 1186.17 230.668  30
  -1  12  -3 922.466 208.338   2
   1  12   3 1180.83 215.425   5
  -1  12  -3 1066.12 222.081   4
  -1 -12  -3 1380.28 298.476  10
   1 -12   3 1140.95 237.475  10
   1 -12   3 1343.71 256.420  15
   1  12   3 1735.40 266.770  17
  -1 -12  -3 636.313 186.609  24
   1 -12   3 1338.10 256.236  28
  -1  12  -3 1279.94 243.887   5
   1  12   4 2817.07 330.720   5
   1 -12   4 2832.19 368.180  25
  -1 -12  -4 2700.40 372.056  24
  -1  12  -4 2554.11 325.071   4
  -1  12  -4 2970.00 345.043  23
  -1 -12  -4 3274.63 450.039  14
  -1  12  -4 2332.94 317.743   2
  -1 -12  -4 2909.59 417.740  10
  -1  12  -4 2798.58 348.780   5
   1  12   4 2716.45 335.164  17
  -1  12  -4 3143.71 351.949  30
   1 -12   4 2693.39 363.931  15
   1 -12   4 2581.13 344.297  28
   1  12   5 11437.9 696.852   5
  -1  12  -5 11737.6 713.263   4
   1 -12   5 11858.5 740.908  25
  -1 -12  -5 12448.3 850.428  10
  -1 -12  -5 11883.0 804.820  24
  -1 -12  -5 12521.6 885.679  14
   1 -12   5 11625.5 761.079  15
  -1  12  -5 11672.7 721.464   2
  -1  12  -5 11013.0 709.091   5
   1  12   5 12197.3 738.712  17
  -1  12  -5 11736.0 702.576  30
   1 -12   5 11156.2 722.235  28
  -1 -12  -6 2440.54 366.964  24
  -1 -12  -6 2540.33 359.505  10
  -1  12  -6 2105.73 297.466   5
   1 -12   6 2069.16 291.709  25
  -1  12  -6 2411.82 307.257  30
   1  12   6 2755.54 333.246   5
  -1 -12  -6 1757.67 285.939   8
   1  12   7 317.004 134.750   5
  -1  12  -7 180.533 108.737  30
  -1 -12  -7 393.706 170.928  24
  -1  12  -7 277.678 106.587  20
  -1  12  -7 366.239 134.653   5
   1 -12   7 494.871 144.517  25
  -1 -12  -7 149.325 98.7145  10
  -1 -12  -7 274.573 143.871   8
   1 -12   8 2321.88 264.420  25
  -1 -12  -8 2429.10 363.813  24
  -1  12  -8 2329.53 261.755  20
  -1  12  -8 2659.71 315.600   5
  -1 -12  -8 2288.59 324.323   8
  -1  12  -8 2451.00 299.909  30
   1  12   8 2231.99 295.824   5
  -1  12  -9 48573.5 1649.50  30
   1 -12   9 50076.3 1687.44  13
  -1  12  -9 49422.6 1631.58  12
  -1  12  -9 49975.3 1569.18  20
   1  12   9 47442.1 1712.76   5
  -1 -12  -9 54133.7 1920.86  24
  -1 -12  -9 46487.6 1750.75   8
   1 -12  10 1895.18 240.201  13
  -1 -12 -10 1702.13 280.669  24
  -1  12 -10 1498.22 200.681  12
  -1  12 -10 1485.24 188.311  20
  -1  12 -10 1784.53 230.949  30
  -1 -12 -10 1772.81 298.445  19
  -1  12 -10 1730.46 238.814   9
   1  12  10 2026.48 264.827   5
   1 -12  11 1406.41 188.090  13
  -1 -12 -11 1574.53 224.049  24
  -1 -12 -11 1501.90 242.473  19
   1 -12  11 1402.11 197.351  18
  -1  12 -11 1370.14 162.331  12
  -1  12 -11 1285.83 184.316   9
  -1  12 -11 1697.12 203.399  30
   1  12  11 1497.87 213.757   5
   1  12  12 329.439 100.226   5
   1 -12  12 67.6970 59.5237  13
  -1 -12 -12 59.9327 75.7115  19
  -1 -12 -12 105.305 69.7583  24
   1 -12  12 91.6413 60.6786  18
  -1  12 -12 206.149 78.4929   9
  -1 -12 -13 43645.2 1260.44  19
   1 -12  13 46705.8 1269.67  18
  -1  12 -13 45551.9 1231.82   9
   1 -13 -13 517.540 95.9180  24
   1  13 -13 545.356 86.4647  20
  -1 -13  13 338.731 68.1387  13
  -1 -13  13 522.457 85.4948  18
  -1  13  13 481.296 98.6646   5
   1 -13 -12 46639.7 1419.23  24
   1  13 -12 43252.6 1311.76  20
  -1  13  12 44336.0 1341.48  23
  -1 -13  12 43343.9 1322.09  18
  -1 -13  12 43795.8 1335.00  13
   1  13 -12 42111.4 1241.95  30
  -1  13  12 46526.5 1456.07   5
   1 -13 -12 44074.6 1334.69   8
  -1 -13  11 3546.98 297.692  18
   1 -13 -11 3869.63 349.600  24
   1  13 -11 3387.01 242.456  21
   1  13 -11 3297.70 282.793  20
  -1 -13  11 3263.95 296.865  13
   1 -13 -11 3720.79 305.389   8
  -1  13  11 3221.36 287.997  23
   1  13 -11 2996.62 251.418  30
  -1  13  11 3655.41 348.238   5
  -1 -13  10 12307.7 665.000  13
   1 -13 -10 12885.9 713.793  24
  -1  13  10 11761.8 630.603  23
   1  13 -10 12002.2 555.850  21
  -1  13  10 11785.2 691.739   5
   1 -13 -10 11711.3 616.793   8
   1  13 -10 11763.8 614.251  20
  -1 -13  10 11337.5 616.668  18
   1  13 -10 11920.3 590.129  30
  -1 -13   9 9155.08 596.963  13
  -1  13   9 9443.95 629.090   5
   1 -13  -9 8437.34 589.396  24
  -1  13   9 8686.61 543.920  30
  -1  13   9 7816.60 534.799  23
   1 -13  -9 8175.03 524.360   8
   1  13  -9 9180.07 501.429  21
   1  13  -9 8983.43 552.615  20
  -1 -13   9 8491.38 509.672  25
   1 -13  -9 7879.66 501.872  10
  -1 -13   9 9013.94 559.845  18
   1  13  -9 8790.44 527.846  30
   1  13  -8 2118.24 246.762  21
  -1  13   8 1685.02 279.830   5
  -1 -13   8 1665.55 262.570  13
   1 -13  -8 1461.95 257.172  24
   1 -13  -8 1712.72 237.295   8
   1  13  -8 1711.64 250.962  20
  -1  13   8 1952.62 259.054  30
  -1  13   8 1355.00 226.912  23
  -1 -13   8 1779.12 252.472  25
   1 -13  -8 1489.87 249.758  10
  -1 -13   8 1906.35 263.574  18
   1  13  -8 1822.78 246.552  30
  -1  13   7 389.881 148.479   5
  -1 -13   7 406.779 135.607  25
  -1 -13   7 315.771 143.760  13
   1 -13  -7 366.326 146.542  24
  -1  13   7 243.399 129.693  23
   1  13  -7 785.222 166.178  21
   1  13  -7 268.044 129.748  20
   1 -13  -7 194.433 124.439  10
  -1 -13   7 306.000 130.062  18
   1  13  -7 443.041 142.314  30
  -1  13   7 13.1515 91.1862  30
  -1 -13   6 87152.9 2705.09  13
  -1  13   6 83548.5 2618.21  23
   1  13  -6 85103.8 2564.35  21
   1 -13  -6 83875.0 2668.71  24
   1  13  -6 87920.4 2666.67  20
  -1  13   6 85587.4 2756.59   5
  -1 -13   6 88198.2 2597.25  18
   1  13  -6 88209.6 2631.03  30
  -1 -13   6 88061.6 2711.78  25
  -1  13   6 88779.8 2667.19  30
   1 -13  -6 93702.7 2885.04  10
  -1  13   5 2766.59 324.255  23
  -1 -13   5 2553.28 335.946  25
   1 -13  -5 3100.00 354.649  24
  -1  13   5 3036.69 375.828   5
   1 -13  -5 3360.03 423.162  10
   1  13  -5 2817.45 342.544  20
   1  13  -5 3616.80 379.550  30
  -1  13   5 3246.68 359.738  30
  -1 -13   5 3469.62 388.553  13
  -1 -13   4 10850.2 722.375  25
   1 -13  -4 10530.7 667.891  24
   1  13  -4 11086.1 702.346  30
  -1  13   4 11330.2 706.749  30
  -1  13   4 11700.8 690.580  23
   1  13  -4 11195.0 716.746  20
   1 -13  -4 11248.6 783.466  10
  -1 -13   4 11432.8 707.317  10
   1 -13  -4 12104.0 791.141   3
  -1 -13   4 10660.6 695.983  13
   1  13  -4 11337.1 741.893  17
   1  13  -4 11371.9 743.046   2
  -1  13   4 10108.6 712.554   5
  -1 -13   4 10945.2 727.276  28
   1 -13  -3 8611.08 579.591  24
  -1  13   3 8373.45 590.902  23
  -1 -13   3 8806.81 629.215  13
   1 -13  -3 9397.26 691.810   3
   1  13  -3 9896.72 680.976  20
  -1 -13   3 8775.03 641.350  10
   1  13  -3 9154.27 645.538  30
  -1  13   3 8390.31 615.529  30
   1 -13  -3 9886.70 724.747  10
   1  13  -3 9402.01 679.383  17
   1 -13  -3 9999.50 674.367  25
  -1  13   3 8944.74 658.821   5
   1  13  -3 8644.70 657.276   2
  -1 -13   3 9132.52 663.004  28
   1 -13  -3 10214.6 680.006  28
  -1 -13   3 9117.21 658.656  25
  -1 -13   2 23466.3 1130.23  25
   1  13  -2 22922.3 1110.87  20
  -1  13   2 21915.3 1101.20   5
   1 -13  -2 23375.5 1162.88   3
  -1  13   2 21510.1 1025.70  23
  -1 -13   2 22407.7 1123.75  10
   1 -13  -2 22537.6 1152.39  10
  -1  13   2 22630.1 1083.07  30
  -1 -13   2 21935.4 1075.75  14
   1  13  -2 24709.6 1177.57  17
   1  13  -2 22206.7 1085.83  30
  -1 -13   2 23169.9 1128.91  28
   1 -13  -2 25178.5 1135.71  28
   1 -13  -2 23975.4 1124.30  25
  -1 -13   1 2052.66 323.504  14
   1 -13  -1 2884.87 382.410   3
   1  13  -1 2986.56 366.859  20
   1 -13  -1 2999.01 370.493  25
  -1 -13   1 2406.89 356.191  10
   1 -13  -1 2497.22 357.408  10
  -1 -13   1 3403.78 412.159  25
  -1  13   1 2563.14 349.374  17
   1  13  -1 2877.56 370.365  17
  -1 -13   1 2685.30 335.367  24
   1  13  -1 2975.66 377.646  30
  -1  13   1 2555.90 360.340   5
  -1  13   1 2732.99 340.517  23
  -1  13   1 2675.67 344.605  30
  -1 -13   1 2893.01 377.150  28
   1 -13  -1 2524.16 336.836  28
  -1 -13   0 99128.5 3082.85  14
  -1 -13   0 94497.0 2922.88  24
  -1 -13   0 109102. 3139.53  25
   1 -13   0 100978. 3013.21  25
  -1  13   0 98953.5 3115.16   4
   1 -13   0 96359.8 3067.78   3
  -1  13   0 93319.4 2940.84  30
  -1 -13   0 102464. 3131.91  10
   1  13   0 97820.1 2983.44  30
   1 -13   0 94885.8 3001.28  10
  -1  13   0 94464.3 2980.47  17
   1  13   0 99780.4 3040.68  17
  -1  13   0 92422.2 2982.19   5
   1  13   0 91906.2 2869.49   5
  -1  13   0 93352.7 2893.89  23
  -1 -13   0 108950. 3136.24  28
   1 -13   0 96700.6 2983.09  28
  -1 -13  -1 7023.52 622.051  14
   1 -13   1 6552.11 555.529  25
   1 -13   1 6616.68 574.866   3
  -1  13  -1 6616.95 527.163  23
  -1  13  -1 6844.50 549.684  30
  -1  13  -1 5979.80 553.437   4
   1  13   1 6017.96 494.571   5
   1  13   1 6299.39 531.652  30
  -1 -13  -1 6254.39 587.808  10
   1 -13   1 5891.21 520.853  28
   1 -13   1 5880.53 522.154  10
  -1  13  -1 6216.54 540.427  17
  -1 -13  -1 7177.73 592.703  25
   1  13   1 6785.49 561.009  17
  -1 -13  -1 6226.03 541.287  24
  -1  13  -1 5767.67 533.357   5
   1 -13   1 7217.12 564.427  15
  -1 -13  -2 440.174 175.084  25
  -1 -13  -2 2.78507 125.660  10
   1 -13   2 149.516 130.514  15
   1 -13   2 160.770 120.169  25
   1  13   2 620.190 186.455   5
  -1  13  -2 9.21917 104.347   4
   1 -13   2 149.543 130.199  10
   1 -13   2 135.988 85.2212  28
  -1  13  -2 458.770 168.118  23
   1  13   2 591.021 171.887  17
  -1 -13  -2 344.183 165.321  14
  -1  13  -2 239.841 148.732  30
   1  13   2 401.638 155.153  30
  -1 -13  -2 149.739 131.556  24
   1  13   3 1192.82 224.600   5
  -1  13  -3 1082.04 228.417   5
  -1 -13  -3 1461.51 282.330  24
  -1  13  -3 1065.45 223.916  23
   1 -13   3 1547.69 266.931  25
  -1  13  -3 1084.62 225.268   4
   1 -13   3 1645.74 280.001  15
  -1 -13  -3 1350.19 288.435  14
   1 -13   3 1505.19 255.225  28
  -1 -13  -3 1372.57 286.244  10
   1 -13   3 1158.49 229.050  10
   1  13   3 1174.59 234.444  17
  -1  13  -3 1388.32 244.967  30
  -1  13  -3 1080.75 235.055   2
  -1 -13  -4 88467.2 2855.20  24
   1 -13   4 90121.6 2761.55  25
  -1  13  -4 87176.6 2684.07  30
  -1  13  -4 85939.0 2730.72   5
   1  13   4 83984.3 2650.08   5
  -1 -13  -5 2486.49 368.968  10
   1 -13   5 2318.38 305.508  25
   1  13   5 2306.38 304.777   5
  -1  13  -5 1972.24 297.168   5
  -1  13  -5 2357.35 307.082  30
  -1 -13  -5 2552.03 370.147  24
  -1 -13  -6 2584.95 366.698  24
   1 -13   6 2981.59 333.222  25
  -1 -13  -6 3985.28 439.061  10
  -1  13  -6 2856.87 337.896   5
   1  13   6 2427.66 308.131   5
  -1  13  -6 2801.30 326.196  30
  -1 -13  -7 752.931 212.173  24
   1 -13   7 463.399 137.241  25
  -1 -13  -7 504.767 159.196  10
  -1  13  -7 591.670 159.023  30
  -1  13  -7 360.817 133.530   5
   1  13   7 424.603 148.047   5
  -1 -13  -8 15784.0 899.498  24
   1 -13   8 15158.9 775.503  13
  -1  13  -8 14371.7 733.193  12
   1 -13   8 14072.5 672.186  25
  -1  13  -8 14435.8 733.198  30
  -1  13  -8 13819.2 732.374   5
  -1 -13  -8 13002.0 687.868  10
   1  13   8 14546.3 773.202   5
   1 -13   9 1642.61 230.078  13
  -1 -13  -9 2030.14 302.401  24
  -1 -13  -9 1819.14 308.556  19
  -1  13  -9 1913.05 234.642  12
  -1  13  -9 2053.31 262.449   9
  -1  13  -9 1748.59 228.260  30
   1  13   9 1880.87 259.246   5
   1 -13  10 35727.4 1225.96  13
  -1  13 -10 35277.6 1155.72  12
   1  13  10 35121.4 1269.32   5
  -1 -13 -10 39920.5 1468.50  19
  -1 -13 -10 38435.1 1387.40  24
  -1  13 -10 35962.1 1235.36   9
  -1  13 -10 34299.9 1195.66  30
  -1  13 -11 2035.99 172.232  12
   1 -13  11 2160.48 209.337  13
  -1 -13 -11 2415.68 244.948  24
   1 -13  11 2358.09 222.889  18
  -1  13 -11 2087.74 203.734  30
  -1  13 -11 2012.69 203.914   9
   1  13  11 2159.39 231.092   5
  -1 -13 -11 2385.47 266.021  19
   1 -13  12 2285.63 173.845  13
   1  13  12 2577.12 215.054   5
  -1 -13 -12 2413.77 214.329  19
   1 -13  12 2394.47 192.632  18
  -1  13 -12 2103.52 172.810   9
  -1 -14  12 2152.23 177.728  13
   1 -14 -12 2318.59 206.920  24
  -1  14  12 2556.51 224.919   5
   1  14 -12 2179.42 174.464  20
  -1 -14  12 2419.87 175.744  18
   1 -14 -11 36836.9 1201.93  24
  -1 -14  11 34901.2 1125.33  13
   1  14 -11 32810.5 1029.12  30
  -1 -14  11 34286.2 1075.16  18
   1  14 -11 34552.2 1093.93  20
  -1  14  11 34369.7 1205.62   5
  -1  14  11 32502.5 1074.84  23
   1  14 -10 2915.65 248.287  30
   1 -14 -10 3212.98 317.206  24
  -1 -14  10 3158.84 293.265  13
  -1  14  10 2848.37 262.629  23
   1  14 -10 2931.13 220.549  21
   1  14 -10 3099.81 275.778  20
  -1 -14  10 3033.51 262.294  18
   1 -14 -10 2767.93 247.468   8
  -1  14  10 2807.65 303.813   5
   1 -14  -9 21634.0 962.936  24
   1  14  -9 21354.7 795.586  21
  -1 -14   9 22307.9 941.252  13
   1  14  -9 21734.3 891.277  20
   1 -14  -9 21038.6 848.662  10
  -1 -14   9 21731.2 846.366  25
  -1 -14   9 21097.8 859.253  18
   1  14  -9 21035.0 851.607  30
  -1  14   9 21821.1 977.993   5
   1 -14  -9 20120.3 828.880   8
  -1  14   9 21198.6 885.038  23
  -1  14   8 3525.96 335.212  30
  -1 -14   8 2978.95 326.143  13
   1 -14  -8 3237.00 350.348  24
  -1  14   8 3243.92 320.414  23
   1  14  -8 2881.42 271.197  21
   1  14  -8 3461.77 335.755  20
   1 -14  -8 3650.55 356.736  10
  -1 -14   8 3486.57 329.135  25
  -1 -14   8 2923.51 287.367  18
  -1  14   8 3322.99 366.521   5
   1  14  -8 3494.55 323.458  30
  -1 -14   7 6389.02 488.221  25
  -1 -14   7 6612.47 502.334  13
   1 -14  -7 5732.53 480.479  24
  -1  14   7 6006.23 514.852   5
  -1  14   7 6011.68 457.973  23
   1  14  -7 6593.59 439.270  21
   1  14  -7 6239.78 474.778  20
   1 -14  -7 5922.83 503.647  10
  -1 -14   7 6278.45 442.407  18
   1  14  -7 5726.26 444.377  30
  -1  14   7 6487.94 481.062  30
  -1 -14   6 3272.18 365.820  25
  -1  14   6 3026.00 332.902  30
  -1 -14   6 3035.46 342.570  13
   1 -14  -6 3149.78 355.607  24
  -1  14   6 2730.54 311.869  23
   1  14  -6 3267.24 318.859  21
   1  14  -6 3073.90 345.423  20
   1 -14  -6 3233.55 390.281  10
  -1  14   6 2813.07 358.844   5
   1  14  -6 3298.15 344.925  30
  -1 -14   5 34336.6 1405.59  25
   1 -14  -5 34862.8 1368.46  24
  -1  14   5 34032.3 1336.59  23
   1  14  -5 36249.5 1418.98  20
   1  14  -5 34847.6 1321.66  21
  -1 -14   5 35956.4 1395.94  13
   1 -14  -5 38601.7 1545.50  10
   1  14  -5 35111.7 1382.21  30
  -1  14   5 36407.4 1408.07  30
  -1  14   5 33482.4 1449.60   5
  -1 -14   4 13574.8 796.508  25
   1 -14  -4 11909.9 708.693  24
  -1  14   4 11745.2 703.304  23
   1  14  -4 13158.0 780.361  20
  -1 -14   4 13336.6 748.881  10
   1 -14  -4 12974.5 823.800  10
  -1  14   4 12980.8 808.066   5
   1  14  -4 12831.7 763.145  30
  -1  14   4 13520.7 774.478  30
  -1 -14   4 12744.3 741.254  13
  -1 -14   3 29162.6 1196.75  13
   1  14  -3 27332.2 1214.12  30
   1 -14  -3 23861.1 1068.75  24
  -1  14   3 25414.2 1129.69  23
  -1  14   3 26291.7 1239.15   5
   1  14  -3 27935.9 1237.53  20
  -1 -14   3 25841.6 1195.97  10
   1 -14  -3 26768.6 1255.94  10
  -1  14   3 27317.4 1201.20  30
  -1 -14   3 26545.0 1211.06  25
   1 -14  -3 28427.5 1182.38  25
   1 -14  -2 16241.4 860.896  25
  -1  14   2 14532.1 836.022  30
   1  14  -2 15704.5 889.227  20
  -1 -14   2 15340.0 884.655  10
   1 -14  -2 14259.8 876.004  10
  -1 -14   2 14413.8 850.882  25
  -1  14   2 14912.5 813.459  23
  -1  14   2 14851.4 883.844   5
   1  14  -2 15046.0 865.860  30
  -1  14   1 27596.6 1235.39  30
   1 -14  -1 28503.2 1240.61  25
  -1  14   1 29385.0 1228.42  23
   1 -14  -1 29166.9 1302.02  10
   1  14  -1 28915.4 1296.91  20
  -1 -14   1 28223.6 1303.09  10
  -1 -14   1 30886.7 1329.63  25
  -1  14   1 27634.9 1292.09   5
   1  14  -1 28087.3 1274.30  30
   1 -14   0 19933.3 994.986  25
  -1 -14   0 20980.1 1061.09  25
  -1  14   0 19925.9 973.361  23
  -1 -14   0 17638.9 923.368  24
  -1 -14   0 19844.3 1062.45  10
   1 -14   0 19597.3 1010.07  10
  -1  14   0 19550.9 1034.40   5
   1  14   0 19479.2 957.349   5
  -1  14   0 19040.5 974.559  30
   1  14   0 19219.4 1010.72  30
   1 -14   1 14107.1 814.366  25
  -1 -14  -1 12957.0 792.690  24
  -1 -14  -1 15146.3 868.583  25
  -1 -14  -1 13951.6 885.246  10
   1 -14   1 13072.3 795.905  10
  -1  14  -1 12957.4 826.673   5
   1  14   1 13944.1 787.385   5
  -1  14  -1 14391.0 804.350  23
   1  14   1 14158.1 830.861  30
  -1  14  -1 13937.4 804.950  30
  -1 -14  -2 47042.6 1696.19  25
  -1 -14  -2 42471.4 1685.14  24
  -1  14  -2 44677.3 1642.94  23
   1  14   2 44215.4 1680.00  30
  -1  14  -2 45709.2 1657.59  30
  -1 -14  -2 46508.8 1817.04  10
   1 -14   2 41350.0 1604.81  10
   1 -14   2 46626.4 1684.44  25
  -1  14  -2 42408.4 1682.87   5
   1  14   2 43934.9 1620.58   5
   1 -14   3 109502. 3230.68  25
  -1  14  -3 115872. 3238.67  23
  -1 -14  -3 107009. 3303.70  24
  -1 -14  -3 121197. 3533.39  10
   1 -14   3 107502. 3136.78  10
   1  14   3 108092. 3247.14  30
  -1 -14  -3 112824. 3301.66  19
  -1  14  -3 108824. 3202.18  30
  -1  14  -3 104587. 3252.37   5
   1  14   3 108455. 3186.35   5
   1 -14   4 284.602 140.353  25
  -1  14  -4 424.529 160.353  30
  -1 -14  -4 306.185 176.611  24
  -1  14  -4 341.104 158.889   5
   1  14   4 875.001 192.131   5
  -1 -14  -4 364.901 178.267  10
   1  14   4 410.161 155.835  30
  -1 -14  -5 25970.3 1225.65  24
   1  14   5 25196.0 1107.72   5
  -1 -14  -5 29159.7 1335.21  10
  -1  14  -5 27542.9 1143.44  30
   1 -14   5 25296.0 1115.00  25
  -1  14  -5 26454.3 1161.25   5
  -1 -14  -6 54186.9 1921.23  24
  -1 -14  -6 56021.8 1950.34  10
   1 -14   6 52170.1 1737.64  25
  -1 -14  -6 55361.9 1969.74  19
  -1  14  -6 51112.0 1780.83   5
  -1  14  -6 51601.4 1748.32  30
   1  14   6 48739.5 1749.82   5
   1 -14   7 4175.86 376.560  13
  -1 -14  -7 3614.83 407.978  24
  -1 -14  -7 4298.22 459.275  19
  -1 -14  -7 4359.18 403.060  10
  -1  14  -7 4215.19 378.606   5
   1 -14   7 3890.36 341.035  25
  -1  14  -7 3961.45 361.366  30
   1  14   7 4019.35 375.406   5
  -1  14  -8 16314.9 750.738  12
   1 -14   8 16038.9 692.810  25
   1 -14   8 16924.9 778.146  13
  -1 -14  -8 14402.3 698.522  10
  -1 -14  -8 18208.3 943.771  19
  -1 -14  -8 16775.1 882.327  24
  -1  14  -8 16803.3 768.844   5
  -1  14  -8 16422.0 755.718  30
   1  14   8 15720.6 771.217   5
  -1 -14  -9 46040.8 1577.87  24
   1 -14   9 44036.1 1419.97  13
  -1  14  -9 41319.3 1353.91  12
  -1 -14  -9 48463.0 1657.57  19
  -1  14  -9 43267.7 1430.36   9
  -1  14  -9 43872.4 1398.44  30
   1  14   9 41173.0 1431.35   5
  -1  14 -10 5816.17 352.724  30
   1 -14  10 6233.41 371.929  13
  -1 -14 -10 5979.17 419.576  24
   1 -14  10 6019.05 366.522  18
  -1  14 -10 5731.81 321.575  12
  -1 -14 -10 6519.57 460.081  19
  -1  14 -10 5279.75 347.766   9
   1  14  10 5736.06 376.245   5
  -1  14 -11 7112.67 348.977  30
  -1 -14 -11 7101.59 379.662  24
  -1 -14 -11 7281.15 421.388  19
   1 -14  11 7219.35 357.804  13
   1 -14  11 7136.28 360.133  18
  -1  14 -11 7024.86 351.434   9
   1  14  11 7078.87 377.415   5
   1  14  11 7969.08 413.029  30
   1 -15 -11 3794.83 265.820  24
   1  15 -11 3482.23 221.042  20
  -1 -15  11 3024.16 182.916  18
  -1 -15  11 3165.19 221.360  13
  -1  15  11 3799.19 279.449   5
   1  15 -11 2876.22 177.163  30
   1 -15 -10 1641.24 204.552  24
  -1  15  10 1654.09 211.350   5
   1  15 -10 1541.56 172.743  20
  -1 -15  10 1475.85 150.876  18
  -1 -15  10 1432.99 173.386  13
   1  15 -10 1579.56 150.808   9
   1  15 -10 1443.41 153.190  30
  -1  15  10 1435.46 158.323  23
   1 -15  -9 6804.26 446.944  24
  -1  15   9 6497.86 390.409  23
  -1 -15   9 6377.49 361.493  18
   1 -15  -9 6128.43 365.534  10
  -1 -15   9 6961.97 429.371  13
  -1 -15   9 5990.83 353.066  25
  -1  15   9 6172.41 447.208   5
   1  15  -9 7123.38 396.867  30
   1  15  -9 6863.81 412.696  20
  -1 -15   8 6174.12 429.075  13
   1 -15  -8 6190.05 449.097  24
  -1  15   8 6149.05 408.166  23
  -1  15   8 6562.78 426.976  30
   1  15  -8 5790.13 409.346  20
   1 -15  -8 5872.28 423.013  10
  -1 -15   8 5747.07 361.372  18
   1  15  -8 5833.72 394.546  30
  -1  15   8 5898.32 461.609   5
  -1 -15   8 5382.01 385.758  25
   1  15  -8 6129.87 353.643  21
  -1 -15   7 16899.4 797.520  13
   1 -15  -7 16963.2 821.521  24
  -1 -15   7 17131.2 807.639  25
  -1  15   7 16944.4 774.173  23
   1  15  -7 16881.1 711.037  21
   1  15  -7 16537.8 791.073  20
  -1  15   7 18146.1 817.367  30
   1 -15  -7 18891.3 887.741  10
  -1  15   7 16587.8 859.124   5
   1  15  -7 17138.5 781.083  30
   1 -15  -6 195.348 120.172  24
  -1  15   6 148.451 109.436  23
   1  15  -6 150.038 80.3972  21
   1  15  -6 87.2471 88.1900  20
  -1 -15   6 144.843 109.543  25
   1 -15  -6 189.646 120.736  10
   1  15  -6 84.0712 101.351  30
  -1  15   6 120.916 97.1926  30
  -1 -15   6 133.031 78.3489  13
  -1  15   6 144.998 121.644   5
  -1 -15   5 3700.93 376.112  25
  -1 -15   5 3023.36 319.945  13
   1 -15  -5 2945.57 317.195  24
  -1  15   5 3136.47 316.908  23
   1  15  -5 2889.11 320.809  30
   1  15  -5 3006.38 301.910  21
   1  15  -5 2901.04 328.444  20
   1 -15  -5 3181.35 378.203  10
  -1  15   5 2962.12 359.544   5
  -1  15   5 2854.71 330.039  30
  -1 -15   4 5098.73 456.967  25
  -1 -15   4 6223.69 463.309  13
   1 -15  -4 5086.19 421.123  24
  -1  15   4 5378.52 436.437  23
   1  15  -4 5551.24 467.536  30
   1  15  -4 5315.68 467.641  20
  -1 -15   4 5173.50 427.780  10
   1 -15  -4 5518.22 498.353  10
  -1  15   4 5577.41 503.110   5
  -1  15   4 5535.80 471.124  30
  -1 -15   3 40212.5 1517.04  25
   1 -15  -3 41346.4 1443.83  25
   1 -15  -3 37228.4 1360.02  24
   1  15  -3 38705.4 1513.21  20
  -1 -15   3 39237.9 1481.06  10
   1 -15  -3 37580.0 1520.73  10
  -1  15   3 36869.5 1541.38   5
   1  15  -3 39807.0 1513.38  30
  -1  15   3 38592.8 1489.70  30
  -1  15   3 36672.5 1404.31  23
   1 -15  -2 1657.40 255.043  25
  -1  15   2 1395.78 263.835   5
  -1 -15   2 1437.16 255.964  25
  -1  15   2 1578.45 246.063  23
   1  15  -2 1777.78 285.553  20
  -1 -15   2 1437.04 259.661  10
   1 -15  -2 1611.58 276.610  10
   1  15  -2 1681.59 276.199  30
  -1  15   2 1770.93 273.228  30
  -1  15   1 3838.17 387.033  23
   1  15  -1 3307.17 396.854  20
  -1 -15   1 3944.14 421.876  10
   1 -15  -1 3746.72 405.978  10
  -1  15   1 2962.70 354.513  30
   1 -15  -1 3771.25 379.002  25
  -1 -15   1 3986.53 420.230  25
  -1  15   1 3470.49 412.079   5
   1  15  -1 3698.22 409.698  30
  -1  15   0 906.157 194.545  23
  -1 -15   0 917.924 211.132  25
   1 -15   0 941.413 208.296  25
   1  15   0 915.113 231.072  20
  -1  15   0 799.887 209.327   5
  -1 -15   0 672.652 200.835  10
   1 -15   0 735.145 197.303  10
  -1  15   0 860.322 194.822  30
   1  15   0 741.576 213.058  30
   1  15   0 873.293 202.357   5
  -1 -15   0 1506.69 236.892  24
  -1  15  -1 72394.4 2301.09  23
  -1 -15  -1 72487.6 2307.36  24
  -1 -15  -1 80601.9 2430.11  25
  -1  15  -1 67510.3 2281.57  30
  -1 -15  -1 75429.8 2458.44  10
   1  15   1 74708.3 2403.32  30
   1 -15   1 69554.5 2290.99  10
   1 -15   1 71447.2 2297.97  25
  -1  15  -1 69288.7 2377.76   5
   1  15   1 73331.3 2303.44   5
   1 -15   2 14010.9 784.727  25
   1  15   2 14507.3 838.418  30
  -1 -15  -2 14839.9 810.318  25
  -1 -15  -2 12991.9 786.215  24
  -1 -15  -2 14676.8 884.902  10
   1 -15   2 14308.3 771.459  10
  -1  15  -2 16271.0 826.643  23
  -1  15  -2 14404.7 837.242   5
   1  15   2 15405.1 817.025   5
  -1  15  -2 15159.6 809.954  30
  -1 -15  -3 36686.0 1482.65  24
   1 -15   3 37478.2 1375.29  10
  -1 -15  -3 40624.5 1469.84  19
   1 -15   3 40620.6 1472.83  25
  -1  15  -3 38000.3 1499.47   5
  -1 -15  -3 42633.0 1656.98  10
   1  15   3 37481.4 1436.11   5
  -1  15  -3 37198.9 1425.90  30
   1  15   3 39443.9 1510.46  30
   1 -15   4 19382.6 907.785  25
  -1 -15  -4 18245.7 949.537  24
   1  15   4 18101.1 891.228   5
  -1  15  -4 18341.4 883.706  30
  -1 -15  -4 21336.4 1084.76  10
  -1  15  -4 19153.8 946.984   5
   1  15   4 18373.5 931.767  30
  -1 -15  -4 19451.8 942.094  19
   1 -15   5 17208.5 806.994  13
  -1 -15  -5 16948.1 892.019  24
  -1 -15  -5 18305.4 972.549  10
  -1 -15  -5 17406.3 886.840  19
  -1  15  -5 16178.8 833.059   5
   1  15   5 16766.2 823.746   5
  -1  15  -5 16045.8 795.792  30
   1  15   5 16969.8 861.366  30
   1 -15   5 16594.5 804.109  25
   1 -15   6-9.49711 90.2763  25
   1 -15   6 147.741 99.9282  13
  -1 -15  -6 164.849 128.485  24
   1  15   6 151.252 85.9181   5
  -1  15  -6 142.124 107.767  30
  -1 -15  -6 23.6538 95.7722  19
  -1 -15  -6 197.378 121.527  10
   1  15   6 324.750 141.313  30
  -1  15  -6 156.224 111.997   5
  -1 -15  -7 85000.7 2555.56  24
   1 -15   7 85259.6 2420.92  13
  -1 -15  -7 86023.8 2487.91  10
   1  15   7 83613.4 2487.82  30
  -1 -15  -7 90182.3 2605.73  19
  -1  15  -7 85685.4 2443.39   5
   1 -15   7 84155.6 2366.53  25
   1  15   7 82411.4 2440.57   5
  -1  15  -7 81645.9 2395.92  30
   1 -15   8 1944.85 194.996  25
   1 -15   8 2152.16 232.193  13
  -1 -15  -8 2180.11 272.965  24
  -1  15  -8 1922.73 216.942  12
  -1 -15  -8 1683.02 193.459  10
  -1 -15  -8 1865.51 255.104  19
   1  15   8 1850.97 222.148   5
  -1  15  -8 1963.97 215.911  30
   1  15   8 1755.48 231.012  30
  -1 -15  -9 21411.1 876.315  24
  -1  15  -9 20780.5 746.085  12
   1 -15   9 21123.3 789.311  13
  -1 -15  -9 22305.4 903.692  19
   1 -15   9 21009.2 775.599  18
  -1  15  -9 20561.4 789.078   9
   1  15   9 20210.9 794.807   5
  -1  15  -9 20388.0 763.190  30
   1  15   9 21328.5 836.475  30
  -1 -15 -10 17609.1 687.668  24
  -1  15 -10 15819.3 551.348  12
  -1 -15 -10 18476.0 725.065  19
   1  15  10 18521.2 689.231  30
   1 -15  10 17026.9 626.862  13
   1 -15  10 17280.1 622.298  18
  -1  15 -10 16519.1 616.997   9
   1  15  10 16951.1 635.242   5
  -1  15 -10 16281.4 599.465  30
  -1 -15 -11 20869.6 669.429  19
   1 -15  11 18504.5 595.771  18
   1 -16 -10 703.406 115.576  24
  -1 -16  10 578.433 91.3194  13
  -1  16  10 605.033 114.032   5
   1  16 -10 609.919 92.6306  20
   1  16 -10 604.668 78.2656  30
  -1 -16   9 10506.6 477.598  13
   1 -16  -9 10892.2 517.987  24
  -1  16   9 9998.03 428.475  23
   1  16  -9 11652.3 492.051  20
  -1  16   9 11132.6 558.003   5
   1  16  -9 10705.4 454.345  30
  -1 -16   9 9714.76 407.468  25
  -1 -16   8 15800.8 665.991  13
   1 -16  -8 16298.5 707.619  24
  -1  16   8 16325.4 642.940  23
   1  16  -8 15893.8 672.131  20
   1 -16  -8 16485.4 688.222  10
  -1  16   8 16829.2 764.322   5
   1  16  -8 16330.9 655.926  30
  -1 -16   8 15587.5 642.499  25
  -1 -16   7 8318.79 472.374  13
   1 -16  -7 8715.35 508.548  24
  -1  16   7 9544.81 500.260  30
  -1  16   7 8916.58 475.892  23
   1  16  -7 8172.51 404.674  21
   1  16  -7 9031.57 505.114  20
   1 -16  -7 9078.43 535.993  10
  -1 -16   7 8502.50 489.346  25
  -1  16   7 8768.25 553.197   5
   1  16  -7 8629.96 479.333  30
  -1 -16   6 1692.15 231.692  25
  -1 -16   6 1345.47 189.972  13
   1 -16  -6 1600.72 213.883  24
   1  16  -6 1574.46 210.768  30
  -1  16   6 1192.11 178.469  23
  -1  16   6 1195.72 213.007   5
   1  16  -6 1626.81 184.063  21
   1  16  -6 1252.91 196.947  20
   1 -16  -6 1382.23 225.061  10
  -1  16   6 1416.84 203.236  30
  -1 -16   5 645.896 156.157  25
   1 -16  -5 1031.41 181.076  24
  -1  16   5 1134.24 182.853  23
  -1 -16   5 919.721 164.244  13
   1  16  -5 1102.54 164.085  21
   1  16  -5 864.953 180.904  20
   1 -16  -5 861.641 194.944  10
  -1  16   5 1440.42 215.667  30
   1  16  -5 1107.14 191.759  30
  -1  16   5 890.587 196.255   5
  -1 -16   4 31206.3 1217.74  25
  -1 -16   4 29532.4 1091.40  13
   1 -16  -4 29359.6 1104.77  24
   1  16  -4 31171.7 1120.76  21
  -1 -16   4 28340.3 1094.17  10
   1  16  -4 32381.6 1229.90  20
   1 -16  -4 30305.2 1239.87  10
  -1  16   4 30731.6 1142.12  23
  -1  16   4 29608.9 1268.27   5
   1  16  -4 30707.4 1200.76  30
  -1  16   4 30943.4 1196.88  30
  -1 -16   3 941.827 201.664  25
   1 -16  -3 1174.72 190.342  25
  -1  16   3 1005.30 187.238  23
   1  16  -3 1155.02 222.723  20
  -1  16   3 1121.45 238.921   5
  -1 -16   3 1061.54 198.382  10
   1 -16  -3 1139.10 223.272  10
   1  16  -3 997.360 206.246  30
  -1  16   3 1229.02 219.237  30
   1 -16  -2 3298.32 322.153  25
  -1 -16   2 3169.16 347.555  25
  -1  16   2 2834.16 302.087  23
   1  16  -2 2502.29 317.798  30
  -1 -16   2 2408.14 307.164  10
   1 -16  -2 2494.75 314.592  10
  -1  16   2 2558.43 339.068   5
  -1  16   2 3161.33 340.283  30
   1  16  -2 2918.83 347.565  20
  -1 -16   1 2098.26 286.893  25
   1 -16  -1 2624.55 297.195  25
  -1  16   1 2111.73 268.128  23
  -1 -16   1 1858.05 286.732  10
   1  16  -1 1831.87 280.373  20
   1 -16  -1 1790.38 265.723  10
  -1  16   1 2326.79 320.691   5
  -1  16   1 1777.48 266.781  30
   1  16  -1 1728.32 274.933  30
   1 -16   0 13613.8 722.004  25
  -1 -16   0 14544.7 778.837  25
   1  16   0 12610.6 761.014  20
  -1 -16   0 12577.1 756.782  10
   1 -16   0 11672.5 701.116  10
  -1  16   0 12467.6 767.664   5
  -1  16   0 13602.1 737.946  30
   1  16   0 13026.7 768.280  30
  -1  16   0 13147.6 703.594  23
  -1 -16  -1 1564.05 247.236  25
   1 -16   1 1386.09 226.270  25
  -1  16  -1 1768.32 252.239  30
  -1  16  -1 1353.93 220.070  23
   1  16   1 1620.52 267.068  20
  -1 -16  -1 1627.16 267.406  10
   1 -16   1 1342.98 227.144  10
   1  16   1 1289.10 242.214  30
  -1  16  -1 1548.09 255.809   5
   1  16   1 1511.95 232.878   5
  -1 -16  -2 67723.0 2045.31  25
   1 -16   2 62406.6 2002.15  25
  -1 -16  -2 60375.0 2003.70  24
   1 -16   2 63684.6 1892.20  13
  -1  16  -2 61407.6 1996.50  30
   1  16   2 63382.9 2099.26  20
  -1 -16  -2 68758.4 2187.40  10
   1 -16   2 63556.0 1978.38  10
  -1  16  -2 63791.4 2099.48   5
   1  16   2 62277.6 2002.29   5
   1  16   2 62213.1 2085.04  30
  -1 -16  -3 6161.90 470.848  24
   1 -16   3 5670.23 397.463  13
   1  16   3 6369.74 497.941  30
   1 -16   3 5512.26 432.575  25
  -1 -16  -3 6438.46 525.941  10
   1 -16   3 5269.98 388.658  10
  -1  16  -3 6006.18 479.405   5
   1  16   3 6486.86 465.643   5
  -1  16  -3 5785.92 437.756  30
  -1 -16  -4 3034.43 325.090  24
   1 -16   4 3193.60 294.691  13
  -1 -16  -4 3374.53 377.758  10
  -1 -16  -4 3132.51 306.787  19
   1 -16   4 3188.24 313.174  25
  -1  16  -4 3309.40 336.103   5
   1  16   4 3126.42 313.323   5
  -1  16  -4 3166.77 310.569  30
   1  16   4 3174.98 346.039  30
   1  16   5 628.497 164.337  30
   1 -16   5 448.906 127.540  25
  -1 -16  -5 369.989 141.869  24
   1 -16   5 394.061 117.791  13
   1  16   5 376.978 127.421   5
  -1 -16  -5 464.345 134.374  19
  -1  16  -5 654.847 142.742  30
  -1  16  -5 398.433 126.035   5
   1 -16   6 47339.0 1483.72  25
  -1 -16  -6 45731.0 1577.64  24
  -1 -16  -6 49164.1 1623.55  10
  -1 -16  -6 48255.0 1559.03  19
  -1  16  -6 47289.6 1528.37   5
   1 -16   6 46458.4 1477.17  13
   1  16   6 46988.6 1520.24   5
  -1  16  -6 46190.4 1486.18  30
   1  16   6 49776.5 1601.97  30
   1 -16   7 64.4180 55.7777  25
   1 -16   7 238.205 91.1580  13
  -1 -16  -7 163.443 109.460  24
  -1 -16  -7 76.7127 78.2262  19
  -1 -16  -7 114.542 83.8607  10
  -1  16  -7 101.723 77.0879  30
   1  16   7 276.340 115.760  30
  -1  16  -7 79.5745 87.7844  12
  -1  16  -7 354.234 108.093   5
   1  16   7 150.992 83.9280   5
   1 -16   8 66040.5 1813.37  13
  -1  16  -8 63544.1 1786.97  12
   1 -16   8 62493.0 1720.69  25
  -1 -16  -8 65180.9 1902.94  24
  -1 -16  -8 65810.3 1892.72  19
   1 -16   8 66410.6 1780.34  18
  -1  16  -8 66227.8 1836.30   9
   1  16   8 66032.2 1827.85   5
  -1  16  -8 63569.0 1792.43  30
   1  16   8 66678.8 1899.56  30
  -1  16  -9 810.160 102.761  12
  -1 -16  -9 1197.23 156.529  24
  -1 -16  -9 1211.04 152.643  19
   1 -16   9 984.160 115.888  18
  -1  16  -9 856.507 116.921   9
   1  16   9 982.925 119.993   5
  -1  16  -9 1053.04 119.294  30
   1  16   9 984.292 138.872  30
   1 -16   9 1030.44 125.131  13
   1 -17  -9 3775.06 226.290  24
   1  17  -9 3996.96 215.241  20
  -1  17   9 4328.73 271.842   5
  -1  17   8 172.475 80.8839   5
  -1 -17   8 150.090 62.7003  13
   1 -17  -8 54.0035 59.8400  24
   1  17  -8 193.973 64.5796  20
   1 -17  -8 102.010 51.5693  10
   1  17  -8 120.940 55.2881  30
  -1 -17   8 72.8502 50.5471  25
  -1 -17   7 20572.0 738.755  13
   1 -17  -7 22704.5 802.254  24
   1  17  -7 22039.6 793.263  20
   1 -17  -7 23175.2 841.697  10
  -1 -17   7 21332.9 781.340  25
  -1  17   7 22842.5 891.162   5
   1  17  -7 21814.3 777.712  30
  -1 -17   6 6405.17 354.100  13
   1 -17  -6 6641.72 387.365  24
  -1 -17   6 6383.39 401.152  25
   1  17  -6 6799.55 405.967  20
   1 -17  -6 6978.87 442.532  10
   1  17  -6 6908.77 401.776  30
  -1  17   6 6711.69 455.163   5
  -1 -17   5 18378.0 777.814  25
  -1 -17   5 17200.4 666.045  13
   1 -17  -5 16824.3 699.033  24
  -1  17   5 17199.3 697.816  23
   1  17  -5 17159.5 648.957  21
   1  17  -5 18841.4 782.584  20
   1 -17  -5 18927.0 821.256  10
  -1  17   5 18311.5 842.848   5
   1  17  -5 18464.9 763.579  30
  -1  17   5 18086.2 739.598  30
  -1  17   4 9938.59 509.396  23
   1  17  -4 10367.4 564.564  30
   1  17  -4 9296.10 470.444  21
   1  17  -4 9720.01 553.913  20
   1 -17  -4 10272.2 591.876  10
  -1 -17   4 10172.2 562.145  25
  -1  17   4 10032.1 612.044   5
  -1  17   4 10200.8 543.571  30
  -1  17   3 24115.2 919.904  23
   1 -17  -3 24115.0 902.471  25
  -1 -17   3 24906.6 996.618  25
   1  17  -3 23883.1 896.597  21
   1  17  -3 25469.7 1013.74  20
  -1 -17   3 23521.9 934.811  10
   1 -17  -3 24346.1 1014.01  10
  -1  17   3 24050.7 1051.02   5
   1  17  -3 24973.9 1007.31  30
  -1  17   3 26191.9 988.359  30
   1 -17  -2 4208.95 336.215  25
  -1 -17   2 4648.59 382.200  25
  -1  17   2 4631.11 348.160  23
   1  17  -2 4411.54 385.924  20
  -1 -17   2 4701.14 379.805  10
   1 -17  -2 4489.02 389.192  10
  -1  17   2 4382.22 406.416   5
   1  17  -2 4528.86 388.337  30
  -1  17   2 4731.72 375.832  30
  -1 -17   1 871.620 173.484  25
   1 -17  -1 820.801 162.110  25
  -1 -17   1 722.310 167.767  10
  -1  17   1 793.465 150.218  23
   1  17  -1 454.969 144.988  20
   1 -17  -1 828.132 173.858  10
  -1  17   1 943.659 178.992  30
   1  17  -1 707.505 177.041  30
  -1  17   1 606.517 167.680   5
  -1 -17   0 30806.2 1172.76  25
  -1  17   0 31037.6 1098.77  23
   1 -17   0 31189.3 1140.89  25
   1 -17   0 30974.6 1168.42  10
   1  17   0 30109.8 1207.38  20
  -1 -17   0 30436.9 1201.53  10
  -1  17   0 32215.1 1167.88  30
  -1  17   0 30461.1 1227.85   5
   1  17   0 30413.7 1209.58  30
   1 -17   1 33234.4 1211.56  25
  -1 -17  -1 35305.1 1245.68  25
  -1 -17  -1 35051.7 1311.51  10
   1 -17   1 32962.7 1206.00  10
   1  17   1 33948.2 1300.40  20
  -1  17  -1 33486.3 1292.06   5
  -1  17  -1 33578.1 1218.87  30
   1  17   1 35229.8 1314.83  30
   1 -17   2 1747.94 226.746  25
  -1 -17  -2 1644.56 210.949  25
   1  17   2 2020.98 266.404  20
  -1 -17  -2 1640.11 247.785  10
   1 -17   2 1625.59 203.653  10
  -1  17  -2 1918.43 260.435   5
   1  17   2 1863.54 223.101   5
  -1  17  -2 1621.14 216.109  30
   1  17   2 1870.42 258.144  30
   1 -17   3 20429.1 845.458  25
   1 -17   3 19464.5 751.485  13
   1  17   3 20195.8 902.879  20
  -1 -17  -3 21612.8 944.356  10
  -1  17  -3 20720.8 895.720   5
   1  17   3 19724.8 820.895   5
  -1  17  -3 20577.4 838.266  30
   1  17   3 20447.3 908.180  30
  -1 -17  -4 14807.1 705.492  24
   1  17   4 16566.7 773.376  30
   1 -17   4 15881.1 649.766  13
   1  17   4 16728.8 782.986  20
  -1 -17  -4 17858.3 821.692  10
   1 -17   4 16117.1 704.664  25
  -1  17  -4 16885.8 710.731  30
  -1  17  -4 16980.5 751.623   5
   1  17   4 14796.3 679.439   5
  -1 -17  -5 14014.1 596.635  19
  -1 -17  -5 13182.3 644.098  24
   1 -17   5 14403.7 633.055  25
   1 -17   5 14142.5 599.542  13
  -1 -17  -5 16199.2 743.017  10
  -1  17  -5 15655.5 679.307   5
   1  17   5 14718.2 638.729   5
   1  17   5 15794.5 722.455  30
  -1  17  -5 15068.6 638.679  30
   1 -17   6 7547.49 393.787  25
   1 -17   6 7498.53 383.468  13
  -1 -17  -6 7358.71 432.196  24
  -1  17  -6 7465.97 414.424  12
  -1 -17  -6 8003.39 451.591  10
  -1 -17  -6 7038.30 385.063  19
  -1  17  -6 7487.65 412.851   5
   1 -17   6 7036.87 342.936  18
   1  17   6 7247.07 393.214   5
  -1  17  -6 7503.15 397.529  30
   1  17   6 8237.66 468.273  30
  -1 -17  -7 22968.6 831.554  24
   1 -17   7 23346.7 765.664  13
  -1  17  -7 23733.8 790.865  12
  -1 -17  -7 22791.8 776.652  10
  -1 -17  -7 22885.6 783.012  19
   1 -17   7 22117.7 709.807  18
   1  17   7 21203.0 745.608   5
  -1  17  -7 23962.9 804.795   9
   1 -17   7 22996.6 750.222  25
  -1  17  -7 24050.6 776.660  30
   1  17   7 25590.9 876.101  30
   1 -17   8 249.291 64.1569  13
   1  17   8 361.912 85.7248  30
  -1  17  -8 221.801 60.8180  12
   1  17   8 413.300 92.0435  20
  -1  17  -8 294.549 62.8780  30
  -1 -17  -8 212.200 62.7029  19
  -1  17  -8 385.452 78.4213   9
  -1 -18   7 19890.4 652.834  25
   1  18  -7 22080.5 674.589  20
   1 -18  -7 20346.2 673.927  10
  -1  18   7 21642.7 750.421   5
   1  18  -7 21236.2 659.571  30
  -1 -18   6 1842.38 172.521  25
   1  18  -6 1864.09 171.257  20
   1 -18  -6 1787.88 183.805  10
  -1  18   6 1799.25 197.694   5
   1  18  -6 1822.30 165.406  30
  -1 -18   5 55627.7 1607.20  25
   1  18  -5 57272.8 1601.22  20
   1 -18  -5 58641.1 1667.25  10
  -1  18   5 52906.6 1671.03   5
   1  18  -5 56041.0 1594.62  30
  -1 -18   4 29861.2 1026.11  25
   1  18  -4 30563.0 1026.45  20
   1 -18  -4 31169.0 1073.98  10
  -1  18   4 30310.0 1094.86   5
   1  18  -4 30500.6 1024.67  30
  -1  18   4 29593.9 957.493  30
  -1 -18   3 978.405 159.465  25
   1  18  -3 1123.02 164.623  30
   1  18  -3 1003.95 158.744  20
   1 -18  -3 1233.26 183.586  10
  -1 -18   3 972.744 133.353  10
  -1  18   3 1268.15 195.897   5
  -1  18   3 1218.66 157.311  30
   1 -18  -2 10586.1 484.949  25
  -1  18   2 10831.5 510.122  30
   1  18  -2 9700.88 443.956  21
   1  18  -2 10708.8 548.039  20
  -1 -18   2 10029.4 504.942  10
   1 -18  -2 10487.5 551.007  10
  -1  18   2 10282.6 571.758   5
  -1 -18   2 10438.3 531.723  25
   1  18  -2 10504.6 543.998  30
  -1 -18   1 44304.2 1400.71  25
   1  18  -1 42753.8 1305.43  21
   1  18  -1 44742.7 1433.98  20
  -1 -18   1 43315.4 1405.50  10
   1 -18  -1 43986.6 1418.14  10
  -1  18   1 44699.6 1470.37   5
  -1  18   1 45343.5 1374.01  30
   1  18  -1 44451.1 1435.78  30
   1 -18  -1 45130.5 1362.68  25
   1 -18   0 7420.91 423.246  25
   1  18   0 7299.11 458.221  20
  -1 -18   0 7158.15 448.392  10
   1 -18   0 6694.43 415.379  10
  -1 -18   0 7054.84 416.828  25
  -1  18   0 8057.53 484.110   5
  -1  18   0 7290.14 416.073  30
   1  18   0 7382.02 459.554  30
  -1 -18  -1 21302.9 786.891  25
   1 -18   1 20741.0 804.890  25
   1  18   1 20940.6 855.148  20
  -1 -18  -1 21428.0 865.290  10
   1 -18   1 20755.0 783.495  10
  -1  18  -1 21039.4 861.036   5
  -1  18  -1 20122.0 784.050  30
   1  18   1 21107.1 859.501  30
   1 -18   2 9969.20 499.966  25
  -1  18  -2 9664.44 523.901   5
   1  18   2 9771.24 536.219  20
  -1 -18  -2 10604.0 555.152  10
   1 -18   2 9570.01 446.003  10
  -1  18  -2 10310.2 491.209  30
   1  18   2 9924.89 538.761  30
  -1 -18  -3 5328.60 373.794  10
   1 -18   3 5383.94 341.587  25
  -1  18  -3 5389.23 357.124   5
   1  18   3 5678.60 382.433  20
  -1  18  -3 5644.65 335.904  30
   1  18   3 5621.60 380.683  30
  -1 -18  -4 1200.93 169.568  10
   1  18   4 1363.27 179.127  20
   1 -18   4 1151.46 147.998  25
  -1  18  -4 1175.60 156.754   5
  -1  18  -4 1232.82 144.763  30
   1  18   4 1126.51 167.853  30
   1 -18   5 23317.7 769.759  25
  -1  18  -5 24649.5 811.316  12
  -1 -18  -5 24728.5 842.144  10
   1  18   5 24157.3 839.393  20
   1  18   5 24994.0 855.771  30
  -1  18  -5 24365.4 793.956   5
  -1  18  -5 23936.8 760.207  30
   1 -18   6 2323.04 170.846  25
  -1  18  -6 2434.23 185.459  12
  -1 -18  -6 2429.68 187.195  10
   1  18   6 2551.17 206.770  20
  -1  18  -6 2574.41 186.908   9
  -1  18  -6 2185.35 162.584  30
   1  18   6 2706.50 216.680  30
   1  18   7 145.529 52.0094  30
  -1 -19   5 547.067 82.2415  25
  -1  19   5 527.449 90.8110   5
   1  19  -5 442.254 66.9587  20
   1 -19  -5 687.216 97.2746  10
   1  19  -5 649.149 81.6130  30
  -1 -19   4 34088.4 1028.66  25
   1  19  -4 35375.7 1014.48  20
   1 -19  -4 35686.3 1073.09  10
  -1  19   4 36662.1 1091.73   5
   1  19  -4 35251.4 1022.63  30
   1  19  -3 270.601 73.3497  30
  -1 -19   3 217.219 70.2071  25
   1  19  -3 297.298 77.2730  20
  -1  19   3 335.934 89.6646   5
   1 -19  -3 319.235 84.3586  10
   1  19  -2 9390.87 417.401  20
  -1 -19   2 7887.40 351.984  10
   1 -19  -2 8997.35 429.965  10
  -1 -19   2 9224.64 410.577  25
  -1  19   2 8874.89 441.905   5
   1  19  -2 9204.57 421.499  30
  -1 -19   1 1669.11 161.758  25
   1  19  -1 1826.58 183.588  30
   1 -19  -1 1698.06 152.974  25
  -1 -19   1 1386.10 148.800  10
   1 -19  -1 1485.14 161.713  10
  -1  19   1 1656.62 182.542   5
  -1  19   1 1696.86 145.468  30
   1  19  -1 1709.68 173.990  20
   1  19   0 54590.0 1512.47  20
  -1 -19   0 51853.3 1497.21  10
   1 -19   0 51907.7 1466.30  10
   1 -19   0 53763.3 1466.60  25
  -1  19   0 55374.2 1543.32   5
  -1  19   0 51510.9 1425.14  30
   1  19   0 54126.2 1526.58  30
  -1 -19   0 51350.6 1437.19  25
   1 -19   1 2947.99 216.403  25
   1  19   1 2999.43 229.816  20
  -1 -19  -1 2846.76 228.139  10
   1 -19   1 2546.94 180.768  10
  -1  19  -1 3112.70 201.735  30
   1  19   1 2873.00 229.612  30
  -1  19  -1 2670.34 218.647   5
   1  19   2 8313.18 398.048  20
   1 -19   2 7909.14 375.961  25
  -1 -19  -2 7895.64 397.705  10
  -1  19  -2 8082.94 387.448   5
  -1  19  -2 7620.54 339.153  30
   1  19   2 8460.80 410.490  30
   1 -19   3 59.6757 46.2130  25
   1  19   3 62.4914 53.6361  20
  -1 -19  -3 9.67736 47.3045  10
  -1  19  -3 25.9036 35.4066  30
   1  19   3 64.2553 58.7137  30
  -1  19  -3 182.291 60.3299   5
   1 -19   4 10799.0 418.921  25
  -1  19  -4 11420.7 435.651  12
  -1 -19  -4 11222.4 449.872  10
   1  19   4 11301.4 440.909  20
  -1  19  -4 10276.9 403.201   5
   1  19   4 11772.6 460.882  30
   2   0 -17 221.986 64.1356  11
  -2   0  17 147.211 61.8280  22
   2   0 -16 67337.3 1869.29  11
  -2   0  16 63964.5 1795.01  23
  -2   0  16 70120.4 1959.87  22
   2   0 -16 67043.3 1891.43  21
   2   0 -16 66561.1 1811.59   8
   2   0 -15-37.5587 76.8394   8
  -2   0  15 74.8477 70.9811  23
  -2   0  15 20.8674 85.6956  22
   2   0 -15 58.2747 80.8677  21
   2   0 -15 174.325 129.713  11
  -2   0  15 160.023 86.1345  18
  -2   0  14 358.339 141.097  23
  -2   0  14 222.238 144.088  22
   2   0 -14 334.570 138.722  21
   2   0 -14 238.502 120.178  11
  -2   0  14 216.835 117.568  18
   2   0 -14 637.514 167.709   8
  -2   0  13 41.2810 112.727  18
   2   0 -13 154.068 105.760   8
  -2   0  13 76.4697 116.775  22
   2   0 -13 155.922 116.662  11
   2   0 -13-24.6904 93.4887  21
  -2   0  13 133.750 118.705  23
  -2   0  12 183812. 5141.97  23
  -2   0  12 184428. 5304.24  22
   2   0 -12 183792. 5057.53  21
  -2   0  12 184923. 5184.52  18
   2   0 -12 187023. 4974.30   8
   2   0 -11-27.6090 105.058  24
   2   0 -11 203.102 125.346   8
   2   0 -11-19.5219 137.815   2
   2   0 -11 120.486 124.979  21
  -2   0  11 54.4107 139.029  16
   2   0 -11 75.9982 118.897  20
  -2   0  11 15.5194 150.588  22
  -2   0  11 200.177 175.147  18
  -2   0  10 112026. 3344.07  26
   2   0 -10 109224. 3369.43   2
   2   0 -10 116667. 3426.13  21
  -2   0  10 120847. 3710.08  22
   2   0 -10 114338. 3333.51   1
   2   0 -10 118119. 3395.01  20
  -2   0  10 118344. 3585.33  18
  -2   0  10 129600. 3906.67  16
   2   0 -10 114100. 3356.27   3
   2   0 -10 122016. 3364.95  27
   2   0 -10 122955. 3438.13   8
   2   0  -9 68.4571 85.0164  27
   2   0  -9 178.274 106.116  29
  -2   0   9 75.0254 86.0030  26
   2   0  -9 89.7937 83.6507   3
  -2   0   9-21.8266 114.140  16
   2   0  -9-21.8734 80.8949   2
   2   0  -8 40586.3 1406.75  27
  -2   0   8 39277.8 1418.49  26
   2   0  -8 37427.7 1349.32   2
   2   0  -8 39397.7 1398.43   1
   2   0  -8 39551.1 1344.56  29
  -2   0   8 39604.8 1681.44  16
   2   0  -7-9.65354 62.8406  27
  -2   0   7-53.0194 75.5873  26
   2   0  -7 2.97464 49.2275   2
   2   0  -7 100.998 77.4378  29
   2   0  -7 10.0153 67.4237   1
  -2   0   7 27.8671 90.5242  16
  -2   0   6 72612.0 2107.16  26
   2   0  -6 70378.5 2052.66   1
   2   0  -6 67350.5 1919.10   2
   2   0  -6 73430.3 2085.46  27
  -2   0   6 64032.6 2156.93  16
   2   0  -6 75582.2 2085.46  29
   2   0  -5 6.52132 33.3315   2
   2   0  -5 4.69510 75.9498  29
  -2   0   5 159.069 90.3559  26
  -2   0   5 75.4301 80.1535  16
   2   0  -5 43.8231 79.3379  27
   2   0  -4 71637.7 2027.31  27
   2   0  -4 68249.0 1791.59   2
  -2   0   4 73792.6 2044.12  26
  -2   0   4 68710.2 1975.99  16
  -2   0   3 24.4395 58.2861  14
  -2   0   3 73.2568 73.0489  26
   2   0  -3 41.2773 21.7676   2
   2   0  -3-32.2224 83.3498  29
  -2   0   3 51.9914 24.3520   4
   2   0  -2 21682.9 842.124  29
  -2   0   2 22735.5 822.001  26
  -2   0   2 22741.0 657.385   4
  -2   0   2 22262.2 820.355  14
   2   0  -2 22092.6 758.591  27
   2   0  -1 32.9606 44.1721  27
   2   0  -1 83.1828 81.7241  29
  -2   0   1 19.2249 27.2017   4
   2   0  -1 89.3115 23.6562  17
  -2   0   1 14.9715 61.9502  14
  -2   0   1 51.1896 58.3647  26
  -2   0   0 5306.75 284.435   4
  -2   0   0 5042.63 308.713  26
   2   0   0 5120.91 224.274  17
  -2   0   0 5498.34 346.173  14
   2   0   0 4925.51 271.214  27
   2   0   1 52.2671 41.3798  27
  -2   0  -1 77.8317 55.6696  26
  -2   0  -1 30.7251 60.3258  14
  -2   0  -1 111.196 54.8834   4
  -2   0  -2 40200.5 1142.38  26
  -2   0  -2 43071.2 1292.45   4
  -2   0  -2 40708.8 1300.33  14
   2   0   2 43440.8 1141.12   3
   2   0   2 41963.6 1178.33   1
  -2   0  -3 49.5968 66.6749  14
  -2   0  -3 56.4765 34.3339   2
  -2   0  -3 18.9435 62.3944   4
  -2   0  -4 129700. 3360.35  14
   2   0   4 124909. 3268.74  15
  -2   0  -4 134903. 3229.25   2
  -2   0  -4 126351. 3421.04   4
  -2   0  -5 7.90285 49.2718  14
  -2   0  -5 85.9072 79.9673   4
   2   0   5 72.5470 50.4497  28
  -2   0  -5-10.0270 43.0801   2
  -2   0  -6 98043.1 2869.98   4
  -2   0  -6 101929. 2694.87   2
   2   0   6 103909. 2890.78  16
  -2   0  -6 96267.4 2677.40  14
  -2   0  -7 85.2171 94.1383   4
   2   0   7 93.5387 100.166  16
  -2   0  -8 82960.3 2579.93  12
  -2   0  -8 67898.4 2941.93  11
  -2   0  -8 84271.4 2622.86   4
  -2   0  -8 90849.8 2636.65   7
  -2   0  -8 85550.3 2633.86   9
  -2   0  -8 71647.7 2700.42   6
   2   0   8 91055.1 2610.99  16
  -2   0  -9 134.367 117.551   7
  -2   0  -9 204.097 158.843  12
  -2   0  -9 68.6128 199.346  11
  -2   0  -9 195.034 160.552   6
  -2   0  -9 41.3752 120.506   9
   2   0   9 58.2471 104.721  16
  -2   0 -10 76940.3 2512.26  12
  -2   0 -10 76599.9 2583.85   9
   2   0  10 80090.1 2552.78  16
  -2   0 -10 77900.4 2522.26   7
  -2   0 -11 72.7241 113.652   7
  -2   0 -11 23.9479 94.7219  12
  -2   0 -11 130.736 143.516  11
  -2   0 -11-82.5112 116.058   9
  -2   0 -12 27260.2 1085.51  12
  -2   0 -12 27912.2 1269.12  11
  -2   0 -12 26023.6 1163.29   9
  -2   0 -13 283.373 140.651  11
  -2   0 -13 220.791 116.254   9
  -2   0 -14 60573.0 1815.75  11
  -2   0 -14 59032.8 1748.08   9
  -2   0 -15 25.3810 45.5565  11
  -2   0 -15-40.6072 51.6909   9
  -2   1  17 56612.0 1522.39  22
  -2  -1  17 57302.6 1526.93  22
   2   1 -17 55794.8 1498.73  21
   2   1 -17 56525.2 1477.95  11
   2  -1 -17 56898.3 1500.17  11
   2   1 -16 10211.3 447.102   8
  -2   1  16 10496.1 484.704  23
  -2  -1  16 10964.7 547.450  22
   2  -1 -16 11202.0 524.567  21
   2  -1 -16 11184.7 511.843  11
   2   1 -16 11220.5 503.688  11
   2  -1 -16 10986.9 484.268   8
   2   1 -16 11430.6 534.468  21
  -2   1  16 11967.0 573.604  22
  -2   1  15 2450.78 301.825  22
  -2   1  15 2298.80 257.576  23
  -2  -1  15 2387.38 242.798  23
  -2  -1  15 2761.87 310.341  22
   2  -1 -15 2503.41 280.101  21
   2   1 -15 2653.67 283.177  21
   2  -1 -15 2642.35 270.128  11
   2   1 -15 2521.23 257.569  11
  -2  -1  15 2639.45 265.090  18
   2  -1 -15 2513.21 257.687   8
   2   1 -15 2585.12 246.385   8
  -2   1  14 579.402 173.972  23
  -2  -1  14 454.164 133.279  23
   2   1 -14 548.352 152.028   8
  -2   1  14 305.372 145.222  22
  -2  -1  14 527.109 177.403  22
   2  -1 -14 517.285 167.820  21
   2   1 -14 706.345 177.371  21
   2  -1 -14 554.876 154.268  11
   2   1 -14 512.899 145.478  11
   2  -1 -14 486.623 151.183   8
  -2   1  14 175.650 99.8147  18
  -2  -1  14 339.591 132.552  18
  -2   1  13 8794.82 657.288  23
  -2  -1  13 7474.49 571.102  23
  -2   1  13 8404.08 693.146  22
   2  -1 -13 8276.08 616.754  21
   2   1 -13 8094.08 600.349  21
   2  -1 -13 8352.36 591.890  11
   2   1 -13 8731.22 601.525  11
  -2  -1  13 8534.73 681.180  22
  -2   1  13 8132.56 606.883  18
  -2  -1  13 8321.37 646.213  18
   2  -1 -13 8393.31 587.906   8
   2   1 -13 7895.13 552.752   8
   2   1 -12 415.946 142.934   8
   2  -1 -12 470.386 173.124   8
   2  -1 -12 576.825 148.786  24
  -2   1  12 549.917 191.018  23
  -2   1  12 585.365 206.233  22
  -2  -1  12 392.979 176.070  22
   2  -1 -12 782.162 216.197  21
   2   1 -12 482.386 177.772  21
   2   1 -12 406.300 156.805  20
  -2   1  12 702.029 206.390  18
  -2  -1  12 535.021 203.184  18
  -2  -1  11 161348. 4555.22  18
   2  -1 -11 154204. 4145.57  24
  -2  -1  11 153892. 4567.82  22
   2  -1 -11 154491. 4324.90  21
   2   1 -11 156402. 4233.38   8
   2   1 -11 158358. 4320.39  21
  -2   1  11 163527. 4540.52  23
   2   1 -11 149273. 4268.90  20
   2   1 -11 135056. 4256.91   2
   2  -1 -11 133707. 4230.50   2
  -2   1  11 152086. 4401.09  18
  -2   1  11 158386. 4583.61  22
  -2   1  11 160730. 4701.07  16
  -2  -1  11 164629. 4684.08  16
   2   1 -11 151493. 4180.44  27
   2  -1 -11 161680. 4321.99   8
   2   1 -10 33848.6 1352.49   8
  -2  -1  10 30968.5 1310.88  26
   2  -1 -10 31425.5 1325.79   2
   2   1 -10 31764.6 1356.00   2
   2  -1 -10 31978.7 1283.51   1
  -2   1  10 32424.9 1504.32  22
  -2  -1  10 34505.0 1601.80  22
   2  -1 -10 35794.7 1418.47  21
   2   1 -10 35485.6 1401.81  21
   2   1 -10 32921.0 1324.21   1
   2   1 -10 32385.2 1346.82  20
  -2   1  10 32382.0 1424.49  18
  -2  -1  10 34173.9 1530.57  18
  -2   1  10 31100.5 1308.84  26
   2  -1 -10 30946.9 1307.22   3
  -2   1  10 36009.9 1662.14  16
  -2  -1  10 35089.1 1670.45  16
   2   1 -10 32674.1 1318.85   3
   2  -1 -10 35001.1 1406.98   8
   2   1 -10 34693.1 1320.62  27
   2  -1 -10 33063.1 1316.47  27
   2  -1  -9 389.628 125.359  27
   2  -1  -9 340.420 137.496   8
  -2  -1   9 352.349 139.790  26
   2  -1  -9 208.159 96.7703   3
   2  -1  -9 584.610 142.387  29
   2   1  -9 348.830 123.180   1
   2   1  -9 467.597 150.256   2
  -2   1   9 136.384 100.059  26
   2  -1  -9 227.971 111.828   1
   2  -1  -9 392.345 129.622   2
  -2   1   9 564.896 176.939  16
  -2  -1   9 244.401 153.791  16
  -2   1   8 12394.1 687.038  26
   2  -1  -8 11338.3 632.246   1
   2   1  -8 11383.3 638.037   2
  -2  -1   8 11353.6 651.315  26
   2   1  -8 11520.7 658.995   1
   2   1  -8 12433.4 655.677  27
  -2   1   8 10489.6 762.197  16
  -2  -1   8 11480.8 849.471  16
   2  -1  -8 12017.5 681.235   3
   2  -1  -8 11101.5 606.148   2
   2  -1  -8 12196.8 647.645  29
   2   1  -8 12336.1 602.022  29
   2  -1  -8 12188.8 659.756  27
   2   1  -7 57289.9 1706.17   2
   2  -1  -7 57621.4 1764.21  27
   2   1  -7 55325.9 1767.13   1
   2  -1  -7 53119.8 1647.70   2
   2   1  -7 57358.8 1763.63  27
  -2  -1   7 56237.5 1789.61  26
  -2   1   7 48890.1 1875.74  16
  -2  -1   7 46617.1 1929.10  16
   2  -1  -7 57662.0 1821.55   3
   2  -1  -7 56267.5 1757.96  29
   2   1  -7 58587.3 1700.48  29
  -2   1   7 58518.3 1811.76  26
   2   1  -6 1993.07 234.175   1
   2  -1  -6 1766.53 178.578   2
   2   1  -6 1810.83 189.231   2
  -2  -1   6 1598.03 214.471  26
   2   1  -6 1879.63 212.823  29
  -2   1   6 1981.62 238.616  26
   2  -1  -6 1772.88 216.439  27
  -2  -1   6 1586.55 253.956  16
  -2   1   6 1548.41 226.691  16
   2  -1  -6 1766.46 227.143  29
   2   1  -6 1934.97 233.266  27
  -2  -1   5 75295.1 2144.27  26
   2  -1  -5 72896.6 1929.59   2
   2   1  -5 71757.0 2098.83   1
   2   1  -5 71768.3 1942.34   2
   2  -1  -5 76697.6 2116.80  27
   2   1  -5 73993.1 2122.99  27
  -2   1   5 74655.8 2142.01  26
  -2   1   5 70303.6 2132.30  16
  -2  -1   5 69670.9 2123.80  16
   2  -1  -5 78913.7 2180.95  29
   2   1  -5 76470.5 2112.31  29
   2   1  -4 19496.6 789.045  27
  -2   1   4 21485.2 831.727  26
   2  -1  -4 21540.1 816.605  27
   2   1  -4 19595.8 636.194   2
   2   1  -4 19858.6 790.491   1
   2  -1  -4 21717.0 858.884  29
   2   1  -4 21992.5 830.952  29
  -2  -1   4 21939.5 842.991  26
   2  -1  -4 20029.3 628.866   2
  -2   1   4 21845.8 812.873  16
  -2  -1   4 19048.9 744.919  16
  -2  -1   4 20826.7 767.207  14
   2  -1  -3 25543.0 899.480  27
   2   1  -3 25998.8 913.726   1
  -2   1   3 26829.4 940.225  26
   2   1  -3 24624.3 696.343   2
   2  -1  -3 26248.0 961.564  29
  -2   1   3 28299.8 767.580   4
  -2  -1   3 26317.5 941.552  26
   2   1  -3 27447.7 963.798  29
  -2  -1   3 23638.5 819.851  16
  -2  -1   3 25309.5 895.454  14
   2   1  -3 25668.3 885.508  27
  -2   1   2 1428.33 172.828  26
  -2  -1   2 1551.59 100.864   4
  -2   1   2 1455.62 185.001  14
   2   1  -2 1332.40 161.970   1
  -2   1   2 1403.84 131.328   4
  -2  -1   2 1519.42 183.906  26
   2  -1  -2 1457.28 155.673  27
   2   1  -2 1356.54 86.7803  17
   2  -1  -2 1296.87 177.445  29
   2   1  -2 1575.36 196.003  29
  -2  -1   2 2021.01 206.376  14
   2   1  -2 1303.83 151.275  27
  -2   1   1 19292.8 720.266  26
   2   1  -1 20483.6 724.312   1
  -2   1   1 21331.5 676.564   4
   2  -1  -1 18903.5 649.358  27
  -2  -1   1 20965.3 761.304  26
   2   1  -1 19637.0 556.335  17
   2  -1  -1 17798.4 492.357  17
  -2   1   1 20762.6 770.676  14
   2  -1  -1 19602.8 762.854  29
  -2  -1   1 20750.4 780.215  14
  -2  -1   1 21370.0 614.594   4
   2   1  -1 19022.6 668.243  27
  -2  -1   0 5754.82 351.746  26
  -2   1   0 6302.92 333.460   4
  -2  -1   0 6396.69 301.745   4
   2   1   0 6126.57 335.031   1
   2  -1   0 5594.95 358.566  29
  -2   1   0 5728.03 326.665  26
  -2  -1   0 6591.53 394.447  14
   2   1   0 6132.02 260.708  17
   2  -1   0 5685.73 304.308   3
   2   1   0 5571.27 307.436  27
  -2   1   0 5773.17 357.943  14
   2  -1   0 5753.81 285.939  27
   2   1   1 2866.50 216.611  27
  -2  -1  -1 3414.05 229.456   4
  -2   1  -1 2922.89 209.348  26
  -2   1  -1 2690.78 228.197   4
  -2  -1  -1 3684.89 286.317  14
  -2  -1  -1 2613.12 215.290  26
  -2   1  -1 3100.08 253.583  14
   2   1   1 2920.01 222.947   1
   2   1   1 2998.23 193.579  17
   2  -1   1 3013.23 198.938   3
   2  -1   1 2885.87 200.059  27
   2  -1   1 2644.67 239.031  29
  -2   1  -2 14374.2 510.757  26
  -2  -1  -2 13869.2 522.346  26
  -2   1  -2 15873.1 660.303   4
   2   1   2 15763.8 574.496   1
  -2  -1  -2 16478.8 629.647   4
   2  -1   2 16442.4 531.118   3
  -2   1  -2 15878.4 645.976  14
  -2  -1  -2 15019.1 661.559  14
  -2   1  -3 34345.1 1179.18   4
  -2   1  -3 35937.6 971.163   2
  -2  -1  -3 36636.9 1160.90   4
   2   1   3 32935.1 985.636  15
  -2  -1  -3 34825.5 1166.39  14
  -2   1  -3 33941.5 1131.92  14
  -2  -1  -4 1159.87 172.302   4
  -2   1  -4 945.463 118.724   2
  -2   1  -4 978.569 171.878   4
   2   1   4 1146.43 178.648  16
  -2  -1  -4 1132.27 170.247  14
   2  -1   4 1049.33 149.848  15
   2  -1   4 1065.12 137.971  28
  -2   1  -4 1167.76 157.862  14
  -2  -1  -5 4330.92 291.620   2
  -2   1  -5 4364.05 369.485   4
  -2   1  -5 4016.72 280.597   2
   2  -1   5 4543.70 382.295  16
   2   1   5 4346.08 356.740  16
   2  -1   5 4094.51 275.609  28
  -2  -1  -5 4239.95 354.698   4
  -2  -1  -5 3745.06 305.141  14
   2  -1   5 4169.45 317.901  15
   2   1   5 4241.71 260.754  28
  -2   1  -5 4599.70 319.375  14
  -2   1  -6 190528. 4970.27   2
  -2   1  -6 200589. 4985.09  14
  -2   1  -6 201685. 5204.76   4
  -2  -1  -6 207348. 5011.64   2
  -2  -1  -6 213418. 5234.43   4
  -2  -1  -6 189489. 5005.96  14
   2   1   6 203478. 5176.18  16
   2  -1   6 203873. 5216.70  16
  -2   1  -7 44098.5 1610.65   4
  -2   1  -7 43650.6 1471.96   2
  -2  -1  -7 45311.4 1620.46   4
  -2  -1  -7 43423.6 1416.08  14
   2   1   7 48478.4 1607.92  16
   2  -1   7 47172.4 1629.45  16
  -2  -1  -7 42953.9 1454.89   2
  -2   1  -8 1792.44 281.082   4
  -2  -1  -8 1409.60 238.530  12
  -2   1  -8 2118.80 296.618  12
  -2  -1  -8 1912.59 283.755   7
  -2   1  -8 1718.45 263.631   7
  -2   1  -8 1528.25 358.845  11
  -2  -1  -8 1314.19 331.272  11
  -2   1  -8 1588.33 313.156   6
  -2  -1  -8 2074.57 259.226   2
  -2   1  -8 2131.00 311.779   9
  -2  -1  -8 2014.42 292.896   9
   2   1   8 1921.63 265.988  16
   2  -1   8 2194.68 291.777  16
  -2   1  -9 23460.1 1076.14   7
  -2  -1  -9 22942.9 1101.09   7
  -2  -1  -9 22347.7 1074.76  12
  -2   1  -9 26024.3 1283.21   6
  -2   1  -9 24323.7 1405.86  11
  -2  -1  -9 22355.0 1363.89  11
  -2  -1  -9 23364.3 1223.59   6
  -2  -1  -9 23854.9 1134.69   9
  -2   1  -9 21762.2 1116.84   9
  -2   1  -9 23454.3 1122.56   4
   2   1   9 24118.4 1095.77  16
   2  -1   9 22251.3 1067.00  16
  -2   1  -9 21465.7 1065.23  12
  -2   1 -10 41417.3 1577.23  12
  -2   1 -10 40270.8 1544.88   7
  -2  -1 -10 38154.8 1539.21  12
  -2  -1 -10 44275.2 1923.17  11
  -2  -1 -10 40006.4 1588.69   7
  -2  -1 -10 40327.1 1623.75   9
  -2   1 -10 40561.2 1641.74   9
   2   1  10 40847.4 1584.02  16
   2  -1  10 41321.1 1591.27  16
  -2  -1 -11 6829.41 542.631   7
  -2  -1 -11 7363.26 546.584  12
  -2   1 -11 8156.23 564.317  12
  -2   1 -11 8399.44 701.231  11
  -2   1 -11 7662.21 555.211   7
  -2  -1 -11 7033.89 576.593   9
  -2   1 -11 7491.22 601.005   9
  -2  -1 -11 7973.03 693.164  11
  -2   1 -12 23492.9 1037.11   7
  -2   1 -12 24852.2 1026.30  12
  -2   1 -12 27656.6 1236.06  11
  -2  -1 -12 27823.1 1251.41  11
  -2  -1 -12 25112.1 1042.31  12
  -2  -1 -12 25019.8 1126.02   9
  -2   1 -12 24577.3 1122.69   9
  -2   1 -13 64385.1 1929.26  12
  -2   1 -13 72425.3 2174.98  11
  -2  -1 -13 68221.7 2175.55  11
  -2  -1 -13 68082.5 2096.88   9
  -2   1 -13 69711.8 2102.92   9
  -2  -1 -14 437.660 124.596  11
  -2   1 -14 237.758 95.3429  11
  -2  -1 -14 89.3433 82.6964   9
  -2   1 -14 227.675 91.4649   9
   2   1  15 9269.54 397.688  23
  -2   1 -15 9848.36 416.023  11
  -2  -1 -15 9958.01 448.569  11
  -2  -1 -15 8819.02 371.038   9
  -2   1 -15 9112.60 386.476   9
  -2   2  17 261.904 63.0158  22
  -2  -2  17 247.047 60.7095  22
   2   2 -17 221.404 60.9588  21
   2  -2 -17 313.400 66.8350  11
   2  -2 -16 23802.4 823.356   8
  -2   2  16 24348.2 845.863  23
  -2   2  16 26124.8 921.767  22
  -2  -2  16 25656.9 902.100  22
   2  -2 -16 23996.3 856.444  21
   2   2 -16 24193.5 858.102  21
   2  -2 -16 24672.5 850.782  11
   2   2 -16 24287.7 816.775  11
  -2  -2  16 22723.8 780.251  18
   2   2 -16 21715.4 732.385   8
  -2   2  15 29469.1 1116.72  23
   2   2 -15 28907.6 996.674   8
  -2  -2  15 28703.6 1131.21  22
   2  -2 -15 29710.1 1113.87  21
   2   2 -15 28764.2 1082.85  21
   2  -2 -15 28998.1 1061.69  11
   2   2 -15 28400.3 1032.63  11
   2  -2 -15 27702.5 1041.52   8
  -2  -2  15 28044.3 1064.04  18
  -2   2  15 30393.4 1192.13  22
  -2   2  14 14286.7 795.480  23
  -2  -2  14 11838.2 641.650  23
  -2   2  14 14275.0 847.261  22
  -2  -2  14 13006.7 775.087  22
   2  -2 -14 13075.1 748.973  21
   2   2 -14 13453.5 731.813  21
   2  -2 -14 13273.2 705.301  11
   2   2 -14 14086.5 704.115  11
  -2   2  14 12766.2 668.225  18
  -2  -2  14 13058.4 752.453  18
   2  -2 -14 12743.6 705.102   8
   2   2 -14 14208.4 693.090   8
   2   2 -13 9448.13 591.333   8
  -2   2  13 9354.21 693.469  23
  -2  -2  13 8781.78 594.360  23
  -2   2  13 9201.49 719.582  22
  -2  -2  13 9480.58 705.889  22
   2  -2 -13 8090.17 619.525  21
   2   2 -13 8531.17 609.562  21
   2  -2 -13 9544.48 631.347  11
   2   2 -13 10143.7 638.775  11
   2   2 -13 9593.55 640.388  20
  -2   2  13 9372.66 628.702  18
  -2  -2  13 9759.33 705.459  18
   2  -2 -13 9922.36 653.755   8
   2  -2 -12 5857.80 457.482  24
  -2   2  12 6089.45 582.248  23
  -2  -2  12 5831.67 580.696  22
   2   2 -12 5786.83 508.133  21
   2   2 -12 6220.92 521.418  20
  -2   2  12 5673.27 580.590  22
  -2   2  12 5934.79 524.811  18
  -2  -2  12 5996.25 580.127  18
   2  -2 -12 5656.39 510.698   8
   2   2 -12 5360.15 456.770   8
   2  -2 -12 5605.14 516.594  21
   2   2 -11 15209.8 915.667   2
  -2  -2  11 17973.3 1080.77  22
   2  -2 -11 18319.1 901.428  24
  -2   2  11 17516.1 1042.14  23
  -2   2  11 17212.0 1050.61  22
   2  -2 -11 16927.0 939.771  21
   2   2 -11 16576.2 910.172  21
   2   2 -11 16709.2 864.286  27
   2   2 -11 18236.5 948.579  20
  -2   2  11 16287.7 941.554  18
  -2  -2  11 18108.8 1075.29  18
  -2   2  11 18865.1 1145.55  16
  -2  -2  11 18310.0 1096.69  16
   2  -2 -11 18404.5 969.067   8
   2   2 -11 17979.7 901.553   8
   2  -2 -10 38983.7 1552.44   2
  -2  -2  10 39608.8 1565.82  26
  -2  -2  10 44390.8 1706.10  13
   2  -2 -10 41011.3 1526.40   1
   2   2 -10 40332.1 1612.28   2
   2  -2 -10 45558.4 1632.87  24
  -2   2  10 42786.7 1767.86  23
  -2   2  10 44442.1 1782.50  22
  -2  -2  10 44858.6 1885.62  22
   2  -2 -10 44211.1 1647.99  21
   2  -2 -10 46576.8 1709.02   8
   2   2 -10 47005.1 1659.48  21
   2   2 -10 43866.4 1633.25  20
   2   2 -10 42013.7 1595.06   1
  -2   2  10 42990.8 1663.03  18
  -2  -2  10 44609.2 1841.82  18
  -2   2  10 38825.4 1561.23  26
   2  -2 -10 41120.9 1569.67   3
  -2  -2  10 43015.7 1907.31  16
  -2   2  10 45233.1 1885.04  16
   2  -2 -10 48944.9 1674.18  29
   2   2 -10 44768.5 1581.68  27
   2   2 -10 45545.8 1616.36   8
   2  -2  -9 73874.7 2291.35   2
  -2  -2   9 76167.1 2363.37  26
   2  -2  -9 81330.9 2482.10   8
   2   2  -9 72355.8 2354.83   2
  -2   2   9 71991.2 2350.16  26
   2   2  -9 79977.2 2397.81  21
  -2   2   9 73161.0 2492.41  22
   2   2  -9 72383.6 2345.96   1
   2   2  -9 76597.3 2360.93   8
  -2  -2   9 75729.0 2614.40  18
   2  -2  -9 74892.8 2360.16   3
  -2   2   9 70687.3 2570.90  16
  -2  -2   9 83379.7 2883.36  16
   2  -2  -9 79949.0 2382.86  29
   2  -2  -9 75713.5 2319.18  27
   2   2  -9 75556.9 2305.85  27
   2  -2  -9 72534.8 2275.72   1
  -2  -2   8 2504.58 292.683  26
   2  -2  -8 1939.66 246.875  27
   2   2  -8 2132.54 270.749   2
   2  -2  -8 1714.68 224.796   2
   2   2  -8 2125.48 274.904   1
  -2   2   8 1985.73 311.687  16
   2  -2  -8 2348.25 290.746   3
  -2  -2   8 2159.74 364.707  16
   2  -2  -8 2171.72 274.951  29
  -2   2   8 2120.80 274.039  26
   2   2  -8 1885.87 246.635  27
   2  -2  -7 18604.9 758.449   2
  -2  -2   7 19812.8 877.749  26
   2   2  -7 20132.9 778.383  29
   2   2  -7 19495.9 823.018   2
   2   2  -7 18616.4 861.811   1
  -2   2   7 19537.9 885.166  26
  -2   2   7 18436.8 929.628  16
  -2  -2   7 16855.3 1012.78  16
   2  -2  -7 19394.1 878.207   3
   2  -2  -7 18826.1 862.921  29
   2  -2  -7 18184.8 812.685  27
   2   2  -7 18530.3 828.551  27
   2  -2  -6 17970.4 687.528   2
  -2   2   6 18959.7 843.486  26
  -2  -2   6 17883.9 817.668  26
   2   2  -6 19153.0 753.166   2
   2   2  -6 19773.1 842.301   1
   2   2  -6 18441.8 740.980  29
  -2   2   6 16298.2 815.783  16
  -2  -2   6 16897.0 881.671  16
   2  -2  -6 18978.1 825.666   3
   2  -2  -6 18812.4 837.894  29
   2   2  -6 17612.8 795.490  27
   2  -2  -6 18296.4 761.869  27
   2   2  -5 18900.5 802.758  27
  -2   2   5 20250.3 841.606  26
   2   2  -5 20063.4 827.656   1
   2  -2  -5 18617.8 831.143  29
   2   2  -5 18702.0 707.845   2
  -2  -2   5 20963.0 849.494  26
  -2   2   5 19349.6 820.930  16
  -2  -2   5 17422.8 772.392  16
   2  -2  -5 19750.5 811.254   3
   2   2  -5 20768.0 782.336  29
   2  -2  -5 18311.5 749.457  27
  -2  -2   4 18625.5 792.727  26
   2   2  -4 19813.8 794.200   1
   2  -2  -4 19885.5 781.701   3
   2   2  -4 19052.9 646.074   2
   2  -2  -4 17587.2 713.915  27
  -2   2   4 20201.0 810.524  26
  -2   2   4 20439.6 785.801  16
  -2  -2   4 17147.3 683.979  16
   2  -2  -4 18948.8 811.841  29
   2   2  -4 19669.7 770.009  29
  -2   2   4 18881.4 662.605   4
   2   2  -4 17578.6 744.144  27
  -2  -2   4 18520.9 707.651  14
  -2  -2   3 294050. 6964.36  26
   2  -2  -3 274850. 6827.56  27
   2   2  -3 290944. 6923.14   1
   2   2  -3 278462. 6660.52   2
   2   2  -3 292869. 6870.63  27
   2   2  -3 294137. 6656.18  17
  -2   2   3 301208. 6801.74   4
  -2  -2   3 272400. 6861.23  14
  -2   2   3 289656. 6933.88  26
  -2  -2   3 278295. 6738.83  16
   2  -2  -3 283522. 6877.80   3
   2   2  -3 282029. 6916.75  29
   2  -2  -3 290058. 6967.12  29
  -2   2   2 107878. 2715.42  26
  -2  -2   2 106994. 2760.36  26
   2   2  -2 106379. 2716.35   1
  -2   2   2 105678. 2648.43   4
   2   2  -2 99590.9 2621.92  27
   2  -2  -2 100890. 2730.78  29
   2   2  -2 97301.9 2416.37   2
   2  -2  -2 99038.1 2607.98  27
   2   2  -2 100721. 2462.62  17
   2  -2  -2 102577. 2661.29   3
  -2  -2   2 105487. 2751.39  14
  -2  -2   1 21063.7 830.365  26
  -2   2   1 21296.6 782.857   4
   2   2  -1 21781.0 804.735   1
   2  -2  -1 21301.5 815.636  29
   2   2  -1 21176.3 744.697  27
  -2  -2   1 22166.5 856.201  14
   2  -2  -1 22376.1 716.463  27
  -2   2   1 22783.1 799.890  26
   2   2  -1 21827.5 644.211  17
   2  -2  -1 22488.4 767.984   3
  -2  -2   0 11428.5 549.481  26
   2   2   0 12531.3 543.884   1
  -2   2   0 12314.0 549.916   4
   2  -2   0 11458.1 536.720  29
   2   2   0 11223.2 488.373  27
  -2  -2   0 12568.8 456.927   4
  -2   2   0 11906.8 556.536  14
   2  -2   0 11255.3 433.758  27
  -2  -2   0 12365.0 592.345  14
   2   2   0 12262.8 434.391  17
   2  -2   0 11846.5 489.742   3
  -2   2   0 11727.3 505.160  26
   2   2   1 51809.9 1523.34  27
  -2   2  -1 51126.8 1477.39  26
   2  -2   1 53009.7 1433.01  27
   2  -2   1 52696.0 1550.67  29
  -2   2  -1 53123.7 1605.68   4
   2   2   1 54629.1 1563.95   1
  -2  -2  -1 53178.4 1546.87  26
  -2   2  -1 55479.0 1608.89  14
  -2  -2  -1 56539.5 1510.55   4
   2  -2   1 56019.0 1487.11   3
   2   2   1 57264.7 1480.16  17
  -2  -2  -1 55421.1 1664.46  14
  -2  -2  -2 2223.90 202.198   4
  -2   2  -2 1944.61 146.907  26
  -2   2  -2 1879.50 217.316   4
   2   2   2 1858.29 176.419   1
  -2   2  -2 2218.02 218.399  14
  -2   2  -2 1941.76 119.704   2
  -2  -2  -2 2176.83 234.323  14
   2  -2   2 2135.35 162.162   3
   2   2   2 2096.75 182.371  17
   2  -2   2 1908.97 187.250  29
  -2   2  -3 56708.3 1725.63   4
  -2   2  -3 54818.8 1466.88   2
   2  -2   3 56589.4 1573.77  29
  -2  -2  -3 57222.0 1656.43   4
   2  -2   3 53628.2 1578.23  28
   2   2   3 56718.1 1613.31  17
   2   2   3 53907.3 1630.74  16
  -2   2  -3 58069.7 1661.34  14
  -2  -2  -3 56980.6 1713.29  14
  -2  -2  -4 65253.2 1838.77   4
  -2   2  -4 58465.6 1855.67   4
  -2   2  -4 59235.8 1634.27   2
   2  -2   4 59093.9 1698.26  28
  -2   2  -4 62889.8 1769.21  14
   2   2   4 57953.7 1765.22  16
   2  -2   4 59095.3 1650.89  29
  -2  -2  -4 60465.5 1821.90  14
   2  -2   4 60150.5 1765.26  15
  -2   2  -5 23246.1 995.267   4
  -2   2  -5 24052.2 846.252   2
  -2  -2  -5 26264.2 998.599   4
   2  -2   5 24197.6 859.271  28
  -2  -2  -5 23187.5 930.493  14
   2   2   5 23116.1 924.991  16
   2  -2   5 23433.0 933.078  15
  -2  -2  -6 450.249 116.320  14
  -2   2  -6 80.4029 101.074   4
  -2   2  -6 207.196 83.6737   2
   2  -2   6 375.258 117.806  15
   2   2   6 189.184 95.0797  16
   2  -2   6 134.950 107.386  16
  -2   2  -7 38921.3 1379.95   2
  -2   2  -7 40155.8 1512.60   4
   2   2   7 42905.3 1459.14  16
   2  -2   7 40937.6 1516.33  16
  -2  -2  -7 39775.9 1348.81  14
  -2   2  -8 6766.27 513.989   7
  -2   2  -8 6750.34 536.831   4
  -2  -2  -8 7017.84 552.888   7
  -2   2  -8 6817.71 544.259  12
  -2  -2  -8 7115.18 535.816  12
  -2   2  -8 4592.20 529.849   6
  -2   2  -8 7366.40 698.165  11
  -2  -2  -8 4917.03 606.841  11
  -2  -2  -8 6808.70 534.210   9
  -2   2  -8 6644.27 561.495   9
   2   2   8 7236.43 516.516  16
   2  -2   8 7248.09 549.345  16
  -2   2  -9 8840.23 602.709   7
  -2  -2  -9 8521.63 617.403  12
  -2   2  -9 8035.26 607.589  12
  -2   2  -9 9947.39 763.993   6
  -2  -2  -9 7807.18 749.685  11
  -2  -2  -9 9237.21 713.273   6
  -2   2  -9 9114.50 637.634   4
  -2  -2  -9 8653.31 640.437   7
  -2  -2  -9 8468.74 630.485   9
  -2   2  -9 8974.82 670.752   9
   2   2   9 8268.61 630.033  17
   2   2   9 9740.57 634.678  16
   2  -2   9 8600.63 615.416  16
  -2   2  -9 9870.89 821.220  11
  -2  -2 -10 938.061 216.108   7
  -2   2 -10 337.013 143.097   7
  -2  -2 -10 233.726 132.393  12
  -2   2 -10 295.570 136.167  12
  -2   2 -10 790.312 245.562  11
  -2  -2 -10 427.795 217.289  11
   2   2  10 252.481 136.721  17
  -2  -2 -10 414.619 175.030   9
  -2   2 -10 329.018 164.027   9
   2  -2  10 519.273 159.950  16
  -2   2 -11 26269.8 1124.88   7
  -2   2 -11 26610.0 1125.79  12
  -2  -2 -11 25832.3 1128.86  12
  -2   2 -11 29667.1 1337.09  11
  -2  -2 -11 25427.7 1319.80  11
  -2  -2 -11 26269.7 1200.91   9
  -2   2 -11 25172.6 1199.21   9
  -2   2 -12 10072.9 609.175   7
  -2  -2 -12 10980.0 625.842  12
  -2   2 -12 10235.9 599.818  12
  -2   2 -12 12027.4 729.406  11
  -2  -2 -12 11542.1 765.507  11
  -2  -2 -12 10144.0 660.545   9
  -2   2 -12 11329.9 693.022   9
  -2   2 -13 11144.3 545.189  12
  -2   2 -13 12531.4 664.405  11
  -2  -2 -13 11844.6 696.673  11
  -2  -2 -13 11000.0 629.392   9
  -2   2 -13 12050.7 648.273   9
  -2   2 -14 15750.2 660.999  11
  -2  -2 -14 15649.4 714.538  11
  -2  -2 -14 15106.3 645.227   9
  -2   2 -14 14286.1 636.640   9
  -2   2 -15 2272.10 162.446  11
  -2  -2 -15 2545.55 212.830  11
  -2   2 -15 2183.16 169.680   9
  -2  -3  17 5391.64 256.156  22
   2   3 -17 5589.56 259.484  21
   2  -3 -17 5780.16 260.816  11
   2  -3 -16 264.254 81.7315   8
  -2   3  16 278.527 91.4295  22
  -2  -3  16 281.478 90.7888  22
   2   3 -16 218.307 83.5534  21
   2  -3 -16 293.278 84.7566  11
   2   3 -16 353.999 77.5553  11
  -2  -3  16 326.413 82.4339  18
   2  -3 -15 1553.93 205.261   8
  -2   3  15 1362.40 206.583  23
   2   3 -15 1373.22 162.974   8
  -2   3  15 1530.99 231.219  22
  -2  -3  15 1364.99 206.927  22
   2  -3 -15 1450.67 210.989  21
   2   3 -15 1512.82 205.662  21
   2  -3 -15 1356.52 190.968  11
   2   3 -15 1223.66 168.715  11
  -2  -3  15 1435.69 206.610  18
   2  -3 -14 15121.4 768.479   8
  -2   3  14 15618.5 856.416  23
   2  -3 -14 14843.0 792.318  21
   2   3 -14 14293.9 746.251  21
   2  -3 -14 13966.3 726.131  11
   2   3 -14 14293.8 705.392  11
  -2  -3  14 15253.4 814.252  18
   2   3 -14 15422.1 703.529   8
  -2   3  14 15581.1 875.202  22
  -2  -3  14 14623.3 802.973  22
   2  -3 -13 2489.76 265.456  24
  -2   3  13 2707.91 370.423  23
  -2  -3  13 2974.18 372.395  22
   2  -3 -13 2736.94 344.418  21
   2   3 -13 2641.73 327.211  21
   2  -3 -13 2719.83 323.533  11
   2   3 -13 2844.80 318.346  11
   2   3 -13 2825.95 333.011  20
   2   3 -13 2675.94 296.468   8
  -2   3  13 3254.25 419.319  22
  -2  -3  13 2506.71 353.123  18
   2  -3 -13 2735.14 345.362   8
   2  -3 -12 20551.8 937.846  24
  -2   3  12 20462.6 1131.32  23
   2   3 -12 20173.6 941.803   8
  -2   3  12 20806.2 1146.23  22
  -2  -3  12 20844.6 1121.09  22
   2  -3 -12 19865.0 1028.41  21
   2   3 -12 20834.8 1006.29  21
   2   3 -12 20396.2 1000.83  20
  -2   3  12 20285.3 988.075  18
  -2  -3  12 20137.8 1122.62  18
   2  -3 -12 20820.0 1052.79   8
   2   3 -11 568.596 155.385  27
   2  -3 -11 759.467 204.856   8
   2   3 -11 376.861 136.942   8
  -2  -3  11 944.585 229.477  13
   2  -3 -11 1180.22 238.349  24
  -2   3  11 405.668 174.999  23
  -2   3  11 472.769 187.404  22
  -2  -3  11 518.848 209.926  22
   2  -3 -11 337.923 144.474  21
   2   3 -11 619.999 181.644  21
   2   3 -11 461.526 161.445  20
  -2   3  11 340.768 126.748  18
  -2  -3  11 1375.48 298.023  18
  -2   3  11 419.845 161.852  16
  -2  -3  11 813.110 242.045  16
   2   3 -11 368.493 170.394   2
  -2  -3  10 62767.8 2109.27  26
   2  -3 -10 55835.6 1974.55   1
  -2   3  10 59911.7 2094.96  26
  -2  -3  10 66830.0 2282.03  13
   2  -3 -10 68674.1 2177.99  24
   2   3 -10 62067.5 2147.67   2
   2   3 -10 68803.8 2118.97   8
  -2   3  10 61908.7 2260.92  23
  -2   3  10 63729.5 2254.61  22
  -2  -3  10 67659.5 2436.50  22
   2  -3 -10 68037.7 2236.30   8
   2  -3 -10 64415.1 2139.95  21
   2   3 -10 67531.0 2130.69  21
   2   3 -10 64942.8 2130.30  20
  -2   3  10 60565.7 2108.22  18
   2   3 -10 58609.7 2078.12   1
  -2  -3  10 64034.2 2374.55  18
   2  -3 -10 56827.7 2046.51   3
  -2   3  10 59782.1 2307.92  16
  -2  -3  10 72799.1 2510.62  16
   2  -3 -10 69442.1 2191.78  29
   2   3 -10 64134.9 2067.59  27
   2   3  -9 622.214 157.594  27
   2   3  -9 852.296 183.285   8
   2  -3  -9 1099.62 203.746   3
  -2   3   9 836.007 199.678  26
   2   3  -9 862.421 201.989   1
  -2   3   9 606.666 206.277  23
  -2  -3   9 924.499 201.526  26
  -2   3   9 749.917 199.373  22
  -2  -3   9 546.302 241.825  22
   2   3  -9 624.169 159.132  21
   2  -3  -9 797.574 203.675   8
   2  -3  -9 926.937 179.943   1
   2  -3  -9 716.057 177.742  29
   2  -3  -9 1049.46 215.825  24
  -2   3   9 896.680 193.846  18
  -2  -3   9 884.450 248.254  18
  -2   3   9 644.813 199.113  16
  -2  -3   9 903.050 262.771  16
   2   3  -9 820.575 190.109   2
  -2  -3   8 9642.56 595.231  26
   2  -3  -8 7684.23 558.661  29
   2   3  -8 8061.98 522.723  27
   2   3  -8 7522.90 542.930   1
  -2   3   8 7304.35 540.319  26
   2  -3  -8 7522.19 531.644   3
  -2   3   8 7101.60 575.712  16
  -2  -3   8 8243.18 742.199  16
   2  -3  -8 7217.37 482.735  27
   2   3  -8 6960.87 508.146   2
  -2  -3   7 17811.4 861.681  26
  -2   3   7 18943.1 897.385  26
   2   3  -7 17608.1 822.600  27
   2   3  -7 20147.0 903.410   1
   2  -3  -7 18786.4 899.142  29
   2   3  -7 18707.4 835.844   2
   2  -3  -7 19233.6 877.916   3
  -2   3   7 16060.0 867.186  16
  -2  -3   7 18794.1 1053.16  16
   2   3  -7 18828.6 744.792  29
   2  -3  -7 18665.7 792.355  27
   2   3  -6 40536.0 1367.92   2
   2   3  -6 45581.9 1492.13   1
  -2   3   6 42774.0 1478.39  26
  -2   3   6 40376.2 1450.56  16
   2  -3  -6 40530.4 1415.29   3
  -2  -3   6 35326.3 1439.38  16
   2  -3  -6 41066.5 1467.25  29
   2   3  -6 42918.8 1315.07  29
  -2  -3   6 41069.6 1448.68  26
   2  -3  -6 44192.6 1296.89  28
   2  -3  -6 42691.2 1337.96  27
   2   3  -6 41041.6 1416.72  27
   2  -3  -5 790.615 125.973  27
   2   3  -5 616.316 144.366  27
  -2   3   5 689.903 149.262  26
  -2  -3   5 794.961 168.497  26
  -2  -3   5 585.431 98.6003  14
   2   3  -5 736.239 156.986   1
   2  -3  -5 735.252 166.781  29
  -2   3   5 418.357 117.862  16
  -2  -3   5 634.293 132.077  16
   2   3  -5 568.639 113.485  29
   2  -3  -5 605.059 137.079   3
   2   3  -5 656.934 125.090   2
  -2  -3   4 260405. 6312.44  26
   2   3  -4 252084. 6214.95  27
  -2   3   4 255057. 6296.10  26
  -2   3   4 257691. 6221.94   4
  -2  -3   4 251466. 6130.80  14
   2  -3  -4 252423. 6077.71  27
   2   3  -4 257638. 6290.43   1
   2   3  -4 249422. 6096.79   2
   2   3  -4 266016. 6020.45  17
  -2  -3   4 238064. 6062.13  16
   2  -3  -4 248199. 6220.24   3
   2  -3  -4 246984. 6296.61  29
   2   3  -4 256197. 6187.89  29
   2   3  -3 166.212 61.9095   2
   2  -3  -3 67.6045 47.0746  27
   2   3  -3 228.766 86.7907  27
  -2  -3   3 65.5457 73.2821  14
  -2  -3   3 15.9297 77.1817  26
  -2   3   3 110.551 78.2648  26
   2  -3  -3 146.222 82.5617   3
   2   3  -3 60.1965 41.7412  17
   2  -3  -3 29.2853 80.8725  29
   2   3  -3 41.0341 76.2237   1
   2   3  -2 810.210 128.038  27
  -2   3   2 727.949 137.201  26
   2  -3  -2 759.426 103.019  27
   2  -3  -2 774.978 132.750   3
  -2  -3   2 962.633 166.854  26
  -2   3   2 770.891 142.597   4
   2  -3  -2 697.982 142.091  29
   2   3  -2 788.869 94.2221  17
   2   3  -2 858.678 153.190   1
  -2   3   1 1293.01 182.453   4
  -2  -3   1 1581.34 215.520  14
   2  -3  -1 1348.48 126.836  27
   2   3  -1 1463.05 187.689   1
  -2  -3   1 1723.90 210.332  26
  -2   3   1 1298.86 167.844  26
   2   3  -1 1136.35 113.136  17
   2   3  -1 1708.61 135.591   2
   2  -3  -1 1441.43 163.101   3
   2  -3  -1 1130.10 165.600  29
   2   3  -1 1202.92 151.880  27
  -2   3   0 154396. 3890.88  26
   2  -3   0 159070. 3726.24  27
  -2   3   0 141478. 3961.48   4
   2  -3   0 154188. 3907.85  29
   2   3   0 152253. 3955.07   1
  -2  -3   0 154120. 3975.41  26
   2   3   0 155018. 3868.16  27
   2  -3   0 161272. 3863.84   3
   2   3   0 159906. 3780.42  17
  -2  -3   0 149358. 4033.60  14
   2   3   1 745.752 130.124  27
  -2   3  -1 719.707 110.887  26
   2  -3   1 828.887 90.3657  27
  -2  -3  -1 784.000 158.542  14
   2   3   1 665.812 127.542   1
  -2  -3  -1 863.892 136.516  26
   2  -3   1 723.113 121.623  28
  -2   3  -1 1169.63 178.840   4
   2  -3   1 1068.71 130.583   3
   2   3   1 801.604 109.957  17
   2  -3   1 731.970 122.639  29
  -2   3  -2 175701. 4527.16   4
   2  -3   2 176830. 4349.12  29
  -2   3  -2 169860. 4203.80   2
  -2   3  -2 179909. 4244.12  26
   2  -3   2 176425. 4233.44  27
   2   3   2 182103. 4361.93  17
   2   3   2 167445. 4310.92   1
   2   3   2 168032. 4286.63  16
   2  -3   2 182420. 4388.68  28
  -2  -3  -2 176690. 4560.42  14
  -2  -3  -3 51.8957 76.3978  14
   2  -3   3 131.307 50.6015  29
  -2   3  -3 145.961 90.0787   4
   2   3   3 68.0710 64.4229  17
   2   3   3 106.198 56.9892  16
   2  -3   3 22.6944 57.4462  28
   2  -3   3 141.089 47.6456   3
   2  -3   3 77.1216 62.8700  15
  -2   3  -3 117.060 53.0092   2
  -2   3  -4 3134.00 312.699   4
  -2   3  -4 3169.94 240.003   2
   2  -3   4 3012.32 277.039  15
   2   3   4 2824.96 260.889  17
   2   3   4 3285.85 254.696  16
   2  -3   4 3120.84 262.340  28
  -2  -3  -4 3184.78 308.346  14
  -2  -3  -5 15965.4 757.590  14
  -2   3  -5 16543.6 806.029   4
  -2   3  -5 16055.0 674.964   2
   2   3   5 15861.3 722.966  17
   2   3   5 16018.9 676.849  16
   2  -3   5 15358.0 752.480  15
   2  -3   5 17805.3 728.611  28
  -2   3  -6 120961. 3301.92   4
  -2   3  -6 111878. 3099.63   2
   2   3   6 114679. 3181.43  17
   2   3   6 114751. 3091.13  16
   2  -3   6 118671. 3319.47  16
   2  -3   6 123910. 3253.71  15
  -2  -3  -6 108439. 3144.06  14
  -2   3  -7 4500.78 417.685   4
  -2   3  -7 4366.21 376.284   2
   2  -3   7 4933.35 400.056  15
   2   3   7 4251.12 392.643  17
   2   3   7 4783.35 378.144  16
   2  -3   7 4967.50 446.001  16
  -2  -3  -7 4293.07 363.713  14
  -2   3  -8 26321.9 1097.26   7
  -2  -3  -8 24876.2 1135.11   7
  -2  -3  -8 24726.6 1106.50  12
  -2   3  -8 25065.3 1142.50  12
  -2   3  -8 24649.2 1280.34   6
  -2   3  -8 27457.0 1336.66  11
  -2  -3  -8 19731.6 1206.87  11
  -2   3  -8 24424.0 1110.52   4
  -2  -3  -8 23790.8 1184.05  19
  -2  -3  -8 24067.9 1103.37   9
  -2   3  -8 24989.8 1191.95   9
   2   3   8 23817.2 1096.14  17
   2  -3   8 25495.2 1147.73  16
  -2   3  -9 696.771 180.286   7
  -2  -3  -9 665.761 188.006  12
  -2   3  -9 450.379 168.760  12
  -2   3  -9 701.710 182.324   4
  -2  -3  -9 663.194 197.220   7
  -2   3  -9 724.517 236.505  11
  -2  -3  -9 355.250 219.879  11
  -2   3  -9 1060.36 276.667   6
  -2  -3  -9 503.836 191.913  19
   2   3   9 608.477 173.128  17
  -2  -3  -9 624.035 184.758   9
  -2   3  -9 761.194 224.933   9
   2  -3   9 802.975 199.006  16
  -2   3 -10 4385.61 409.023   7
  -2  -3 -10 3901.73 413.827  12
  -2   3 -10 4874.56 450.250  12
  -2   3 -10 4990.97 511.060  11
  -2  -3 -10 3532.66 479.308  11
  -2  -3 -10 3838.87 424.232   9
  -2   3 -10 4327.94 458.508   9
  -2   3 -11 5322.36 444.301   7
  -2  -3 -11 6191.14 496.918  12
  -2   3 -11 5951.80 468.430  12
  -2   3 -11 7540.05 584.926  11
  -2  -3 -11 6052.44 584.776  11
  -2  -3 -11 5031.93 473.840   9
  -2   3 -11 5835.61 515.156   9
  -2   3 -12 37596.8 1373.80   7
  -2  -3 -12 39843.1 1410.92  12
  -2   3 -12 42031.8 1487.37  11
  -2  -3 -12 39229.3 1587.88  11
  -2   3 -12 37574.3 1349.37  12
  -2  -3 -12 38345.3 1471.53   9
  -2   3 -12 39334.7 1475.91   9
  -2   3 -13 5589.64 361.027  12
  -2   3 -13 5979.83 416.279  11
  -2  -3 -13 6759.76 509.180  11
  -2  -3 -13 6421.54 453.770   9
  -2   3 -13 6452.99 449.732   9
   2   3  14 16195.7 643.381  23
  -2  -3 -14 15833.4 717.853  11
   2  -3  14 15852.7 620.078  22
  -2   3 -14 15795.4 618.681  11
  -2  -3 -14 14886.8 635.974   9
  -2   3 -14 15279.0 648.060   9
  -2  -3 -15 76.7074 54.8658  11
  -2   3 -15 159.169 55.4419   9
  -2   4  16 7301.89 394.739  23
  -2  -4  16 7224.27 380.261  22
  -2   4  16 7699.99 400.540  22
   2   4 -16 7132.40 376.120  21
   2  -4 -16 7225.08 368.494  11
  -2  -4  16 6668.05 349.220  18
   2  -4 -16 7031.31 370.931   8
   2   4 -16 7134.55 322.510  11
  -2   4  15 14561.4 726.486  23
  -2   4  15 14743.0 722.169  22
   2   4 -15 14154.4 660.487  21
   2  -4 -15 14266.5 645.924  11
   2   4 -15 14213.4 597.495  11
  -2  -4  15 13983.3 667.972  18
   2  -4 -15 13731.1 654.630   8
  -2  -4  15 13852.5 668.217  22
   2  -4 -14 11228.4 542.857  24
  -2   4  14 13159.2 775.446  23
   2  -4 -14 12300.9 690.731  21
   2   4 -14 12155.0 662.058  21
   2  -4 -14 11265.5 629.295  11
   2   4 -14 11435.4 635.569  20
  -2  -4  14 12319.8 705.262  18
  -2   4  14 12422.9 747.268  22
   2  -4 -14 12251.8 681.485   8
   2   4 -14 12814.0 598.760   8
  -2  -4  14 11838.3 681.785  22
   2   4 -14 12300.0 607.909  11
  -2  -4  13 8079.17 608.458  22
   2  -4 -13 9300.32 634.925   8
   2  -4 -13 9524.95 536.924  24
  -2   4  13 9082.86 687.337  23
   2   4 -13 8656.26 530.736   8
  -2   4  13 9086.28 681.982  22
   2  -4 -13 8540.49 610.324  21
   2   4 -13 8455.23 580.233  21
   2  -4 -13 8582.12 580.001  11
   2   4 -13 9133.01 562.683  11
   2   4 -13 8807.94 585.219  20
  -2  -4  13 8539.86 639.412  18
  -2  -4  12 3501.17 385.443  13
  -2   4  12 3553.00 446.790  23
  -2   4  12 3344.96 423.999  22
  -2  -4  12 3388.25 409.844  22
   2  -4 -12 3645.73 399.179  21
   2   4 -12 3283.39 365.552  21
   2  -4 -12 3873.04 407.809  11
   2   4 -12 3461.52 373.286  20
  -2  -4  12 3296.15 423.432  18
   2  -4 -12 3268.82 342.295  24
   2  -4 -12 3240.87 402.415   8
   2   4 -12 3144.94 328.100   8
   2  -4 -11 12273.1 799.530   8
  -2  -4  11 12454.0 798.020  13
   2  -4 -11 12475.7 757.245  24
  -2   4  11 11932.4 829.959  23
  -2   4  11 11723.4 805.676  22
  -2  -4  11 11822.1 834.459  22
   2  -4 -11 12003.3 755.155  21
   2   4 -11 11661.9 712.765  21
   2   4 -11 12091.2 731.543  20
   2   4 -11 12040.8 711.016  27
  -2   4  11 11380.1 701.619  18
  -2  -4  11 12000.1 850.470  18
  -2   4  11 11891.8 869.245  16
   2   4 -11 11952.3 693.858   8
  -2  -4  10 16452.1 867.434  26
  -2  -4  10 18369.2 1079.51  22
   2   4 -10 16513.9 846.962  27
  -2  -4  10 16114.8 970.491  13
   2  -4 -10 14114.3 772.325   1
   2  -4 -10 19697.6 985.474  24
   2   4 -10 16142.3 891.530   2
  -2   4  10 16353.0 969.013  23
  -2   4  10 17404.2 967.617  22
  -2   4  10 14520.5 857.461  26
   2  -4 -10 16967.5 894.231  21
   2   4 -10 16598.8 858.791  21
   2   4 -10 17468.1 896.134  20
   2  -4 -10 17314.7 953.899   8
  -2   4  10 15031.0 828.705  18
  -2  -4  10 16972.5 1051.46  18
   2  -4 -10 15149.0 839.222   3
   2   4 -10 16831.4 879.648   1
  -2   4  10 15989.2 988.818  16
  -2  -4  10 18756.5 1086.67  16
   2  -4 -10 16920.9 916.420  29
   2   4 -10 17709.2 869.416   8
  -2  -4   9 36123.5 1401.40  26
  -2   4   9 33870.2 1413.21  26
  -2  -4   9 35247.3 1565.34  13
   2  -4  -9 36586.6 1468.25  24
  -2   4   9 33690.6 1470.22  23
   2   4  -9 35916.2 1410.87   2
  -2   4   9 34785.8 1441.73  22
  -2  -4   9 36996.5 1680.80  22
   2  -4  -9 36801.1 1388.00  21
   2  -4  -9 37423.5 1515.06  29
   2   4  -9 37039.4 1385.39  21
   2   4  -9 36407.0 1392.78  20
  -2   4   9 33008.7 1334.27  18
  -2  -4   9 36220.2 1653.15  18
   2   4  -9 36040.9 1424.47   1
   2  -4  -9 33686.0 1373.34   3
  -2   4   9 36790.9 1541.08  16
   2  -4  -9 37490.6 1486.27   8
  -2  -4   9 36400.5 1683.39  16
   2   4  -9 36871.0 1366.45  27
   2   4  -8 13490.7 740.021   2
  -2  -4   8 13718.7 756.720  26
   2   4  -8 12811.3 747.812   1
  -2   4   8 12593.7 752.854  26
   2  -4  -8 13000.3 731.880   3
  -2   4   8 12816.4 785.684  16
  -2  -4   8 13781.3 927.140  16
  -2  -4   8 13306.1 911.411  15
   2  -4  -8 13473.1 804.447  29
   2   4  -8 13424.2 711.935  27
  -2   4   7 24636.9 1105.22  26
   2   4  -7 25315.5 909.508  29
  -2  -4   7 26998.8 1322.56  15
   2   4  -7 24490.5 1040.85   2
  -2  -4   7 26969.3 1104.42  26
   2   4  -7 24729.7 1095.64   1
   2  -4  -7 25484.3 1067.32   3
  -2   4   7 25662.8 1116.86  16
  -2  -4   7 25460.3 1193.86  16
   2  -4  -7 24880.1 1130.52  29
   2   4  -7 27204.5 1071.69  27
   2   4  -6 6240.99 428.400   2
  -2   4   6 5836.80 463.620  26
  -2  -4   6 6353.25 470.343  26
   2  -4  -6 6397.32 376.430  28
   2   4  -6 6358.13 373.577  29
   2   4  -6 6108.50 472.185   1
   2   4  -6 5911.82 437.886  27
   2  -4  -6 6063.63 443.033   3
  -2   4   6 5585.82 439.767  16
  -2  -4   6 5142.90 415.446  16
  -2  -4   6 5170.63 518.712  15
   2  -4  -6 5730.16 469.204  29
   2  -4  -6 6253.46 371.724  27
  -2   4   5 105395. 2900.34  26
  -2  -4   5 106965. 2891.01  26
   2   4  -5 102783. 2880.05   1
   2   4  -5 95171.4 2708.52   2
   2  -4  -5 97119.0 2783.54   3
  -2   4   5 103287. 2813.88  16
  -2  -4   5 87872.5 2636.20  16
  -2  -4   5 91792.1 2964.70  15
   2  -4  -5 97984.0 2869.06  29
   2   4  -5 104646. 2682.52  29
   2   4  -5 102788. 2808.75  27
   2  -4  -5 109514. 2691.21  28
   2  -4  -5 101891. 2607.74  27
  -2  -4   5 100182. 2592.13  14
   2  -4  -4 280.453 67.1263  27
   2   4  -4 304.210 103.989  27
   2   4  -4 380.953 99.4446   2
   2  -4  -4 323.045 110.042   3
  -2  -4   4 311.277 89.3258  14
  -2   4   4 371.313 128.485  26
  -2  -4   4 280.321 122.227  26
   2   4  -4 754.179 160.765   1
   2   4  -4 342.037 79.4144  17
  -2  -4   4 507.932 90.2675  16
   2  -4  -4 326.755 135.256  29
  -2  -4   4 429.355 131.937  15
   2   4  -4 273.080 87.8062  29
  -2  -4   3 127750. 3451.54  26
   2   4  -3 134759. 3350.65  27
  -2   4   3 118755. 3445.14   4
   2   4  -3 127474. 3443.24   1
   2   4  -3 125358. 3252.88   2
   2  -4  -3 127552. 3112.90  27
   2   4  -3 132753. 3202.51  17
   2  -4  -3 127145. 3348.10   3
   2  -4  -3 125832. 3419.10  29
  -2   4   3 129459. 3448.50  26
   2  -4  -3 132583. 3303.79  28
  -2  -4   3 123944. 3377.81  14
  -2   4   2 30763.2 1107.34  26
  -2  -4   2 31405.8 1147.24  26
   2  -4  -2 32689.7 1040.54  28
   2   4  -2 30198.4 1022.44  27
  -2   4   2 26166.8 1101.11   4
   2   4  -2 30804.4 1124.52   1
   2   4  -2 31180.3 932.535  17
   2   4  -2 31488.3 977.483   2
   2  -4  -2 31441.9 1052.08   3
   2  -4  -2 31335.6 1099.91  29
  -2  -4   2 29821.6 1135.31  14
  -2   4   1 52199.8 1585.04  26
  -2  -4   1 53175.9 1648.33  26
  -2   4   1 49862.0 1643.22   4
  -2  -4   1 50764.7 1683.43  14
   2   4  -1 48125.7 1608.16   1
   2  -4  -1 57601.0 1557.91   3
   2   4  -1 52754.4 1420.44  17
   2  -4  -1 48314.6 1548.72  29
   2  -4  -1 53729.6 1527.80  28
   2   4  -1 48960.3 1494.03  27
  -2   4   0 24921.9 889.343  26
  -2  -4   0 23623.2 922.942  26
  -2   4   0 23139.0 955.578   4
   2   4   0 22045.0 903.605   1
   2  -4   0 23649.4 839.453   3
   2   4   0 24900.7 797.454  17
  -2   4   0 23778.7 732.659   2
  -2  -4   0 23391.0 1002.03  14
   2  -4   0 25087.5 876.972  29
   2  -4   0 24775.7 860.641  28
   2   4   0 23654.3 850.907  27
  -2   4  -1 168860. 4273.20  26
   2  -4   1 171887. 4317.79  28
   2   4   1 174480. 4331.78  27
  -2   4  -1 168778. 4164.28   2
   2  -4   1 183426. 4298.50   3
  -2   4  -1 177339. 4498.28   4
   2   4   1 183645. 4265.20  17
   2   4   1 161932. 4328.86   1
   2  -4   1 170828. 4286.72  29
  -2  -4  -1 168390. 4549.49  14
  -2   4  -2 2066.43 170.021  26
   2   4   2 1962.06 180.516   1
  -2   4  -2 2213.19 259.925   4
   2  -4   2 2044.68 212.916  28
  -2   4  -2 2274.98 183.802   2
   2  -4   2 2318.94 197.502   3
   2   4   2 2093.54 199.197  17
   2  -4   2 2440.47 204.164  29
  -2   4  -3 151688. 4143.00   4
  -2   4  -3 155520. 3915.07   2
   2  -4   3 161155. 4043.14  15
   2  -4   3 162795. 3863.26   3
   2   4   3 162530. 4006.28  17
   2  -4   3 156967. 3874.41  29
   2  -4   3 155092. 4018.18  28
  -2  -4  -3 150522. 4195.53  14
   2  -4   4 50662.6 1599.78  28
  -2  -4  -4 48828.9 1695.12  14
  -2   4  -4 52160.4 1700.75   4
  -2   4  -4 51427.0 1531.81   2
   2   4   4 51404.7 1579.49  17
   2  -4   4 52186.7 1644.51  15
  -2  -4  -5 44321.2 1587.13  14
  -2   4  -5 47664.5 1628.22   4
   2  -4   5 49439.9 1591.81  28
  -2   4  -5 45351.8 1475.25   2
   2   4   5 47913.9 1536.01  17
   2  -4   5 49068.0 1625.81  15
  -2  -4  -6 257.457 107.653  14
  -2   4  -6 140.659 105.677   4
   2   4   6 195.992 96.1807  17
   2  -4   6 289.949 136.832  16
  -2   4  -6 262.316 104.210   2
   2  -4   6 272.347 119.684  15
   2  -4   6 320.441 143.311  28
  -2  -4  -7 24742.0 1048.43  12
  -2   4  -7 22016.9 981.645   7
  -2   4  -7 22553.9 1060.54  12
  -2   4  -7 16986.9 1090.06   6
  -2  -4  -7 18890.7 1084.77  11
  -2  -4  -7 23165.5 1023.66   9
  -2   4  -7 22175.2 1011.58   4
  -2   4  -7 21863.3 1091.20   9
   2   4   7 22072.4 983.008  17
   2  -4   7 21848.4 1047.13  16
   2  -4   7 21841.0 986.726  15
  -2  -4  -7 20785.5 928.643  14
  -2  -4  -8 3001.25 458.329   8
  -2  -4  -8 3875.44 407.787   7
  -2   4  -8 4257.90 412.036   4
  -2   4  -8 4790.86 417.120   7
  -2  -4  -8 4292.17 418.107  12
  -2   4  -8 4418.33 440.468  12
  -2   4  -8 3787.65 484.893   6
  -2  -4  -8 3598.94 462.114  11
  -2  -4  -8 4544.64 514.892  19
  -2  -4  -8 3913.13 407.118   9
  -2   4  -8 3824.80 438.823   9
   2   4   8 3694.16 391.065  17
  -2   4  -8 4037.79 426.707  30
   2  -4   8 4407.40 440.615  16
   2  -4   8 4651.02 406.927  15
  -2   4  -9 18925.4 964.000   4
  -2   4  -9 20400.6 955.424   7
  -2  -4  -9 20377.8 1004.95  12
  -2   4  -9 21741.1 1032.48  12
  -2   4  -9 23011.0 1115.88  11
  -2  -4  -9 16836.5 1075.98  11
  -2  -4  -9 19357.5 1060.65  19
  -2  -4  -9 20733.7 1019.07   9
  -2   4  -9 18906.2 1036.68   9
   2   4   9 20800.9 1032.02  17
  -2  -4  -9 18641.8 1151.66   8
   2  -4   9 21602.6 1051.68  16
  -2   4 -10 709.209 178.094  12
  -2   4 -10 485.653 153.763   7
  -2  -4 -10 470.710 157.008  12
  -2   4 -10 540.352 171.187  11
  -2  -4 -10 687.226 227.286  11
  -2  -4 -10 329.857 123.278  19
  -2  -4 -10 398.565 192.779   8
  -2  -4 -10 429.292 167.447   9
  -2   4 -10 460.593 167.516   9
  -2   4 -11 12446.0 694.651   7
  -2   4 -11 12692.4 706.354  12
  -2   4 -11 14136.0 770.089  11
  -2  -4 -11 13530.0 881.192  11
  -2  -4 -11 13042.2 742.955  12
  -2  -4 -11 12333.2 760.827   9
  -2   4 -11 12809.5 778.632   9
  -2  -4 -12 416.639 137.851  12
  -2   4 -12 81.8591 76.0632  12
  -2   4 -12 154.208 113.530  11
  -2  -4 -12 285.578 143.415   9
  -2   4 -12 219.328 94.6585   7
  -2   4 -12 181.236 103.939   9
  -2  -4 -12 57.7288 127.197  11
  -2   4 -13 1003.13 149.571  12
  -2  -4 -13 1042.75 210.210  11
  -2  -4 -13 935.629 174.797   9
  -2   4 -13 1063.57 185.241   9
  -2  -4 -14 3112.14 289.705  11
  -2  -4 -14 3663.35 265.462   9
  -2   4 -14 3443.21 267.692   9
  -2  -4 -15 7198.20 354.703  11
  -2   4 -15 6131.88 282.922   9
  -2   5  16 5098.68 307.636  23
  -2   5  16 4555.06 279.369  22
  -2  -5  16 4535.69 269.602  22
   2   5 -16 4786.86 283.670  21
   2  -5 -16 4706.85 269.522  11
  -2  -5  16 4372.36 264.789  18
   2  -5 -16 4504.02 279.566   8
  -2   5  15 4016.94 351.020  23
  -2   5  15 4081.47 337.766  22
  -2  -5  15 4261.42 321.374  22
   2   5 -15 4087.51 316.487  21
   2  -5 -15 3631.51 291.418  11
   2   5 -15 4236.54 268.884  11
  -2  -5  15 3981.21 318.547  18
   2  -5 -15 3730.01 311.539   8
   2  -5 -14 1072.16 200.795   8
   2  -5 -14 864.060 140.735  24
  -2   5  14 1242.88 239.323  23
  -2   5  14 1142.13 215.372  22
  -2  -5  14 906.521 180.276  22
   2   5 -14 1182.71 168.260  11
   2  -5 -14 1014.93 191.142  21
   2   5 -14 898.720 179.475  21
   2  -5 -14 973.604 172.972  11
   2   5 -14 1069.36 184.737  20
  -2  -5  14 1001.38 198.644  18
   2  -5 -13 219.776 144.981   8
   2   5 -13 222.283 87.8394   8
  -2  -5  13 384.175 130.353  13
   2  -5 -13 319.877 106.171  24
  -2   5  13 361.175 160.606  23
  -2   5  13 173.023 125.580  22
  -2  -5  13 283.201 118.818  22
   2  -5 -13 351.256 142.552  21
   2   5 -13 135.032 109.863  21
   2  -5 -13 276.843 123.595  11
   2   5 -13 202.080 101.173  11
   2   5 -13 393.983 137.791  20
  -2  -5  13 269.495 123.896  18
   2   5 -12 7859.68 515.358   8
  -2  -5  12 7133.03 581.513  22
  -2  -5  12 7614.45 572.540  13
  -2   5  12 7794.68 662.274  23
   2  -5 -12 8094.18 588.237  21
   2   5 -12 7528.68 548.994  21
   2  -5 -12 8153.61 587.714  11
   2   5 -12 7314.32 544.099  20
   2  -5 -12 8035.13 543.524  24
  -2  -5  12 7391.87 617.160  18
   2  -5 -12 7737.20 610.736   8
  -2   5  12 8474.32 655.768  22
   2  -5 -11 29791.2 1267.59  24
  -2   5  11 28852.6 1382.57  23
   2   5 -11 30496.8 1200.27   8
  -2   5  11 27357.7 1310.05  22
  -2  -5  11 30136.9 1376.75  22
   2  -5 -11 29930.1 1279.58  21
   2   5 -11 28740.5 1217.61  21
   2   5 -11 28722.6 1230.55  20
  -2  -5  11 30763.4 1425.46  18
  -2  -5  11 28468.1 1322.08  13
   2  -5 -11 29868.3 1349.59   8
  -2   5  10 54267.8 2040.03  26
  -2  -5  10 62717.6 2228.66  13
   2   5 -10 64450.7 2023.36  27
   2  -5 -10 71459.0 2236.96  24
  -2   5  10 59083.6 2165.32  23
   2   5 -10 58008.1 2037.97   2
  -2   5  10 55509.9 2072.60  22
  -2  -5  10 63176.5 2281.87  22
   2  -5 -10 64413.8 2056.79  21
   2   5 -10 59740.5 2013.79   1
   2   5 -10 60065.2 1993.85  21
   2  -5 -10 59357.0 2123.09   8
   2   5 -10 59584.0 2010.29  20
  -2   5  10 55844.3 1928.46  18
  -2  -5  10 61235.7 2290.88  18
   2  -5 -10 54606.3 1975.95   3
   2   5 -10 63144.5 1995.86   8
  -2   5  10 56496.6 2168.23  16
   2  -5 -10 61474.9 2096.02  29
  -2  -5   9 11618.7 699.513  26
  -2  -5   9 12126.1 850.709  13
   2  -5  -9 12994.8 802.577  24
  -2   5   9 11074.9 753.924  23
   2   5  -9 11180.6 701.656   2
  -2   5   9 10478.0 702.264  22
  -2  -5   9 12129.9 876.624  22
   2  -5  -9 12041.7 693.279  21
   2   5  -9 10924.1 665.356  21
   2   5  -9 11744.5 697.521  20
  -2   5   9 10234.9 634.156  18
   2  -5  -9 12341.2 809.198  29
  -2  -5   9 12444.3 899.950  18
   2  -5  -9 9926.07 659.285   3
  -2   5   9 11942.8 757.680  26
   2   5  -9 11034.3 697.994   1
  -2   5   9 10673.4 748.815  16
  -2  -5   9 12159.2 886.416  15
   2  -5  -9 11697.2 751.218   8
   2   5  -9 11561.1 674.320  27
  -2   5   8 12870.1 790.508  26
  -2  -5   8 13394.2 756.237  26
  -2  -5   8 12442.6 894.615  13
   2  -5  -8 14157.6 826.052  24
   2   5  -8 13910.3 736.852  27
   2  -5  -8 13658.7 856.217  29
  -2   5   8 12893.5 751.175  22
   2   5  -8 14107.3 763.359   2
   2   5  -8 12838.8 718.635  21
  -2  -5   8 12279.2 920.177  18
   2   5  -8 14416.5 794.377   1
   2  -5  -8 13059.3 743.957   3
  -2   5   8 12909.9 785.191  16
  -2  -5   8 13663.4 949.273  15
   2  -5  -8 14194.4 805.189   8
  -2   5   7 18447.9 957.370  26
   2   5  -7 20083.7 908.957   2
  -2  -5   7 21468.5 964.391  26
   2   5  -7 19377.6 950.047   1
   2  -5  -7 17901.8 885.805   3
  -2   5   7 19210.4 933.404  16
  -2  -5   7 20891.5 1186.39  15
   2  -5  -7 18368.0 994.740  29
   2   5  -7 20004.3 907.424  27
  -2   5   6 12875.6 751.991  26
  -2  -5   6 14385.3 751.874  26
   2   5  -6 14091.7 698.071   2
   2  -5  -6 13763.5 633.050  28
   2   5  -6 13622.7 752.718   1
   2  -5  -6 13192.2 704.886   3
  -2   5   6 13728.6 721.974  16
  -2  -5   6 13226.3 907.819  15
   2  -5  -6 11542.9 739.555  29
   2   5  -6 13390.0 591.092  29
   2   5  -6 14209.9 727.408  27
  -2  -5   5 16134.4 792.987  26
   2   5  -5 15498.5 714.915   2
   2   5  -5 15577.2 802.210   1
  -2   5   5 15053.5 799.480  26
   2   5  -5 16441.5 650.708  17
   2  -5  -5 15335.9 744.424   3
   2   5  -5 15820.8 757.618  27
  -2  -5   5 14096.1 891.963  15
   2  -5  -5 14597.9 798.340  29
   2   5  -5 16182.7 663.840  29
   2  -5  -5 16155.6 689.473  28
  -2   5   4 127448. 3496.47  26
   2   5  -4 128968. 3382.30  27
  -2  -5   4 130969. 3472.92  26
   2   5  -4 126070. 3472.58   1
   2   5  -4 132145. 3324.36   2
   2   5  -4 128815. 3233.04  17
   2  -5  -4 122311. 3364.73   3
   2  -5  -4 123178. 3462.88  29
   2  -5  -4 128089. 3304.05  28
  -2  -5   4 127977. 3310.45  14
  -2   5   3 67719.4 2147.05  26
  -2  -5   3 75321.3 2166.13  26
   2   5  -3 71999.2 2032.82  27
   2   5  -3 63236.8 2096.49   1
   2   5  -3 73493.4 2003.85   2
   2  -5  -3 69745.7 2041.97   3
   2   5  -3 73404.2 1928.75  17
  -2  -5   3 62875.9 2074.46  15
   2  -5  -3 67534.3 2090.02  29
   2  -5  -3 73475.0 2015.00  28
  -2  -5   3 69132.4 2087.07  14
  -2   5   2 6766.85 466.040  26
  -2   5   2 6420.55 482.028   4
  -2  -5   2 7596.78 494.837  26
   2  -5  -2 7117.32 448.069  29
  -2  -5   2 6480.95 478.794  14
   2   5  -2 7293.69 487.484   1
   2  -5  -2 6870.11 417.929   3
   2   5  -2 6876.51 358.827  17
   2   5  -2 6637.09 400.378  27
   2   5  -2 7254.47 396.444   2
   2  -5  -2 7885.82 434.077  28
  -2   5   1 159960. 4258.94  26
  -2   5   1 156829. 4340.64   4
  -2  -5   1 175535. 4336.74  26
   2  -5  -1 170995. 4187.85   3
   2   5  -1 157878. 4287.16   1
   2   5  -1 165931. 4069.43  17
   2  -5  -1 167472. 4216.32  29
   2  -5  -1 161427. 4173.07  28
   2   5  -1 170429. 4156.89  27
  -2  -5   1 159627. 4409.31  14
  -2   5   0 63456.1 1878.92  26
   2  -5   0 59351.2 1799.28  29
  -2   5   0 61323.4 1963.24   4
   2  -5   0 68107.4 1839.95   3
   2   5   0 62803.3 1745.77  17
   2   5   0 61980.9 1888.80   1
   2  -5   0 64214.7 1840.41  28
  -2  -5   0 61395.5 2080.47  14
   2   5   0 62576.7 1802.72  27
  -2   5  -1 1053.78 152.903  26
  -2  -5  -1 663.990 187.234  14
  -2   5  -1 744.909 119.198   2
   2  -5   1 853.364 141.212   3
  -2   5  -1 804.315 174.628   4
   2   5   1 734.975 136.454   1
   2   5   1 939.437 137.906  17
   2  -5   1 633.809 117.324  29
   2  -5   1 788.904 151.151  28
  -2   5  -2 78599.4 2070.34  26
  -2  -5  -2 75695.8 2461.14  14
  -2   5  -2 81481.5 2343.82   4
   2   5   2 70280.0 2049.36   1
   2  -5   2 80480.6 2108.47   3
  -2   5  -2 78960.8 2092.70   2
   2   5   2 77393.0 2133.14  17
   2  -5   2 76023.3 2063.42  29
   2  -5   2 78332.0 2203.24  28
   2  -5   3 68267.5 2022.02  28
  -2   5  -3 69525.6 2101.87   4
   2  -5   3 71021.1 1853.82   3
  -2   5  -3 65132.2 1886.50   2
   2   5   3 63183.1 1916.81  17
   2  -5   3 69869.8 2018.71  15
  -2  -5  -3 62687.1 2182.66  14
  -2  -5  -4 306.585 139.037  14
   2   5   4 112.285 67.6521  17
   2  -5   4 131.281 97.6706  15
   2  -5   4 213.776 105.720  28
  -2   5  -4 302.073 95.4267   2
  -2   5  -5 62596.6 2068.64   4
  -2  -5  -5 62741.8 2113.81  14
  -2   5  -5 65712.3 1965.93   2
   2  -5   5 69997.9 2169.59  28
   2   5   5 67108.9 2004.16  17
   2  -5   5 66106.4 2104.98  15
  -2   5  -6 66207.7 2125.00   4
  -2   5  -6 63589.6 2019.41   2
   2  -5   6 67520.2 2238.76  28
   2   5   6 64841.6 2062.25  17
   2  -5   6 69329.7 2230.84  16
   2  -5   6 72205.2 2210.41  15
  -2  -5  -6 63025.5 2108.08  14
  -2  -5  -7 10744.1 661.361   7
  -2   5  -7 10765.2 670.345   4
  -2   5  -7 11618.7 671.553   7
  -2  -5  -7 11307.6 690.752  12
  -2   5  -7 12042.2 742.434  12
  -2   5  -7 11226.6 841.046   6
  -2  -5  -7 10679.5 752.539  11
  -2  -5  -7 10905.5 652.612  14
  -2  -5  -7 11986.8 962.991  19
  -2  -5  -7 11267.5 690.476   9
  -2   5  -7 11862.6 766.874   9
   2   5   7 11710.7 682.648  17
  -2   5  -7 11480.0 709.699  30
  -2  -5  -7 9681.15 796.525   8
   2  -5   7 12076.2 746.103  16
   2  -5   7 11876.1 705.587  15
  -2  -5  -8 2574.49 427.384   8
  -2   5  -8 3356.79 357.965   7
  -2  -5  -8 4073.07 419.949  12
  -2   5  -8 3979.73 418.984  12
  -2   5  -8 3611.78 376.324   4
  -2   5  -8 3979.05 502.510   6
  -2  -5  -8 3488.62 442.096  11
  -2  -5  -8 4486.17 545.955  19
   2  -5   8 3525.53 371.740  15
  -2  -5  -8 3322.76 381.627   9
  -2   5  -8 3579.26 418.420   9
   2   5   8 3340.94 369.337  17
  -2   5  -8 3803.67 408.802  30
   2  -5   8 3739.91 411.490  16
  -2  -5  -9 11914.8 750.806  12
  -2   5  -9 13015.6 765.962  12
  -2  -5  -9 11790.7 838.894  11
  -2   5  -9 12304.9 732.519   4
  -2  -5  -9 14317.9 915.295  19
  -2   5  -9 13019.7 725.474   7
  -2  -5  -9 12124.5 754.921   9
  -2   5  -9 13309.4 822.474   9
   2   5   9 12879.0 782.992  17
  -2   5  -9 12637.8 768.839  30
  -2  -5  -9 10726.3 840.000   8
   2  -5   9 12719.6 788.504  16
  -2   5 -10 679.579 168.586   7
  -2  -5 -10 654.790 183.903  12
  -2   5 -10 519.606 157.533  12
  -2  -5 -10 1028.81 253.155  11
  -2  -5 -10 823.219 208.131  19
  -2  -5 -10 361.366 171.576   9
  -2   5 -10 454.377 166.517   9
  -2  -5 -10 635.063 197.303   8
  -2   5 -11 44.6151 77.6922   7
  -2  -5 -11 224.454 138.170  12
  -2   5 -11 78.9498 98.4848  12
  -2  -5 -11 116.603 106.331  19
  -2  -5 -11 77.8083 112.610   9
  -2   5 -11 105.313 105.158   9
  -2   5 -12 16639.6 753.513  12
  -2  -5 -12 17352.6 934.026  11
  -2   5 -12 16692.2 758.743   7
  -2  -5 -12 17456.4 851.814   9
  -2   5 -12 17910.4 855.774   9
  -2   5 -13 45190.2 1377.80  12
  -2  -5 -13 45065.0 1598.02  11
  -2  -5 -13 48848.6 1525.40   9
  -2   5 -13 47501.9 1515.56   9
  -2  -5 -14 1002.58 165.098  11
  -2   5 -14 836.114 132.066   9
  -2  -5 -15 2003.85 167.259  11
  -2  -6  16 56071.2 1533.28  22
   2   6 -16 59874.7 1584.20  21
  -2  -6  16 57256.7 1568.05  18
   2  -6 -16 59898.0 1608.28   8
  -2   6  15 3411.68 311.455  23
  -2   6  15 3409.59 282.498  22
   2   6 -15 3322.01 269.142  21
   2  -6 -15 3415.65 262.255  11
  -2  -6  15 3259.72 277.115  18
  -2  -6  15 2887.53 245.795  22
   2  -6 -15 3427.93 287.831   8
   2  -6 -14 584.634 156.247   8
  -2   6  14 598.984 169.181  23
  -2   6  14 662.450 158.974  22
  -2  -6  14 437.257 125.713  22
   2   6 -14 702.809 148.951  21
   2  -6 -14 494.137 127.028  11
   2   6 -14 689.637 119.122  11
   2   6 -14 670.150 147.250  20
  -2  -6  14 600.860 148.784  18
   2  -6 -14 558.772 116.411  24
   2  -6 -13 376.351 154.545   8
  -2  -6  13 174.513 100.316  13
  -2   6  13 592.802 193.577  23
  -2   6  13 356.628 145.902  22
  -2  -6  13 308.961 129.223  22
   2   6 -13 452.339 145.702  21
   2  -6 -13 417.403 140.067  11
   2   6 -13 222.289 90.2632  11
   2   6 -13 340.414 131.873  20
  -2  -6  13 352.241 154.641  18
   2  -6 -13 213.940 108.941  24
   2   6 -12 81788.1 2335.44   8
  -2  -6  12 76915.2 2489.16  13
   2  -6 -12 81351.8 2450.58  24
  -2   6  12 81305.4 2705.34  23
  -2   6  12 77665.9 2561.20  22
  -2  -6  12 74885.8 2486.36  22
   2  -6 -12 77097.3 2454.27  21
   2   6 -12 80235.4 2448.94  21
   2  -6 -12 79956.3 2479.00  11
   2   6 -12 89024.6 2422.67  11
   2   6 -12 78949.8 2439.97  20
  -2  -6  12 79337.2 2591.85  18
   2  -6 -12 76524.6 2550.89   8
   2  -6 -11 1062.06 239.896   8
   2   6 -11 1298.58 213.579   8
  -2  -6  11 1367.31 256.466  13
   2  -6 -11 1458.35 253.727  24
  -2   6  11 1252.83 265.822  23
  -2   6  11 1130.15 236.172  22
  -2  -6  11 851.715 203.876  22
   2  -6 -11 1323.69 234.833  21
   2   6 -11 1023.02 210.906  21
   2  -6 -11 1231.52 236.628  11
   2   6 -11 1319.58 237.189  20
  -2  -6  11 1241.85 267.363  18
   2  -6 -10 58982.8 2017.06  24
   2  -6 -10 54239.9 1955.64  29
  -2   6  10 51662.2 1998.85  23
   2   6 -10 54087.1 1914.18   2
  -2   6  10 51361.9 1914.18  22
  -2  -6  10 55546.5 2060.76  22
   2  -6 -10 54817.1 1864.61  21
   2   6 -10 53845.9 1850.28  21
   2   6 -10 54070.8 1815.21   8
   2   6 -10 54588.7 1878.60  20
  -2  -6  10 52689.1 2030.83  13
   2   6 -10 56401.6 1865.74  27
  -2  -6  10 55433.4 2113.80  18
  -2   6  10 52599.9 2022.03  16
   2  -6 -10 57002.6 2014.26   8
  -2   6   9 25697.5 1178.09  22
  -2   6   9 25915.5 1239.22  26
  -2  -6   9 27556.3 1162.22  26
  -2  -6   9 26066.5 1340.98  13
   2  -6  -9 29029.6 1312.17  24
  -2   6   9 25836.9 1231.52  23
   2   6  -9 25792.1 1161.71   2
  -2  -6   9 27474.0 1369.46  22
   2   6  -9 26465.7 1135.95  21
   2   6  -9 27379.1 1151.80  20
   2  -6  -9 24003.4 1138.42   3
  -2  -6   9 27621.8 1398.00  18
  -2   6   9 24813.5 1215.62  16
  -2  -6   9 27678.0 1408.18  15
   2  -6  -9 28100.0 1305.48  29
   2   6  -9 26481.5 1156.98   1
   2  -6  -9 28584.9 1255.30   8
   2   6  -9 27991.1 1149.45  27
  -2   6   8 19649.6 1037.74  26
  -2  -6   8 22262.5 1001.47  26
   2  -6  -8 21163.4 1067.65  24
  -2   6   8 17990.3 975.967  23
  -2   6   8 19988.9 975.634  22
   2   6  -8 20770.6 951.957  27
   2   6  -8 21158.7 983.556   2
   2   6  -8 20536.7 953.581  21
   2   6  -8 19747.7 936.750  20
   2  -6  -8 22262.9 1180.22  29
  -2  -6   8 20309.2 1187.99  13
  -2  -6   8 21740.7 1233.34  18
   2  -6  -8 20161.9 976.905   3
  -2   6   8 19412.3 1001.61  16
   2   6  -8 21406.2 1006.41   1
  -2  -6   8 20667.3 1205.60  15
   2  -6  -8 20737.4 1009.87   8
   2   6  -7 1400.27 225.558  27
  -2   6   7 1171.93 236.395  26
  -2  -6   7 1122.14 214.048  26
   2  -6  -7 1244.83 264.020  29
   2   6  -7 1037.13 207.316   1
   2  -6  -7 1307.88 223.380   3
  -2  -6   7 1016.05 274.048  15
   2   6  -7 1101.14 204.435   2
  -2   6   6 69728.5 2440.93  26
  -2  -6   6 87321.2 2463.19  26
  -2  -6   6 76900.6 2808.44  15
   2  -6  -6 79863.6 2302.60  28
   2   6  -6 80686.8 2333.45   2
   2   6  -6 79020.2 2371.33  27
   2  -6  -6 75248.6 2354.61   3
   2   6  -6 75383.3 2405.76   1
   2  -6  -6 71796.5 2496.25  29
   2   6  -5 1160.36 183.599   2
  -2  -6   5 1417.38 229.002  26
  -2   6   5 1316.49 234.924  26
   2   6  -5 1312.12 229.272   1
   2  -6  -5 1368.70 211.505   3
   2   6  -5 1192.01 171.172  17
   2  -6  -5 1256.53 190.683  28
   2   6  -5 1428.92 215.465  27
   2   6  -5 1248.98 166.386  29
   2  -6  -5 1005.10 217.421  29
  -2  -6   5 1230.88 281.011  15
  -2   6   4 36672.0 1440.04  26
  -2  -6   4 40858.0 1417.07  26
  -2  -6   4 38906.1 1282.76  14
   2   6  -4 39991.0 1301.90   2
   2   6  -4 38792.5 1327.84  27
   2  -6  -4 36083.0 1278.84  28
   2  -6  -4 38326.3 1336.60   3
   2   6  -4 39949.0 1257.42  17
   2   6  -4 35463.4 1375.35   1
  -2  -6   4 31810.1 1477.57  15
   2  -6  -4 35306.8 1390.62  29
  -2   6   3 8059.14 569.759  26
  -2  -6   3 8578.10 549.140  26
  -2  -6   3 8113.34 520.178  14
   2  -6  -3 8393.44 506.471   3
   2   6  -3 8035.85 436.407  17
   2   6  -3 8290.76 469.771   2
   2   6  -3 8166.06 538.617   1
  -2  -6   3 6861.62 517.466  15
   2  -6  -3 8296.77 533.047  29
   2  -6  -3 8476.07 491.048  28
   2   6  -3 8098.79 479.761  27
  -2   6   2 121566. 3565.52  26
  -2  -6   2 142469. 3608.33  26
  -2   6   2 123608. 3622.22   4
   2   6  -2 134215. 3404.50  27
   2  -6  -2 134597. 3455.82   3
  -2  -6   2 125657. 3615.13  14
   2   6  -2 132051. 3322.66  17
   2   6  -2 127909. 3537.09   1
   2  -6  -2 121243. 3461.63  29
   2  -6  -2 131516. 3442.14  28
  -2   6   1 4531.47 393.201  26
  -2  -6   1 4675.59 450.694  14
  -2   6   1 4532.02 410.442   4
   2  -6  -1 5402.77 375.775   3
   2   6  -1 4631.25 310.725  17
   2   6  -1 5020.46 398.794   1
   2  -6  -1 4864.77 361.750  29
   2  -6  -1 4791.70 364.096  28
   2   6  -1 4999.55 342.952  27
  -2   6   0 25853.6 1030.50  26
  -2   6   0 25798.5 1080.80   4
   2  -6   0 23864.9 919.096  29
   2   6   0 23546.2 966.079   1
   2  -6   0 27202.2 968.801   3
   2   6   0 26845.5 914.672  17
   2   6   0 25287.9 929.392  27
   2  -6   0 25701.7 984.483  28
  -2  -6   0 23823.1 1203.89  14
   2   6   1 287.176 102.793  27
  -2  -6  -1 87.7877 117.881  14
  -2   6  -1 293.093 100.439  26
  -2   6  -1 208.175 74.4251   2
  -2   6  -1 144.518 90.9192   4
   2   6   1 150.656 73.0190   1
   2   6   1 211.318 81.4828  17
   2  -6   1 181.758 74.6527  29
   2  -6   1 388.627 102.158   3
   2  -6   1 218.313 102.899  28
   2   6   2 7248.77 457.785  27
   2  -6   2 6832.06 448.562  15
  -2   6  -2 6166.78 470.267   4
   2  -6   2 5472.47 336.509  29
   2   6   2 6025.77 361.559   1
   2  -6   2 6145.23 379.576   3
  -2   6  -2 6623.23 385.289   2
   2   6   2 7555.33 430.554  17
   2  -6   2 6563.60 461.149  28
  -2  -6  -2 6168.38 583.981  14
  -2  -6  -3 147.876 155.132  14
  -2   6  -3 243.897 106.430   4
  -2   6  -3 253.258 86.3486   2
   2  -6   3 372.710 93.3203   3
   2  -6   3 337.260 131.417  28
   2   6   3 229.199 88.6994  17
   2  -6   3 200.514 108.553  15
  -2   6  -4 109359. 3073.33   4
   2  -6   4 103919. 3129.18  28
  -2   6  -4 107803. 2898.98   2
   2   6   4 109032. 2940.73  17
   2  -6   4 111559. 3079.25  15
  -2   6  -5 20976.1 961.060   4
  -2   6  -5 20983.0 882.789   2
   2   6   5 21117.2 906.643  17
   2  -6   5 19894.2 972.149  15
   2  -6   5 22326.3 1115.84  28
  -2  -6  -5 18325.4 992.411  14
  -2   6  -6 4336.39 406.501   4
  -2  -6  -6 5025.52 438.765  12
  -2   6  -6 4261.55 434.990  12
  -2   6  -6 3798.18 494.354   6
  -2   6  -6 5010.39 428.753   7
  -2  -6  -6 3947.37 639.679  19
  -2  -6  -6 4712.69 421.025   9
   2   6   6 4544.21 397.076  17
  -2   6  -6 4060.14 448.056   9
   2  -6   6 5023.59 466.613  16
   2  -6   6 4696.32 445.518  15
   2  -6   6 4332.46 453.839  28
  -2  -6  -6 4197.15 419.970  14
  -2  -6  -7 2138.55 370.944   8
  -2   6  -7 2419.55 308.132   7
  -2  -6  -7 2659.58 479.737  24
  -2   6  -7 2616.84 345.930  12
  -2   6  -7 2787.89 425.824   6
  -2  -6  -7 2200.92 332.514  11
  -2   6  -7 2014.86 288.156   5
  -2  -6  -7 2695.64 494.324  19
  -2   6  -7 2262.96 295.698   4
  -2  -6  -7 2277.59 312.076   9
   2   6   7 2244.76 294.168  17
  -2   6  -7 2477.72 353.462   9
  -2   6  -7 2521.63 323.591  30
   2  -6   7 2373.82 332.394  16
   2  -6   7 2587.87 330.876  15
  -2  -6  -7 2099.67 289.228  14
  -2  -6  -7 2439.18 318.093  12
  -2   6  -8 28212.1 1213.48   4
  -2   6  -8 29017.2 1194.14   7
  -2  -6  -8 31029.7 1297.84  12
  -2   6  -8 30091.2 1275.14  12
  -2  -6  -8 26157.5 1286.89  11
   2  -6   8 30273.7 1267.70  15
  -2  -6  -8 31358.9 1597.45  19
  -2  -6  -8 30426.5 1277.73   9
  -2   6  -8 29714.8 1325.01   9
   2   6   8 27777.6 1228.14  17
  -2   6  -8 28214.7 1240.10  30
  -2  -6  -8 24982.1 1367.69   8
   2  -6   8 31778.8 1336.17  16
  -2  -6  -9 1508.51 308.937   8
  -2   6  -9 2757.58 318.110   7
  -2  -6  -9 1970.98 299.144  12
  -2   6  -9 2238.76 303.171  12
  -2  -6  -9 1923.12 323.173  11
  -2  -6  -9 1943.40 351.206  19
  -2   6  -9 2293.40 332.545   9
  -2  -6  -9 1912.17 297.044   9
  -2   6  -9 2012.95 292.955  30
  -2  -6 -10 37443.5 1438.40  12
  -2   6 -10 35443.5 1366.93  12
  -2  -6 -10 32095.5 1473.54  11
  -2  -6 -10 34937.5 1476.09  19
  -2   6 -10 36896.4 1338.92   7
  -2  -6 -10 35185.6 1424.04   9
  -2   6 -10 35057.3 1440.96   9
  -2  -6 -10 35878.8 1554.44   8
  -2   6 -11 1156.61 191.117   7
  -2   6 -11 1079.99 194.564  12
  -2  -6 -11 1084.19 240.305  11
  -2  -6 -11 1087.41 212.741  19
  -2  -6 -11 1235.13 231.805   9
  -2   6 -11 926.752 210.545   9
  -2  -6 -12 16846.1 811.564   9
  -2  -6 -12 15966.0 866.292  11
  -2   6 -12 16908.9 721.456   7
  -2  -6 -12 15369.7 721.610  19
  -2   6 -12 17227.9 815.483   9
  -2   6 -12 16547.7 727.289  12
  -2   6 -13 7492.43 388.611  12
  -2  -6 -13 8407.27 534.018  11
  -2   6 -13 8291.95 475.849   9
  -2  -6 -14 36288.1 1168.35  11
  -2   6 -14 35571.9 1094.50   9
   2  -7 -16 96.0190 47.6967   8
  -2   7  16 75.3760 38.8963  23
   2   7 -16 71.4926 39.2692  21
  -2  -7  16 35.7458 35.8398  18
  -2   7  15 2074.11 197.044  22
  -2  -7  15 1975.59 179.337  22
   2  -7 -15 1715.38 166.966  11
  -2   7  15 2362.83 245.927  23
   2   7 -15 2150.07 198.045  21
  -2  -7  15 1779.84 193.505  18
   2  -7 -15 1945.92 207.413   8
   2  -7 -14 7540.74 418.678  24
  -2  -7  14 7633.69 417.776  13
  -2   7  14 8396.34 564.630  23
  -2   7  14 8333.66 499.394  22
  -2  -7  14 8265.81 463.690  22
   2  -7 -14 7805.91 448.777  11
   2   7 -14 8022.35 468.936  21
   2   7 -14 7959.26 464.295  20
  -2  -7  14 7600.80 487.016  18
   2  -7 -14 8108.67 508.855   8
  -2  -7  13 19797.2 883.048  13
   2  -7 -13 20946.2 885.767  24
   2  -7 -13 20444.2 969.230   8
  -2   7  13 23113.6 1091.55  23
  -2  -7  13 21392.5 912.417  22
  -2   7  13 20440.8 952.629  22
   2   7 -13 22832.8 935.477  21
   2  -7 -13 20384.1 888.730  11
   2   7 -13 20680.6 897.149  20
  -2  -7  13 20968.9 972.838  18
  -2  -7  12 10486.3 668.025  13
   2  -7 -12 11177.8 663.151  24
  -2   7  12 11302.1 773.024  23
  -2   7  12 10562.4 684.272  22
  -2  -7  12 10610.6 655.665  22
   2   7 -12 11596.0 663.183  21
   2  -7 -12 10458.1 635.093  11
   2   7 -12 11225.0 656.571  20
  -2   7  12 11320.1 727.322   5
  -2  -7  12 10063.7 689.942  18
   2  -7 -12 11392.4 717.213   8
  -2  -7  11 134016. 3980.77  13
  -2   7  11 135704. 3935.86  22
  -2   7  11 136332. 4082.22  23
  -2  -7  11 147389. 3992.37  22
   2   7 -11 145835. 3889.34  21
   2  -7 -11 137309. 3869.77  11
   2   7 -11 141172. 3743.73   8
   2   7 -11 140156. 3872.29  20
   2  -7 -11 144248. 3960.70  24
  -2  -7  11 135855. 4032.28  18
  -2   7  11 144353. 4076.41   5
   2  -7 -11 135113. 3969.01   8
  -2   7  10 1019.51 234.801   5
   2  -7 -10 967.451 214.268   8
   2   7 -10 691.127 159.921   8
   2  -7 -10 661.641 193.899  24
  -2   7  10 635.170 209.472  23
  -2   7  10 597.179 169.734  22
  -2  -7  10 528.183 181.471  22
   2  -7 -10 660.541 163.236  21
   2   7 -10 973.675 206.247  21
   2  -7 -10 315.239 140.903  11
   2   7 -10 765.516 178.130  20
  -2  -7  10 708.690 212.177  13
  -2  -7  10 454.105 176.143  18
  -2  -7   9 3779.62 472.116  13
   2  -7  -9 3929.88 433.122  24
  -2   7   9 3350.87 405.999  23
  -2   7   9 3398.87 376.614  22
   2   7  -9 3879.53 400.233   2
   2   7  -9 3497.42 368.827  21
   2  -7  -9 3493.65 428.648  29
   2   7  -9 3459.19 370.191  20
   2  -7  -9 2860.23 358.897   3
  -2  -7   9 3970.82 483.765  18
  -2  -7   9 3442.61 471.230  15
  -2   7   9 3073.38 398.809   5
   2  -7  -9 3547.43 402.953   8
   2   7  -9 3558.90 361.838  27
  -2   7   8 11716.8 792.349  26
  -2  -7   8 12468.5 911.413  13
   2  -7  -8 12858.5 815.190  24
  -2   7   8 12351.0 771.686  23
  -2   7   8 11870.4 720.409  22
   2   7  -8 12611.4 733.078   2
   2   7  -8 12460.0 718.945  21
   2   7  -8 11937.6 703.342  20
   2  -7  -8 10838.7 709.199   3
  -2  -7   8 11952.4 900.014  18
   2  -7  -8 13013.0 869.571  29
  -2  -7   8 13506.1 945.644  15
  -2   7   8 11531.0 755.477   5
   2  -7  -8 12979.9 773.392   8
  -2  -7   8 10563.6 711.931  25
   2   7  -8 12414.6 734.247   1
   2   7  -8 12439.5 706.298  27
  -2   7   7 44376.0 1769.93  26
  -2  -7   7 49592.6 1685.39  26
  -2  -7   7 47836.4 2056.67  13
   2  -7  -7 49588.0 1773.13  24
  -2   7   7 44004.8 1664.36  23
   2   7  -7 44238.7 1646.71   1
  -2   7   7 42325.5 1586.16  22
   2   7  -7 45743.9 1614.91  21
   2   7  -7 46518.7 1622.02   2
   2   7  -7 46984.1 1621.10  20
   2  -7  -7 43858.5 1643.57   3
  -2  -7   7 47361.4 2031.76  18
   2  -7  -7 43657.4 1851.77  29
  -2  -7   7 44146.5 1965.52  15
   2   7  -7 45436.6 1618.69  27
  -2  -7   6 1759.24 262.436  26
  -2   7   6 1453.48 276.297  26
   2   7  -6 1404.58 220.547   2
   2  -7  -6 1665.83 253.916   3
   2   7  -6 1806.29 265.559   1
   2  -7  -6 1801.79 314.989  29
  -2  -7   6 1564.49 344.407  15
   2   7  -6 1666.71 246.896  27
  -2   7   5 78070.2 2605.41  26
  -2  -7   5 86831.6 2518.06  26
   2  -7  -5 81359.0 2457.35  28
   2   7  -5 81337.3 2388.62   2
   2  -7  -5 81003.4 2450.67   3
   2   7  -5 83832.3 2332.00  17
   2   7  -5 85230.4 2510.38   1
  -2  -7   5 74067.1 2849.05  15
   2  -7  -5 76697.3 2582.98  29
   2   7  -5 78110.0 2228.27  29
   2   7  -5 78174.9 2409.75  27
  -2   7   4 3348.59 397.413  26
   2  -7  -4 3249.49 362.929  29
  -2  -7   4 3618.59 457.262  15
   2  -7  -4 3379.68 339.895  28
   2  -7  -4 3083.91 321.527   3
   2   7  -4 3300.62 311.173   2
   2   7  -4 3625.79 312.768  17
   2   7  -4 3465.24 359.210   1
   2   7  -4 3668.34 339.739  27
  -2  -7   4 3554.07 315.840  14
  -2   7   3 10786.5 724.055  26
   2  -7  -3 11701.0 632.377   3
  -2  -7   3 12079.2 665.080  14
   2   7  -3 10353.8 542.758  17
   2   7  -3 10981.5 579.515   2
  -2  -7   3 10010.9 647.981  15
   2  -7  -3 9882.77 630.741  29
   2   7  -3 10785.5 640.384   1
   2  -7  -3 10402.1 614.080  28
   2   7  -3 10943.2 585.802  27
  -2   7   2 1908.96 289.170  26
  -2   7   2 1617.85 278.861   4
   2  -7  -2 1957.63 247.458   3
   2   7  -2 2160.72 224.051  17
   2  -7  -2 1989.91 257.654  29
   2  -7  -2 2174.75 267.426  28
   2   7  -2 2302.50 282.348   1
   2   7  -2 2013.74 229.181  27
  -2  -7   2 2125.03 300.789  14
  -2   7   1 2036.26 294.883  26
   2   7  -1 2040.07 260.103   1
  -2   7   1 2236.09 301.150   4
   2  -7  -1 2237.73 254.620  29
   2  -7  -1 2098.90 246.332   3
   2   7  -1 2430.28 235.443  17
   2  -7  -1 2033.50 263.365  28
   2   7  -1 2402.36 245.008  27
  -2  -7   1 2548.07 361.132  14
   2   7   0 973.787 162.620  27
  -2  -7   0 1294.13 278.850  14
  -2   7   0 796.612 190.432  26
   2  -7   0 1197.93 211.961  28
  -2   7   0 908.542 194.719   4
   2   7   0 898.452 150.961  17
   2  -7   0 620.825 132.279  29
   2  -7   0 1018.28 169.759   3
   2   7   0 773.822 160.049   1
  -2  -7  -1 1257.48 306.230  14
  -2   7  -1 1371.45 218.325  26
  -2   7  -1 1569.63 244.000   4
   2   7   1 1697.23 210.239   1
   2  -7   1 1812.39 218.612   3
   2   7   1 1717.26 206.846  17
  -2   7  -1 1834.50 201.872   2
   2  -7   1 1353.77 178.209  29
   2  -7   1 1402.51 229.155  28
   2   7   1 2285.70 248.162  27
  -2  -7  -2 1658.07 352.111  14
  -2   7  -2 2133.42 282.725   4
   2  -7   2 2456.63 308.500  28
   2  -7   2 2176.68 235.107   3
   2   7   2 1743.11 202.721   1
   2   7   2 2401.66 266.326  27
  -2   7  -2 1676.57 198.512   2
   2   7   2 2057.29 235.001  17
   2  -7   2 2211.89 265.767  15
  -2   7  -3 16443.6 841.338   4
   2  -7   3 17290.4 730.604   3
  -2   7  -3 16002.8 719.589   2
   2   7   3 19318.4 807.759  17
   2  -7   3 16651.8 836.303  15
   2  -7   3 15768.4 898.352  28
  -2  -7  -3 13905.2 986.973  14
  -2   7  -4 196.190 103.037   4
   2  -7   4 421.077 184.107  28
   2   7   4 404.739 120.938  17
  -2  -7  -4 491.382 201.164  14
  -2   7  -4 400.743 109.637   2
   2  -7   4 445.584 148.333  15
  -2   7  -5 10608.9 657.924   4
   2   7   5 9416.69 584.359  17
   2  -7   5 10170.5 676.619  15
   2  -7   5 9286.55 715.650  28
  -2  -7  -5 9501.51 720.081  14
  -2  -7  -6 18837.9 1394.35  19
  -2  -7  -6 16226.7 1217.22  24
  -2   7  -6 17286.1 891.359   4
  -2   7  -6 17811.6 877.416   7
  -2  -7  -6 19116.9 938.330  12
  -2   7  -6 17849.2 951.050  12
  -2   7  -6 19988.3 1151.09   6
  -2  -7  -6 16868.9 915.775  11
  -2   7  -6 17426.1 893.633   5
  -2  -7  -6 18278.6 911.624   9
   2   7   6 18023.1 882.719  17
  -2   7  -6 17157.0 967.594   9
  -2   7  -6 17179.0 885.520  30
  -2  -7  -6 16154.7 1007.41   8
   2  -7   6 18465.5 971.220  16
   2  -7   6 17323.3 943.620  15
   2  -7   6 18586.5 998.172  28
  -2  -7  -6 20652.1 1042.78  14
  -2   7  -7 66573.2 2207.88   4
  -2   7  -7 68003.8 2164.27   7
  -2  -7  -7 69714.7 2691.99  24
  -2  -7  -7 69900.0 2254.41  12
  -2   7  -7 70595.0 2290.39  12
  -2   7  -7 77998.4 2622.03   6
  -2  -7  -7 66250.1 2278.36  11
  -2  -7  -7 73476.9 2898.49  19
  -2   7  -7 63867.4 2185.23   5
  -2  -7  -7 69359.4 2246.05   9
   2   7   7 68676.4 2208.67  17
  -2   7  -7 67466.1 2316.58   9
  -2   7  -7 66366.8 2199.85  30
  -2  -7  -7 61723.7 2376.45   8
   2  -7   7 71361.4 2320.54  16
   2  -7   7 69249.8 2286.16  15
  -2  -7  -7 61932.1 2211.40  14
  -2  -7  -8 374.110 221.772   8
  -2  -7  -8 183.384 171.841  24
  -2   7  -8 137.507 103.835   7
  -2  -7  -8 207.037 176.752  12
  -2   7  -8 70.0862 119.802  12
  -2   7  -8 333.816 129.978   4
  -2  -7  -8 122.499 138.048  11
  -2  -7  -8 24.4747 154.758  19
  -2  -7  -8 23.8350 96.7270   9
   2   7   8 198.737 115.430  17
  -2   7  -8 47.2403 115.726   9
  -2   7  -8 43.1842 102.217  30
   2  -7   8 198.783 143.450  16
   2  -7   8 56.7234 108.448  15
  -2   7  -9 65636.9 2020.93   7
  -2   7  -9 63279.2 2087.45  12
  -2  -7  -9 61125.1 2168.47  11
  -2  -7  -9 61742.0 2332.99  19
  -2  -7  -9 64251.6 2143.15   9
  -2   7  -9 67500.8 2202.05   9
  -2   7  -9 63017.1 2091.31  30
  -2   7 -10 17577.2 813.375   7
  -2   7 -10 16877.8 842.993  12
  -2  -7 -10 15892.3 913.587  11
  -2  -7 -10 16502.1 945.434  19
  -2  -7 -10 17620.3 906.272   9
  -2   7 -10 17300.6 907.387   9
  -2   7 -10 16210.8 847.759  30
  -2   7 -11 8196.26 490.992   7
  -2   7 -11 8704.68 535.519  12
  -2  -7 -11 7508.23 582.735  11
  -2  -7 -11 8147.63 565.334  19
  -2  -7 -11 9114.23 595.286   9
  -2   7 -11 8954.34 590.722   9
  -2   7 -12 2379.06 227.300   7
  -2   7 -12 2528.46 248.828  12
  -2  -7 -12 2635.60 313.424  11
  -2  -7 -12 2134.74 243.371  19
   2  -7  12 2489.82 242.611  18
  -2   7 -12 2547.19 283.070   9
  -2   7 -13 51774.3 1456.13  12
  -2  -7 -13 52324.0 1655.34  11
  -2   7 -13 53732.4 1591.12   9
   2   7  14 489.589 102.649   5
  -2  -7 -14 380.985 93.6253  11
  -2   7 -14 448.862 87.5353   9
  -2   8  15 23967.6 848.755  23
   2   8 -15 22401.6 741.053  21
  -2  -8  15 21542.8 764.872  18
   2  -8 -15 21144.6 783.959   8
   2  -8 -14 7211.17 396.247  24
  -2   8  14 8413.17 530.616  23
  -2  -8  14 7111.69 384.073  13
  -2   8  14 7419.85 424.868  22
  -2  -8  14 6939.32 385.581  22
   2   8 -14 7386.14 418.383  21
   2   8 -14 7503.71 422.052  20
  -2  -8  14 7297.25 447.221  18
   2  -8 -14 7407.76 464.433   8
  -2  -8  13 35411.1 1287.83  13
   2  -8 -13 39528.3 1325.33  24
  -2   8  13 43208.2 1542.65  23
  -2   8  13 36795.9 1330.13  22
  -2  -8  13 40229.0 1301.92  22
   2  -8 -13 35661.3 1248.19  11
   2   8 -13 39391.5 1320.80  21
   2   8 -13 37309.9 1303.35  20
  -2  -8  13 36102.3 1362.80  18
   2  -8 -13 38530.9 1399.12   8
  -2  -8  12 37665.8 1456.81  13
   2  -8 -12 41630.6 1484.24  24
  -2   8  12 38436.9 1454.82  22
  -2  -8  12 39326.7 1411.80  22
   2  -8 -12 38650.8 1378.58  11
   2   8 -12 42496.4 1453.63  21
   2   8 -12 41685.3 1456.09  20
  -2   8  12 42716.1 1640.43  23
  -2  -8  12 39440.9 1513.34  18
  -2   8  12 44690.0 1597.68   5
   2  -8 -12 39409.7 1512.18   8
  -2  -8  11 2681.64 354.005  13
   2  -8 -11 2956.00 354.350  24
  -2   8  11 2823.58 380.709  23
  -2   8  11 2958.58 345.175  22
  -2  -8  11 3045.38 332.291  22
   2   8 -11 2967.65 326.448  21
   2   8 -11 2988.74 332.178  20
  -2  -8  11 2452.33 335.986  18
  -2   8  11 2957.23 375.241   5
   2  -8 -11 2763.78 349.207   8
  -2  -8  10 28258.6 1324.32  13
   2  -8 -10 30126.0 1301.45  24
  -2   8  10 28549.5 1324.99  23
  -2   8  10 27073.1 1209.86  22
   2   8 -10 29905.0 1214.99  21
   2   8 -10 30899.5 1241.79  20
  -2  -8  10 27585.0 1324.53  18
  -2   8  10 28790.9 1318.66   5
   2  -8 -10 29697.8 1278.18   8
   2   8 -10 30372.5 1135.45   8
   2   8  -9 90680.9 2650.26  27
  -2  -8   9 87845.9 2928.84  13
   2  -8  -9 87630.8 2789.57  24
  -2   8   9 87908.9 2814.13  23
  -2   8   9 81600.9 2667.89  22
   2   8  -9 89881.3 2686.82  21
   2   8  -9 90066.7 2698.10  20
   2  -8  -9 81048.1 2683.48   3
  -2  -8   9 95337.8 3006.55  18
   2  -8  -9 91456.6 2899.39  29
  -2  -8   9 95143.2 3040.14  15
  -2   8   9 81814.1 2785.45   5
   2  -8  -9 90647.8 2739.53   8
  -2   8   8 1831.81 307.128  26
   2  -8  -8 2859.14 366.220  24
  -2  -8   8 2533.12 400.855  13
   2  -8  -8 2550.61 327.853   8
  -2   8   8 2281.90 326.177  23
  -2   8   8 2074.19 287.773  22
   2   8  -8 2423.81 309.595  21
   2   8  -8 2535.10 322.937   2
   2   8  -8 2531.02 314.551  20
   2  -8  -8 2320.97 323.686   3
   2  -8  -8 2062.77 355.295  10
   2   8  -8 2582.76 309.734  27
   2   8  -8 2486.48 310.254   1
  -2  -8   8 2647.85 406.999  18
   2  -8  -8 2814.66 394.098  29
  -2   8   8 2523.70 347.877   5
  -2  -8   8 2302.26 385.095  15
  -2  -8   8 2270.02 324.544  25
  -2   8   7 32502.3 1485.66  26
   2   8  -7 37571.2 1421.08   1
  -2  -8   7 38072.0 1778.96  13
   2  -8  -7 38353.4 1493.63  24
  -2   8   7 35259.2 1438.63  23
  -2  -8   7 34877.4 1481.56  25
  -2   8   7 33536.4 1350.58  22
   2   8  -7 36172.9 1387.79  21
   2  -8  -7 36702.5 1377.41   8
   2   8  -7 34661.3 1362.20  20
   2   8  -7 36487.6 1389.40   2
  -2   8   7 32191.4 1405.61   5
   2  -8  -7 33107.1 1392.19   3
  -2  -8   7 38117.3 1764.90  18
   2  -8  -7 35743.4 1578.49  29
  -2  -8   7 39859.3 1775.89  15
   2   8  -7 34921.7 1360.39  27
  -2   8   6 34666.7 1400.51  23
  -2   8   6 34449.6 1521.74  26
   2   8  -6 36457.4 1402.59   1
  -2  -8   6 35279.8 1546.92  25
  -2  -8   6 37603.4 1870.67  13
   2  -8  -6 36105.1 1576.80  29
   2  -8  -6 37372.7 1463.51  24
  -2   8   6 34202.1 1328.09  22
   2   8  -6 34822.9 1364.80  21
   2   8  -6 35267.4 1354.77  20
   2   8  -6 36307.5 1351.33   2
   2  -8  -6 33784.5 1375.92   3
  -2  -8   6 33750.4 1725.53  15
   2   8  -6 34080.7 1346.73  27
   2   8  -5 276.072 118.296  27
   2   8  -5 465.915 132.299   2
  -2   8   5 502.157 186.406  26
   2   8  -5 603.842 164.015   1
   2   8  -5 485.264 137.970  17
   2  -8  -5 437.533 175.986  29
   2  -8  -5 446.534 154.590   3
  -2  -8   5 474.963 236.197  15
   2  -8  -5 379.732 166.713  28
  -2   8   4 52232.9 2047.49  26
   2   8  -4 57224.8 1850.73   1
   2  -8  -4 51233.6 1879.48  28
   2  -8  -4 54529.8 1812.60   3
   2   8  -4 56416.6 1776.50   2
   2   8  -4 52363.5 1708.07  17
  -2  -8   4 52688.0 2035.53  15
   2  -8  -4 47912.1 1878.29  29
   2   8  -4 52850.6 1752.98  27
  -2   8   3 92923.5 3212.54  26
   2   8  -3 110820. 3041.65   1
   2  -8  -3 96298.7 3048.23  28
   2  -8  -3 106706. 2976.54   3
   2   8  -3 107574. 2886.22  17
   2   8  -3 109465. 2927.36   2
  -2  -8   3 96388.5 2990.55  15
   2  -8  -3 91509.7 3007.16  29
   2   8  -3 111429. 2939.76  27
  -2  -8   3 101947. 2994.80  14
  -2   8   2 25874.4 1339.95  26
   2   8  -2 32057.4 1247.02   1
  -2   8   2 26410.1 1305.00   4
   2  -8  -2 32163.4 1197.41   3
   2   8  -2 32700.4 1138.04  17
   2  -8  -2 27784.8 1201.55  29
   2  -8  -2 31716.9 1307.54  28
   2   8  -2 31362.3 1142.55  27
  -2  -8   2 31409.4 1342.98  14
   2   8  -1 413.910 109.265  27
   2   8  -1 162.358 109.872   1
  -2   8   1 247.031 131.634  26
  -2  -8   1 127.389 133.665  14
  -2   8   1 458.104 161.345   4
   2  -8  -1 159.790 129.812  28
   2   8  -1 171.220 91.6361  17
   2  -8  -1 109.776 89.6115  29
   2  -8  -1 188.519 102.277   3
   2   8   0 217.489 95.9610  27
  -2  -8   0 228.897 181.470  14
  -2   8   0 259.474 146.894  26
   2  -8   0 205.311 98.6681   3
   2   8   0 144.075 78.9870   1
  -2   8   0 99.4664 112.812   4
   2   8   0 240.610 94.4311  17
   2  -8   0 137.101 80.8144  29
   2  -8   0 160.590 145.241  28
  -2  -8  -1 20886.1 1341.09  14
  -2   8  -1 20621.3 994.008  26
  -2   8  -1 22252.3 1028.19   4
   2   8   1 18562.0 854.379   1
   2  -8   1 21468.7 901.257   3
   2   8   1 21003.9 887.410  17
   2  -8   1 20062.2 1045.10  28
   2  -8   1 22953.8 962.684  15
   2   8   1 21714.1 902.594  27
   2   8   2 100.320 79.6974  27
  -2  -8  -2 130.428 187.082  14
   2  -8   2 119.565 124.492  28
  -2   8  -2 153.612 79.7098   2
   2  -8   2 183.323 98.4883   3
  -2   8  -2 333.172 132.600   4
   2   8   2 219.242 88.7607   1
   2   8   2 43.7219 68.3399  17
   2  -8   2 283.752 106.524  15
   2   8   3 281.337 124.532  27
  -2  -8  -3 126.777 162.081  14
  -2   8  -3 276.521 98.0690   2
  -2   8  -3 129.696 104.897   4
   2   8   3 387.574 125.505  17
   2  -8   3 231.315 93.0564   3
   2  -8   3 98.5159 121.592  28
   2  -8   3 146.912 103.259  15
  -2   8  -4 44439.6 1651.38   4
  -2   8  -4 46981.2 1658.17  23
  -2  -8  -4 44049.6 1986.82  14
  -2  -8  -4 40571.7 2120.09  19
  -2  -8  -4 47584.4 1635.99   9
   2   8   4 45942.7 1586.34  17
   2  -8   4 47831.5 1744.64  15
   2  -8   4 43504.0 1834.99  28
  -2  -8  -5 36606.2 1663.92  14
   2  -8   5 37963.1 1638.07  28
  -2  -8  -5 32834.5 1777.95  24
  -2   8  -5 37626.3 1480.85   4
  -2   8  -5 37723.2 1438.50   7
  -2   8  -5 42399.7 1759.26   6
  -2  -8  -5 36578.0 1583.26  10
  -2  -8  -5 35028.1 1980.87  19
  -2   8  -5 40087.1 1497.25   5
  -2  -8  -5 39742.9 1480.41   9
   2   8   5 38949.0 1438.52  17
  -2   8  -5 39831.7 1462.61  30
   2  -8   5 41901.1 1604.21  15
  -2  -8  -6 14720.2 1112.19  24
  -2   8  -6 14614.7 828.544   4
  -2   8  -6 15354.2 811.522   7
  -2   8  -6 16172.1 900.828  12
  -2  -8  -6 16044.8 866.033  11
  -2  -8  -6 13242.4 811.367  10
  -2  -8  -6 15753.7 1231.81  19
  -2   8  -6 16315.8 862.820   5
  -2  -8  -6 16725.0 874.478   9
   2   8   6 15980.1 839.809  17
  -2   8  -6 15386.9 831.688  30
   2  -8   6 15900.9 898.164  16
   2  -8   6 16668.5 926.337  15
   2  -8   6 15981.7 912.384  28
  -2  -8  -6 14528.1 911.632  14
  -2   8  -6 18192.1 1076.03   6
  -2   8  -7 13833.3 789.661   4
  -2   8  -7 13402.5 739.395   7
  -2  -8  -7 14097.9 1028.84  24
  -2   8  -7 14218.9 826.495  12
  -2  -8  -7 13699.1 797.793  11
  -2  -8  -7 14212.5 1107.82  19
  -2   8  -7 13785.1 791.338   5
  -2  -8  -7 14058.9 807.231   9
   2   8   7 12822.2 773.600  17
  -2   8  -7 14035.2 850.016   9
  -2   8  -7 13036.8 763.529  30
  -2  -8  -7 12879.3 878.261   8
   2  -8   7 14936.9 851.848  16
   2  -8   7 13407.1 823.476  15
  -2  -8  -7 11979.9 783.682  14
  -2  -8  -8 40980.8 1766.44  24
  -2   8  -8 40899.0 1460.11   7
  -2   8  -8 39933.3 1540.62  12
  -2  -8  -8 37672.3 1540.84  11
  -2  -8  -8 40440.3 1898.21  19
  -2  -8  -8 40629.3 1561.37   9
  -2   8  -8 41357.8 1608.99   9
  -2   8  -8 40708.3 1520.07  30
  -2  -8  -8 36987.3 1659.79   8
  -2  -8  -9 438.092 176.938  24
  -2   8  -9 543.292 141.954   7
  -2   8  -9 328.242 145.278  12
  -2  -8  -9 615.774 176.635  11
  -2  -8  -9 593.069 221.460  19
  -2   8  -9 1794.42 294.096   9
  -2  -8  -9 372.872 148.815   9
  -2   8  -9 1609.52 251.137  30
  -2   8 -10 18163.9 802.411   7
  -2   8 -10 18104.6 863.889  12
  -2  -8 -10 17904.8 917.364  11
  -2  -8 -10 17166.3 961.796  19
  -2   8 -10 18113.1 911.607   9
  -2   8 -10 18315.4 872.283  30
  -2   8 -11 28544.9 1017.50   7
   2  -8  11 29902.2 1054.33  13
  -2   8 -11 28635.4 1084.95  12
  -2  -8 -11 27281.2 1161.54  11
  -2  -8 -11 26834.3 1149.94  19
  -2   8 -11 30677.9 1179.41   9
  -2   8 -12 16314.0 650.226   7
  -2   8 -12 18616.1 726.713  12
  -2  -8 -12 17543.9 812.294  11
  -2  -8 -12 17641.2 762.999  19
   2  -8  12 19714.9 749.271  18
  -2   8 -12 19511.9 818.572   9
  -2  -8 -13 18410.7 746.918  11
  -2   8 -13 19699.8 742.695   9
   2   8  13 20616.5 793.017   5
  -2   8 -14 21441.2 670.427   9
  -2   9  15 3221.08 233.018  23
   2   9 -15 2803.57 181.363  21
  -2  -9  15 2962.24 203.188  18
   2  -9 -15 3385.50 223.024   8
   2  -9 -14 21627.2 763.613  24
  -2   9  14 20669.7 729.283  22
   2   9 -14 22169.5 775.243  21
   2   9 -14 20790.0 764.966  20
  -2  -9  14 20188.7 728.258  13
  -2  -9  14 22683.5 829.355  18
   2  -9 -14 21625.5 837.727   8
  -2  -9  13 4424.26 342.822  13
   2  -9 -13 5146.19 375.006  24
  -2   9  13 5621.14 456.120  23
  -2   9  13 4349.06 334.819  22
   2   9 -13 5195.09 362.097  21
   2   9 -13 4953.36 356.148  20
  -2  -9  13 4815.99 384.154  18
   2  -9 -13 4712.79 384.529   8
  -2  -9  12 12681.8 691.662  13
   2  -9 -12 12391.1 691.832  24
  -2   9  12 12746.4 765.001  23
  -2   9  12 11873.0 648.800  22
   2   9 -12 12528.8 649.853  21
   2   9 -12 12995.5 667.048  20
  -2  -9  12 12036.5 698.969  18
  -2   9  12 14049.8 762.827   5
   2  -9 -12 11498.7 678.434   8
  -2  -9  11 15291.9 840.951  13
   2  -9 -11 15008.0 828.653  24
  -2   9  11 16657.2 915.448  23
  -2   9  11 15059.6 782.259  22
   2   9 -11 15928.3 781.003  21
   2   9 -11 15131.5 780.017  20
  -2  -9  11 15182.5 849.255  18
  -2   9  11 16139.7 887.893   5
   2  -9 -11 14561.1 811.276   8
  -2  -9  10 103971. 3219.54  13
   2  -9 -10 103587. 3153.64  24
  -2   9  10 107213. 3232.99  23
  -2   9  10 101905. 3059.35  22
   2   9 -10 108537. 3072.85  21
   2   9 -10 110289. 3101.97  20
  -2  -9  10 109105. 3262.95  18
  -2   9  10 105546. 3229.16   5
   2  -9 -10 104979. 3115.06   8
  -2   9   9 18.9951 96.4020   5
   2  -9  -9 128.105 114.377   8
  -2  -9   9 185.684 127.445  25
  -2  -9   9 130.545 154.175  13
   2  -9  -9 106.785 100.108  24
  -2   9   9 282.343 144.217  23
  -2   9   9 389.280 146.887  22
   2   9  -9 281.513 135.979  21
   2   9  -9 127.703 109.355  20
  -2  -9   9 419.557 185.462  18
  -2  -9   8 50043.2 1796.87  25
  -2  -9   8 50021.4 2048.13  13
   2  -9  -8 46154.1 1776.40  24
  -2   9   8 48668.4 1831.15  23
  -2   9   8 46430.3 1709.76  22
   2   9  -8 51419.9 1763.84  21
   2   9  -8 50087.0 1772.98   2
   2   9  -8 48670.2 1740.23  20
   2  -9  -8 46482.1 1776.33   3
   2  -9  -8 49371.8 1924.76  10
  -2  -9   8 55374.2 2045.77  18
   2   9  -8 49372.9 1702.45  27
   2  -9  -8 49360.2 1920.68  29
  -2   9   8 48009.1 1833.94   5
  -2  -9   8 55903.7 2120.14  15
   2  -9  -8 48612.9 1726.01   8
  -2   9   7 7254.13 627.305  26
  -2  -9   7 8066.10 627.062  25
  -2  -9   7 8899.11 790.692  13
   2  -9  -7 7793.07 589.727  24
   2   9  -7 9021.07 603.851   1
  -2   9   7 7457.75 588.945  23
  -2   9   7 7788.87 555.230  22
   2   9  -7 8180.50 574.072  21
   2   9  -7 8428.06 582.095  20
   2   9  -7 7198.22 547.605   2
   2  -9  -7 7268.26 574.184   3
  -2  -9   7 7415.31 675.223  18
  -2   9   7 7466.79 595.410   5
   2  -9  -7 7090.36 626.501  29
  -2  -9   7 8281.46 735.780  15
   2   9  -7 7209.11 532.386  27
   2   9  -6 1214.17 218.509  27
  -2  -9   6 178.387 150.491  15
  -2   9   6 387.063 151.550   5
   2   9  -6 673.828 181.613   2
  -2   9   6 495.901 179.744  26
  -2  -9   6 481.795 181.732  25
  -2  -9   6 469.557 247.468  13
   2  -9  -6 387.270 160.276  24
  -2   9   6 430.224 159.657  23
  -2   9   6 528.183 160.939  22
   2   9  -6 422.517 149.704   1
   2   9  -6 442.863 165.943  21
   2   9  -6 640.809 177.697  20
  -2  -9   6 509.594 203.987  18
   2  -9  -6 336.679 160.871  29
   2  -9  -6 716.770 186.172   3
  -2   9   5 2159.03 353.036  26
  -2  -9   5 1866.08 345.551  25
   2   9  -5 2035.53 290.700   1
  -2  -9   5 2479.83 448.278  13
  -2   9   5 2188.15 307.272  23
  -2   9   5 1774.16 253.365  22
  -2  -9   5 2027.34 356.181  15
   2  -9  -5 2168.36 304.770  24
   2   9  -5 2468.17 310.527  20
   2  -9  -5 1898.90 328.816  28
   2  -9  -5 1795.79 278.950   3
   2   9  -5 2291.74 292.289   2
   2   9  -5 2078.61 266.508  17
  -2   9   5 1854.88 286.579   5
   2  -9  -5 1827.64 309.207  29
   2   9  -5 2101.33 282.295  27
  -2   9   4 93575.4 3159.87  26
   2   9  -4 96773.1 2863.41   1
  -2   9   4 89928.5 2802.53  23
  -2  -9   4 95413.1 3281.48  25
   2  -9  -4 93535.7 2836.48   3
   2   9  -4 102773. 2837.45   2
   2   9  -4 93227.0 2765.42  17
   2  -9  -4 91972.4 2963.03  29
  -2  -9   4 103049. 3090.25  15
   2  -9  -4 92518.2 3062.05  28
   2   9  -4 100201. 2832.27  27
   2   9  -3 126.130 94.8275  27
  -2  -9   3 80.0386 92.7396  14
  -2   9   3 144.957 160.473  26
   2   9  -3 143.411 94.3319   1
   2   9  -3 260.168 107.345   2
   2   9  -3-1.24722 68.0768  17
   2  -9  -3 112.337 118.484  29
   2  -9  -3 101.929 88.0627   3
   2  -9  -3-4.17289 117.237  28
  -2   9   2 17127.4 1137.75  26
   2   9  -2 19696.4 931.492   1
  -2   9   2 17572.1 1045.08   4
   2  -9  -2 18629.4 887.874   3
   2   9  -2 19185.9 863.249  17
   2  -9  -2 17064.1 1018.44  28
   2  -9  -2 18971.6 956.154  29
   2   9  -2 18771.6 856.819  27
  -2  -9   2 18437.0 1001.08  14
   2   9  -1 1127.63 188.930  27
  -2  -9   1 835.749 239.244  14
  -2   9   1 914.808 257.105  26
  -2   9   1 924.710 222.790   4
   2   9  -1 886.203 188.781   1
   2   9  -1 1020.96 181.722  17
   2  -9  -1 750.586 170.319   3
   2  -9  -1 1190.55 213.192  29
   2  -9  -1 1057.79 248.386  28
  -2  -9   0 51721.0 2226.98  14
  -2   9   0 42358.2 1935.75  26
   2   9   0 55136.1 1717.53  27
   2  -9   0 56332.1 1784.63  15
   2   9   0 47006.4 1705.19   1
   2  -9   0 56342.5 1777.44   3
   2  -9   0 51363.3 2018.01  28
  -2   9   0 53967.2 1920.46   4
   2   9   0 53510.1 1724.47  17
   2  -9   0 49114.8 1679.73  29
   2   9   1 1.60122 70.0943  27
  -2  -9  -1 52.2614 175.819  14
  -2   9  -1 90.1108 101.372  26
   2   9   1 84.3758 70.9458   1
  -2   9  -1 162.856 116.350   4
   2   9   1 69.2133 63.6042  17
   2  -9   1 89.1191 80.1072   3
   2  -9   1 152.729 100.989  15
   2  -9   1 99.4739 147.182  28
  -2  -9  -2 49055.8 2322.05  14
  -2   9  -2 44086.5 1718.63   4
   2  -9   2 52995.5 1679.83   3
   2   9   2 49753.7 1655.76  17
   2  -9   2 52489.5 1777.86  15
   2  -9   2 42461.2 1884.89  28
   2   9   2 44693.3 1574.65   1
   2   9   2 47450.1 1632.09  27
   2   9   3 203.946 108.528  27
  -2  -9  -3 25.1664 147.112  14
  -2  -9  -3 271.968 192.021  24
  -2   9  -3 165.838 99.9955  23
  -2   9  -3 106.516 89.5734   7
  -2   9  -3 158.774 110.463   4
  -2  -9  -3 93.2254 177.894  19
  -2  -9  -3 55.4074 202.825  10
   2   9   3 209.882 100.976  17
   2  -9   3 461.033 131.140   3
  -2   9  -3 136.728 99.2380   5
   2  -9   3 54.4555 82.4790  15
   2  -9   3 40.8656 141.119  28
   2   9   4 18834.5 923.706  27
  -2  -9  -4 16238.3 1090.54  24
  -2   9  -4 18812.7 931.954  23
  -2   9  -4 17758.4 938.290   4
  -2   9  -4 16872.0 871.445   7
  -2  -9  -4 17490.1 1158.97  14
  -2  -9  -4 17046.1 1098.36  10
  -2  -9  -4 18892.9 1236.49  19
  -2   9  -4 18392.3 938.832   5
   2   9   4 17886.1 882.177  17
   2  -9   4 18120.2 995.271  15
   2  -9   4 18882.7 1083.36  28
  -2  -9  -5 3554.55 513.049  24
  -2   9  -5 4387.95 435.195   4
  -2   9  -5 4187.09 401.329   7
  -2  -9  -5 4586.71 530.532  14
  -2  -9  -5 3802.96 454.876  10
  -2  -9  -5 3922.55 588.164  19
  -2   9  -5 4354.97 429.312   5
   2   9   5 4809.41 432.525  17
  -2   9  -5 4480.67 415.914  30
   2  -9   5 4892.74 497.107  15
   2  -9   5 4607.54 498.990  28
  -2  -9  -6 106775. 3693.38  24
  -2   9  -6 113356. 3306.12   4
  -2   9  -6 111780. 3208.27   7
  -2   9  -6 119609. 3392.65  12
  -2  -9  -6 94895.1 3223.22  10
  -2  -9  -6 111236. 3894.59  19
  -2   9  -6 113724. 3296.96   5
   2   9   6 114520. 3295.20  17
  -2   9  -6 112314. 3243.53  30
   2  -9   6 120885. 3406.73  16
   2  -9   6 123646. 3478.68  15
   2  -9   6 113753. 3379.44  28
  -2  -9  -6 104275. 3412.63  14
  -2  -9  -7 13224.6 967.246  24
  -2   9  -7 12421.1 702.822   7
  -2   9  -7 13250.3 792.661  12
  -2  -9  -7 12443.7 731.466  11
  -2  -9  -7 13765.1 1054.47  19
  -2   9  -7 12390.2 755.386   5
  -2   9  -7 12510.9 793.696   9
  -2   9  -7 13222.6 748.431  30
   2  -9   7 13237.7 800.817  16
  -2  -9  -7 12109.3 793.075  14
  -2   9  -8 2864.65 304.316   7
  -2   9  -8 3372.00 380.509  12
  -2  -9  -8 2700.16 400.856  24
  -2  -9  -8 3003.26 342.992  11
  -2  -9  -8 3238.78 477.715  19
  -2   9  -8 2992.90 369.521   9
  -2   9  -8 2848.17 331.498  30
  -2  -9  -9 99.6072 127.302  24
  -2   9  -9 78.8167 78.8603   7
  -2   9  -9 133.857 132.803  12
  -2  -9  -9 133.523 99.8307  11
  -2  -9  -9-19.0355 138.987  19
  -2   9  -9 97.5411 117.963   9
  -2   9  -9 45.8304 77.7985  30
  -2   9 -10 25117.1 942.496   7
  -2  -9 -10 23142.7 1020.03  24
  -2   9 -10 25620.0 1039.05  12
  -2  -9 -10 24438.1 1043.83  11
  -2  -9 -10 25301.6 1183.42  19
  -2   9 -10 26569.2 1101.25   9
  -2   9 -10 24511.2 1025.14  30
  -2   9 -11 1670.63 182.887   7
   2  -9  11 1689.90 202.107  13
  -2   9 -11 1797.82 220.874  12
  -2  -9 -11 1496.40 215.165  11
  -2  -9 -11 1853.19 256.240  19
  -2   9 -11 1718.47 237.185   9
  -2   9 -12 63985.1 1777.25  12
  -2  -9 -12 60969.6 1842.85  11
  -2  -9 -12 58637.1 1837.78  19
   2  -9  12 68163.3 1823.41  18
  -2   9 -12 64284.6 1878.44   9
   2   9  12 68285.6 1932.26   5
  -2   9 -13 17378.8 644.912   9
   2   9  13 17748.5 663.405   5
   2 -10 -14 11179.7 465.253  24
  -2  10  14 12749.7 568.539  23
  -2 -10  14 9964.22 420.935  13
   2  10 -14 11898.3 463.396  21
   2  10 -14 11281.2 462.707  20
  -2 -10  14 11396.8 497.672  18
   2 -10 -14 11125.6 498.125   8
  -2 -10  13 26681.0 972.014  13
   2 -10 -13 30439.1 1042.86  24
  -2  10  13 30896.1 1136.15  23
  -2  10  13 26907.5 914.183  22
   2  10 -13 27977.7 960.404  21
   2  10 -13 27121.8 964.046  20
  -2 -10  13 28886.2 1036.86  18
   2 -10 -13 28377.7 1029.71   8
  -2 -10  12 9060.34 552.124  13
   2 -10 -12 9473.06 572.482  24
  -2  10  12 9922.94 631.701  23
  -2  10  12 9032.27 507.985  22
   2  10 -12 9803.88 523.920  21
   2  10 -12 9056.70 518.079  20
  -2 -10  12 9387.06 574.337  18
  -2  10  12 9951.87 599.637   5
   2 -10 -12 8583.87 537.897   8
  -2 -10  11 2470.99 314.950  13
   2 -10 -11 2405.99 310.596  24
  -2  10  11 2174.43 256.898  22
   2  10 -11 2419.02 276.413  21
   2  10 -11 2185.33 268.838  20
  -2 -10  11 2643.94 318.853  18
  -2  10  11 3065.47 358.212   5
   2 -10 -11 2358.99 293.027   8
  -2  10  10 1573.57 265.517   5
   2 -10 -10 1310.33 225.701   8
  -2 -10  10 1466.07 267.974  13
   2 -10 -10 1452.52 258.798  24
  -2  10  10 1188.98 240.383  23
  -2  10  10 1169.83 208.939  22
   2  10 -10 1389.48 220.968  21
   2  10 -10 1409.92 229.269  20
  -2 -10  10 1473.80 261.593  18
  -2 -10   9 58794.3 1933.79  25
  -2 -10   9 61192.1 2191.60  13
  -2  10   9 56303.2 2047.27  23
  -2  10   9 56128.1 1914.50  22
   2  10  -9 60344.9 1958.89  21
   2  10  -9 60567.2 1979.29  20
   2 -10  -9 59443.2 2042.61  24
   2 -10  -9 59563.6 1989.33  10
  -2 -10   9 62390.6 2105.91  18
  -2  10   9 57261.6 2072.43   5
   2 -10  -9 59642.8 1954.16   8
  -2 -10   8 4063.33 421.360  25
   2 -10  -8 4686.65 454.401  24
  -2 -10   8 5529.24 564.405  13
  -2  10   8 5183.72 487.716  23
  -2  10   8 4331.93 406.158  22
   2  10  -8 4923.74 440.613  21
   2  10  -8 4831.68 435.222  20
   2 -10  -8 5065.93 506.963  10
  -2 -10   8 4827.30 485.141  18
  -2  10   8 4438.22 460.915   5
   2 -10  -8 5038.34 430.559   8
  -2 -10   7 4649.56 466.989  25
  -2 -10   7 4786.24 536.037  13
   2 -10  -7 4722.51 450.899  24
  -2  10   7 4211.71 437.835  23
  -2  10   7 4455.86 405.721  22
   2  10  -7 4787.14 436.064  21
   2  10  -7 4913.14 444.723  20
   2  10  -7 4651.75 435.265   2
   2 -10  -7 4440.85 448.282   3
   2 -10  -7 4401.82 523.811  10
  -2 -10   7 4700.90 481.260  18
  -2  10   7 4107.08 445.965   5
   2 -10  -7 4334.05 467.539  29
  -2 -10   7 4776.31 518.866  15
   2  10  -7 4559.18 416.928  27
  -2  10   6 17136.0 1052.70  26
  -2 -10   6 21004.4 1186.92  13
   2 -10  -6 19495.7 960.893  24
  -2  10   6 19947.3 999.890  23
  -2  10   6 17841.6 889.113  22
   2  10  -6 20681.8 982.410   1
   2  10  -6 19951.5 962.163  21
   2  10  -6 19193.4 948.739  20
   2 -10  -6 18552.9 976.469   3
   2  10  -6 18906.8 941.036   2
  -2 -10   6 18529.9 1055.52  25
   2 -10  -6 19527.3 1172.14  10
  -2 -10   6 18642.3 1043.96  18
  -2  10   6 17606.1 973.683   5
   2 -10  -6 18506.6 1016.13  29
  -2 -10   6 19570.5 1092.91  15
   2  10  -6 19600.9 943.513  27
  -2  10   5 48910.5 2033.99  26
  -2 -10   5 54655.8 2128.64  25
  -2 -10   5 58880.3 2210.52  13
   2 -10  -5 50608.4 1793.15  24
  -2  10   5 52170.5 1844.03  23
  -2  10   5 49664.3 1738.84  22
   2  10  -5 55021.5 1856.44   1
   2  10  -5 51883.8 1819.78  20
   2 -10  -5 52249.9 1863.54   3
   2  10  -5 53241.3 1819.08   2
   2  10  -5 52933.5 1782.26  17
  -2  10   5 48672.2 1857.10   5
   2 -10  -5 49160.9 1881.90  29
   2  10  -5 52469.6 1822.97  27
   2  10  -4 253.664 126.236  27
  -2  10   4 87.2258 165.258  26
   2  10  -4 188.165 130.481   2
  -2 -10   4 151.392 197.849  25
  -2 -10   4 427.676 183.311  13
   2 -10  -4 59.2169 96.8591  24
  -2  10   4 206.696 121.003  23
  -2  10   4 211.995 119.048  22
   2 -10  -4 109.260 120.035  28
   2  10  -4 192.021 126.862  20
   2  10  -4 162.288 118.166   1
  -2 -10   4 182.644 124.806  10
   2  10  -4-3.83741 70.9229  17
  -2  10   4-7.95499 98.8687   5
   2 -10  -4 68.2983 119.869  29
   2 -10  -4-37.4122 104.329   3
  -2  10   3 41062.1 1901.10  26
   2 -10  -3 42336.0 1817.58  28
  -2 -10   3 46519.4 1822.82  13
  -2 -10   3 42322.8 2026.80  25
  -2  10   3 46302.6 1597.62  22
  -2 -10   3 42986.6 1625.27  14
   2  10  -3 47697.6 1680.43   1
  -2  10   3 44648.6 1616.22  23
  -2 -10   3 43947.1 1755.72  10
   2  10  -3 45012.0 1636.39  20
   2 -10  -3 43760.9 1637.65   3
   2  10  -3 46568.4 1631.37  17
   2  10  -3 44469.9 1611.89   2
  -2  10   3 46188.2 1711.13   5
   2 -10  -3 43846.9 1646.67  29
   2  10  -3 47630.9 1637.83  27
   2  10  -2 233.424 113.553  27
  -2  10   2 331.462 197.564  26
  -2 -10   2 179.019 173.391  25
  -2  10   2 164.380 97.5940  23
  -2 -10   2 322.315 125.306  14
   2 -10  -2 220.149 170.500  28
  -2  10   2 368.440 132.780  22
  -2  10   2 245.766 152.320   4
   2  10  -2 131.220 95.9234  20
  -2 -10   2 300.778 189.372  10
   2  10  -2 404.981 136.692  17
   2  10  -2 235.544 126.570   1
   2 -10  -2 328.490 132.018   3
   2 -10  -2 152.473 119.666  29
  -2  10   2 348.461 140.745   5
  -2 -10   1 29246.3 1509.98  25
   2 -10  -1 28311.4 1158.17  15
  -2  10   1 27312.8 1156.08  23
  -2  10   1 29639.5 1180.84  22
  -2  10   1 32795.8 1443.38   4
  -2 -10   1 29974.9 1532.54  10
   2 -10  -1 27009.6 1168.48   3
   2  10  -1 27659.6 1193.86   1
   2  10  -1 29024.5 1172.39  17
  -2  10   1 28470.5 1242.70   5
   2 -10  -1 25885.3 1093.50  29
   2 -10  -1 24542.2 1342.04  28
   2  10  -1 29806.1 1155.20  27
  -2 -10   1 28933.6 1449.68  14
  -2 -10   0 12315.9 998.194  14
  -2  10   0 13121.7 992.023  26
  -2 -10   0 12159.3 868.494  25
  -2 -10   0 10936.3 760.827  24
  -2  10   0 11634.2 694.620  23
  -2  10   0 13202.1 735.245  22
  -2  10   0 12919.1 833.736   4
  -2 -10   0 12206.2 1017.74  10
   2 -10   0 12412.6 721.542   3
   2  10   0 11565.2 712.124   1
   2 -10   0 11883.7 713.347  15
   2  10   0 11772.1 692.539  17
  -2  10   0 13054.0 778.818   5
   2 -10   0 11459.3 856.639  28
   2  10   0 12284.1 680.456  27
  -2 -10  -1 59096.3 2603.04  14
  -2 -10  -1 55850.7 2127.36  25
  -2 -10  -1 62997.1 2276.71  24
  -2  10  -1 60253.2 2031.62  23
  -2  10  -1 64188.5 2215.00   4
   2 -10   1 66226.0 2093.37   3
  -2 -10  -1 61541.7 2660.12  10
  -2 -10  -1 65754.6 2263.48  19
  -2  10  -1 60500.5 2099.43   5
   2  10   1 65870.1 2063.82  17
   2  10   1 62809.5 2070.80   1
   2 -10   1 65636.3 2143.94  15
   2 -10   1 56480.4 2286.94  28
   2  10   1 63322.4 2003.13  27
  -2 -10  -2 2019.62 429.432  14
  -2 -10  -2 2296.39 308.534  25
  -2 -10  -2 2277.84 373.444  24
  -2  10  -2 2260.19 304.110  23
  -2  10  -2 2214.58 318.391   4
   2 -10   2 2023.46 277.990   3
  -2 -10  -2 2393.61 383.060  19
  -2 -10  -2 2249.13 452.702  10
  -2  10  -2 1816.27 260.921   7
  -2  10  -2 2427.47 326.002   5
   2  10   2 2263.70 293.896  17
   2 -10   2 2249.83 332.184  15
   2 -10   2 2176.94 367.114  28
   2  10   2 2103.16 277.116  27
  -2 -10  -3 39432.5 1797.50  24
  -2  10  -3 42117.6 1584.57  23
  -2  10  -3 39875.2 1523.85   7
  -2  10  -3 41440.1 1650.39   4
   2 -10   3 42399.8 1807.87  28
  -2 -10  -3 45651.7 2038.11  10
  -2 -10  -3 43214.5 1867.26  19
  -2  10  -3 42845.9 1624.64   5
   2  10   3 42992.8 1574.73  17
   2 -10   3 44550.4 1728.56  15
   2  10   3 43247.9 1566.90  27
  -2 -10  -3 44155.4 2060.85  14
   2  10   4 16610.4 881.447  27
  -2 -10  -4 16100.5 1055.88  24
  -2  10  -4 15759.6 843.809   7
  -2  10  -4 17448.3 909.113  23
  -2  10  -4 17466.3 946.318   4
  -2 -10  -4 16334.9 1084.39  10
  -2 -10  -4 17641.6 1133.11  19
  -2  10  -4 17864.3 935.028   5
   2  10   4 16616.8 877.444  17
  -2  10  -4 17279.3 869.098  30
   2 -10   4 19489.6 1040.83  15
   2 -10   4 17005.9 1026.78  28
  -2 -10  -4 16964.2 1143.33  14
   2  10   5 58313.2 1970.35  27
  -2 -10  -5 54777.6 2209.34  24
  -2  10  -5 53899.3 1966.13   4
  -2  10  -5 54830.7 1875.06   7
  -2 -10  -5 48426.6 2027.12  10
  -2 -10  -5 57418.2 2347.97  19
  -2  10  -5 57408.3 1978.83   5
   2  10   5 56429.0 1949.25  17
  -2  10  -5 54239.4 1884.76  30
   2 -10   5 61094.4 2055.55  16
   2 -10   5 64743.6 2174.05  15
   2 -10   5 54254.1 2050.60  28
  -2 -10  -5 53473.7 2181.90  14
   2  10   6 3163.24 375.811  27
  -2 -10  -6 3187.82 462.599  24
  -2  10  -6 2944.53 324.755   7
  -2  10  -6 3562.51 404.523  12
  -2 -10  -6 2472.26 340.840  10
  -2 -10  -6 3551.23 522.733  19
  -2  10  -6 3005.39 358.251   5
  -2  10  -6 3000.52 344.604  30
   2 -10   6 3053.26 377.080  16
  -2 -10  -6 2566.14 383.223  14
  -2 -10  -7 11991.2 878.256  24
  -2  10  -7 11372.7 644.286   7
  -2  10  -7 11697.5 736.066  12
  -2 -10  -7 11681.7 932.110  19
  -2  10  -7 11901.1 729.590   5
  -2  10  -7 11958.4 762.418   9
  -2  10  -7 11607.8 689.251  30
   2  10   7 11501.6 666.890   5
  -2 -10  -8 18115.8 1054.71  24
  -2  10  -8 19871.9 951.291  12
  -2  10  -8 17357.5 801.491   7
  -2 -10  -8 19974.0 1179.18  19
  -2  10  -8 19207.8 965.414   9
  -2  10  -8 18344.5 881.223  30
   2  10   8 16930.8 851.268   5
  -2  10  -9 4106.06 323.805   7
  -2 -10  -9 3958.53 426.040  24
  -2  10  -9 4196.40 387.014  12
  -2 -10  -9 3349.51 327.159  11
  -2 -10  -9 3541.37 451.739  19
  -2  10  -9 4169.05 405.933   9
  -2  10  -9 3818.95 359.017  30
   2  10   9 3855.73 366.769   5
  -2  10 -10 8836.72 452.182   7
  -2 -10 -10 7627.19 519.085  24
  -2  10 -10 9693.21 551.621  12
  -2 -10 -10 7721.39 481.000  11
  -2 -10 -10 9374.80 645.965  19
  -2  10 -10 9535.84 577.458   9
  -2  10 -10 9208.47 536.021  30
   2  10  10 9245.65 551.290   5
   2 -10  11 21790.2 795.573  13
  -2  10 -11 21437.4 805.313  12
  -2 -10 -11 19681.5 886.970  19
  -2  10 -11 20834.2 857.030   9
   2  10  11 20762.0 845.619   5
  -2  10 -12 1304.36 141.540  12
  -2 -10 -12 1243.63 165.899  19
   2 -10  12 1384.15 155.434  18
  -2  10 -12 1336.09 166.949   9
   2  10  12 1268.41 163.732   5
  -2  10 -13 4595.76 251.642   9
  -2  11  14 1879.83 172.107  23
   2  11 -14 1735.86 137.288  20
  -2 -11  14 1724.67 144.311  18
   2 -11 -13 1021.62 144.505   8
   2 -11 -13 1429.96 176.474  24
  -2  11  13 1272.03 182.557  23
  -2 -11  13 1159.81 146.639  13
   2  11 -13 1325.36 147.163  21
   2  11 -13 1230.85 147.578  20
  -2 -11  13 1341.29 166.042  18
  -2 -11  12 12121.0 618.762  13
   2 -11 -12 12500.5 645.985  24
  -2  11  12 12312.4 665.314  23
   2  11 -12 11780.9 558.507  21
   2 -11 -12 11979.8 593.871   8
   2  11 -12 12389.3 583.442  20
  -2 -11  12 12064.2 609.780  18
  -2  11  12 13929.2 678.324   5
  -2 -11  11 5324.43 437.593  13
   2 -11 -11 5678.65 453.531  24
  -2  11  11 5210.54 448.276  23
  -2  11  11 5503.99 375.595  22
   2  11 -11 5440.44 387.647  21
   2  11 -11 5809.41 409.365  20
  -2 -11  11 5563.08 425.202  18
  -2  11  11 5857.81 470.977   5
   2 -11 -11 5307.51 402.188   8
  -2 -11  10 15132.4 838.488  13
   2 -11 -10 15721.6 831.383  24
  -2  11  10 15247.3 839.229  23
  -2  11  10 14544.5 718.686  22
   2  11 -10 16413.8 768.181  21
   2  11 -10 16387.2 782.583  20
  -2 -11  10 15255.1 795.496  18
  -2  11  10 15962.2 861.013   5
   2 -11 -10 16100.3 774.416   8
  -2 -11   9 3218.92 384.423  13
   2 -11  -9 2944.43 351.273  24
  -2  11   9 3136.27 365.608  23
  -2  11   9 2492.17 287.193  22
   2  11  -9 2816.56 315.286  21
   2  11  -9 3072.84 328.959  20
   2 -11  -9 3219.74 342.391  10
  -2 -11   9 3034.69 342.654  18
  -2  11   9 2832.22 355.445   5
  -2 -11   9 2777.65 303.635  25
   2 -11  -9 2946.73 314.907   8
  -2 -11   8 3398.22 370.751  25
  -2 -11   8 2906.31 387.446  13
   2 -11  -8 2767.57 343.225  24
  -2  11   8 2940.68 363.166  23
  -2  11   8 3034.72 324.775  22
   2  11  -8 3045.04 336.286  21
   2  11  -8 3374.24 358.045  20
   2 -11  -8 3338.70 399.089  10
  -2 -11   8 3430.33 377.822  18
  -2  11   8 2728.31 360.892   5
   2 -11  -7 19098.7 964.437  24
  -2 -11   7 19265.2 1005.16  25
  -2  11   7 19865.2 1005.20  23
  -2  11   7 18476.6 895.024  22
   2  11  -7 19594.6 941.222  21
   2  11  -7 19187.7 944.068  20
   2 -11  -7 21104.8 1146.64  10
  -2 -11   7 20005.9 992.743  18
   2  11  -7 19190.8 875.569  30
  -2  11   7 19486.7 1028.68   5
  -2 -11   7 19142.8 1065.86  13
  -2 -11   6 15939.4 970.712  13
   2 -11  -6 15421.3 831.617  24
  -2  11   6 15288.6 864.375  23
  -2  11   6 14730.9 781.055  22
   2  11  -6 15562.7 832.349  21
  -2 -11   6 15036.8 929.277  25
   2  11  -6 14278.1 810.177  20
   2 -11  -6 14394.6 865.889   3
   2 -11  -6 16816.3 1048.58  10
  -2  11   6 14826.2 888.939   5
   2  11  -6 15301.5 770.318  30
   2 -11  -6 14174.5 856.939  29
  -2 -11   5 8810.95 716.137  13
   2 -11  -5 8108.95 573.876  24
  -2  11   5 8334.58 607.734  23
  -2  11   5 8113.40 555.481  22
  -2 -11   5 9366.22 765.793  25
   2  11  -5 7854.74 583.647  20
   2 -11  -5 8957.80 646.205   3
   2 -11  -5 8649.59 754.032  10
   2  11  -5 8159.85 593.707   2
   2  11  -5 8528.30 590.271  17
  -2  11   5 8583.52 651.546   5
   2  11  -5 8731.89 569.612  30
   2 -11  -5 7555.62 596.458  29
   2  11  -5 8339.25 595.905  27
  -2  11   4 120284. 3973.93  26
  -2 -11   4 129029. 3863.01  13
   2  11  -4 129549. 3618.25  27
   2 -11  -4 123185. 3499.52  24
  -2  11   4 124955. 3599.74  23
  -2  11   4 126058. 3511.83  22
  -2 -11   4 130090. 3986.07  25
  -2 -11   4 119220. 3641.19  10
   2  11  -4 130251. 3629.44  20
   2  11  -4 134113. 3672.11   1
   2 -11  -4 125541. 3658.86   3
   2  11  -4 130549. 3632.19   2
   2  11  -4 127136. 3605.01  17
  -2  11   4 122697. 3683.54   5
   2  11  -4 124739. 3507.69  30
   2 -11  -4 113181. 3550.27  29
   2 -11  -4 130645. 3825.09  28
  -2  11   3 33127.9 1734.08  26
   2  11  -3 42290.9 1531.63  27
  -2 -11   3 42617.6 1861.52  25
  -2 -11   3 37173.4 1596.83  13
  -2  11   3 38274.3 1487.42  23
  -2  11   3 39215.0 1454.49  22
  -2  11   3 43383.1 1896.08   4
  -2 -11   3 39535.5 1631.46  10
   2  11  -3 38142.9 1507.52  20
   2 -11  -3 38650.5 1535.88   3
   2  11  -3 41216.5 1565.78   1
   2  11  -3 39812.4 1534.41  17
   2  11  -3 39611.3 1525.15   2
  -2  11   3 39646.1 1589.93   5
   2  11  -3 37559.1 1436.65  30
   2 -11  -3 36037.8 1446.80  29
   2 -11  -3 39897.8 1682.72  28
   2 -11  -3 38733.2 1442.26  15
   2  11  -2 426.334 145.013  27
  -2 -11   2 596.657 212.232  14
  -2  11   2 844.880 295.884  26
  -2 -11   2 461.186 226.180  25
   2  11  -2 381.702 156.937   1
  -2  11   2 307.074 154.523  23
  -2  11   2 398.362 153.385  22
  -2  11   2 210.216 158.467   4
   2  11  -2 378.934 169.797  20
  -2 -11   2 405.466 197.823  10
   2  11  -2 625.165 180.194  17
   2  11  -2 481.787 150.907  30
   2 -11  -2 375.376 148.310   3
   2 -11  -2 657.353 164.890  29
   2 -11  -2 795.515 241.998  28
   2 -11  -2 321.592 124.969  15
  -2  11   2 624.674 187.491   5
  -2  11   1 53680.9 2406.36  26
  -2 -11   1 62097.6 2368.36  25
  -2  11   1 59487.1 2015.52  23
  -2  11   1 61658.6 2029.71  22
  -2  11   1 63337.0 2333.99   4
  -2 -11   1 63487.8 2446.67  10
   2 -11  -1 57901.8 2046.15   3
   2  11  -1 61517.2 1999.43  27
   2 -11  -1 61017.8 2038.45  15
   2  11  -1 62711.0 2070.61  17
   2  11  -1 58739.2 2076.35   1
  -2  11   1 63067.5 2159.93   5
   2  11  -1 57071.6 1963.84  30
   2 -11  -1 57569.7 2250.02  28
  -2 -11   1 64473.9 2386.41  14
  -2 -11   0 50926.4 2183.89  14
  -2  11   0 54012.2 2277.02  26
  -2 -11   0 53676.1 2003.00  24
  -2  11   0 51719.1 1844.46  23
  -2  11   0 55481.0 2082.38   4
  -2 -11   0 53877.5 2103.19  25
   2 -11   0 53306.9 1894.86   3
  -2 -11   0 50985.7 2220.60  10
   2  11   0 54390.1 1892.15  17
  -2  11   0 53220.9 1948.13   5
   2  11   0 52240.8 1819.34  30
   2  11   0 53564.5 1925.94   1
   2 -11   0 55367.8 1923.25  15
   2 -11   0 52189.8 2098.59  28
   2  11   0 55751.5 1833.77  27
   2  11   1 141.340 112.768  27
  -2 -11  -1 145.965 194.023  14
  -2 -11  -1 92.0938 138.416  25
  -2 -11  -1 67.8045 152.873  24
  -2  11  -1 202.046 151.462  23
   2  11   1 89.6571 140.886   1
  -2  11  -1 272.524 170.179   4
  -2 -11  -1 385.964 184.136  19
  -2 -11  -1 186.528 196.366  10
   2  11   1 185.995 134.297  17
   2  11   1 355.224 147.150  30
   2 -11   1 322.411 149.007   3
   2 -11   1 21.5742 128.908  15
   2 -11   1 286.600 167.551  28
  -2  11  -1 383.865 173.734   5
  -2 -11  -2 78422.0 2958.61  14
  -2 -11  -2 64914.4 2339.60  25
  -2 -11  -2 73522.9 2596.02  24
  -2  11  -2 76264.8 2421.47  23
  -2  11  -2 66584.8 2301.97   7
  -2  11  -2 75526.5 2537.67   4
   2 -11   2 78377.4 2449.58   3
  -2 -11  -2 82058.7 2981.15  10
  -2 -11  -2 74637.7 2573.84  19
   2 -11   2 73431.9 2550.91  10
  -2  11  -2 78594.4 2494.92   5
   2  11   2 79193.7 2449.16  17
   2 -11   2 84411.5 2618.62  15
   2 -11   2 76498.4 2656.62  28
   2  11   2 78794.4 2374.01  27
  -2 -11  -3 29157.4 1448.14  24
  -2  11  -3 29297.4 1282.42  23
  -2  11  -3 29972.7 1250.89   7
  -2  11  -3 33410.9 1415.08   4
  -2 -11  -3 32405.5 1648.13  10
  -2 -11  -3 29978.5 1468.35  19
  -2  11  -3 31436.8 1342.03   5
   2  11   3 31055.4 1307.65  17
  -2  11  -3 32442.7 1285.25  30
   2  11   3 32025.5 1279.14  27
   2 -11   3 32131.0 1440.80  15
   2 -11   3 29479.7 1425.69  28
  -2 -11  -3 31220.6 1654.54  14
  -2  11  -4 10536.9 660.500   7
  -2  11  -4 10278.1 686.548  23
  -2  11  -4 10632.8 725.379   4
  -2 -11  -4 10007.2 818.770  10
  -2 -11  -4 9250.11 778.427  19
  -2  11  -4 11290.0 728.972   5
  -2 -11  -4 10673.5 808.620  24
   2  11   4 10652.1 691.750  17
  -2  11  -4 10865.6 666.612  30
   2 -11   4 11949.9 804.816  15
   2 -11   4 10667.0 769.132  28
  -2 -11  -4 10135.7 861.629  14
   2  11   4 10772.8 679.862  27
  -2 -11  -5 52053.5 2091.28  24
  -2  11  -5 53475.5 1801.28   7
  -2 -11  -5 51915.4 2027.86  10
  -2 -11  -5 54339.5 2174.88  19
  -2  11  -5 54630.7 1914.59   5
  -2  11  -5 53956.1 1833.26  30
  -2 -11  -6 12478.3 893.372  24
  -2  11  -6 13509.6 704.437   7
  -2  11  -6 13433.5 804.048  12
  -2 -11  -6 11232.6 747.236  10
  -2 -11  -6 13166.2 959.207  19
  -2  11  -6 12717.4 765.348   5
  -2  11  -6 12907.6 729.157  30
   2 -11   7 3428.29 349.204  25
  -2 -11  -7 3249.44 445.016  24
  -2  11  -7 3052.67 301.407   7
  -2  11  -7 3061.22 362.255  12
  -2 -11  -7 2747.88 319.679  10
  -2 -11  -7 2950.76 455.694  19
  -2  11  -7 2969.78 348.154   5
  -2  11  -7 3012.52 368.531   9
  -2  11  -7 3367.69 345.893  30
  -2  11  -8 5677.60 389.125   7
  -2 -11  -8 5211.22 530.238  24
  -2  11  -8 5269.43 454.535  12
  -2 -11  -8 6452.61 619.858  19
  -2  11  -8 5219.68 464.669   9
  -2  11  -8 5454.69 429.922  30
   2  11   8 5417.64 424.447   5
  -2 -11  -9 35703.0 1411.93  24
  -2  11  -9 34589.8 1274.67  12
  -2 -11  -9 37230.7 1533.78  19
  -2  11  -9 35460.0 1321.43   9
  -2  11  -9 34026.3 1237.63  30
   2  11   9 32181.7 1219.88   5
  -2 -11 -10 4741.48 378.402  24
   2 -11  10 4732.87 355.500  13
  -2  11 -10 4323.42 339.179  12
  -2 -11 -10 4844.13 440.778  19
  -2  11 -10 4905.06 382.451   9
  -2  11 -10 4443.78 338.582  30
   2  11  10 4539.20 347.858   5
   2  11  11 477.517 108.141   5
   2 -11  11 757.890 125.365  13
  -2  11 -11 427.926 96.9515  12
  -2 -11 -11 579.830 139.670  19
  -2  11 -11 565.969 128.000   9
  -2  11 -12 5711.75 268.745  12
  -2 -11 -12 6082.07 335.505  19
   2 -11  12 6188.92 307.680  18
  -2  11 -12 6551.21 337.962   9
   2 -12 -13 2324.57 199.892  24
  -2  12  13 2234.26 204.000  23
   2  12 -13 1837.69 148.030  21
   2  12 -13 1917.96 160.141  20
  -2 -12  13 1878.72 161.959  18
  -2 -12  13 1779.58 159.590  13
  -2 -12  12 14487.0 633.882  13
   2 -12 -12 15365.5 678.817  24
  -2  12  12 14699.1 678.615  23
   2  12 -12 14610.8 583.052  21
   2  12 -12 13961.1 589.660  20
  -2 -12  12 14406.8 608.969  18
  -2  12  12 16513.1 687.318   5
   2 -12 -12 13500.0 572.859   8
  -2 -12  11 5424.31 401.428  13
   2 -12 -11 5081.41 400.966  24
  -2  12  11 4758.22 391.815  23
   2  12 -11 4624.40 329.864  21
   2  12 -11 5019.93 354.420  20
  -2 -12  11 4991.83 362.618  18
  -2  12  11 5299.24 419.424   5
   2 -12 -11 4431.15 326.569   8
  -2 -12  10 7723.39 527.186  13
   2 -12 -10 7350.27 520.279  24
  -2  12  10 7125.69 516.282  23
   2  12 -10 7218.04 450.799  21
   2  12 -10 6928.16 456.131  20
  -2 -12  10 7302.40 473.456  18
  -2  12  10 7545.29 541.511   5
   2 -12 -10 6797.19 437.066   8
  -2  12   9 351.450 144.474   5
  -2 -12   9 316.388 121.564  25
  -2 -12   9 985.986 210.314  13
   2 -12  -9 466.572 154.370  24
  -2  12   9 486.209 154.138  23
  -2  12   9 261.808 103.368  22
   2  12  -9 561.240 144.329  21
   2  12  -9 384.591 128.655  20
   2 -12  -9 351.553 129.619  10
  -2 -12   9 396.672 131.253  18
  -2 -12   8 16895.3 909.315  13
   2 -12  -8 16800.2 868.839  24
  -2  12   8 16409.3 878.593  23
  -2  12   8 16107.8 779.147  22
   2  12  -8 17006.8 824.834  21
   2  12  -8 16511.3 829.598  20
   2 -12  -8 17989.2 926.384  10
  -2 -12   8 16893.6 859.431  25
  -2 -12   8 16689.6 826.383  18
  -2  12   8 16573.3 916.152   5
   2  12  -8 17275.8 770.253  30
  -2 -12   7 12783.9 787.254  25
  -2 -12   7 13475.8 816.889  13
   2 -12  -7 12498.3 744.704  24
  -2  12   7 12738.3 767.545  23
  -2  12   7 12231.1 680.049  22
   2  12  -7 13711.4 741.872  21
   2  12  -7 12920.8 734.205  20
   2 -12  -7 13590.9 862.642  10
  -2 -12   7 12472.0 715.242  18
  -2  12   7 12877.2 806.558   5
   2  12  -7 12740.9 668.492  30
  -2 -12   6 46101.2 1757.06  13
   2 -12  -6 41440.5 1576.05  24
  -2  12   6 42521.0 1641.82  23
  -2  12   6 42161.4 1519.55  22
   2  12  -6 45629.1 1620.17  21
   2  12  -6 43643.9 1606.16  20
  -2 -12   6 45887.1 1767.17  25
   2 -12  -6 48616.8 1899.01  10
  -2  12   6 42590.7 1713.15   5
   2  12  -6 43758.8 1522.75  30
  -2 -12   5 1039.32 244.568  25
  -2 -12   5 1381.96 272.815  13
   2 -12  -5 1357.39 232.773  24
  -2  12   5 900.944 214.472  23
  -2  12   5 998.213 189.732  22
   2  12  -5 1312.62 237.733  20
   2 -12  -5 1362.71 293.977  10
   2  12  -5 1033.35 195.478  30
  -2  12   5 1082.88 241.157   5
  -2 -12   4 5351.84 553.055  25
  -2 -12   4 5249.50 517.659  13
   2 -12  -4 5199.41 435.494  24
  -2  12   4 4459.79 443.957  23
  -2  12   4 4814.58 421.907  22
  -2  12   4 6789.52 701.983   4
  -2 -12   4 5562.22 506.626  10
   2  12  -4 5317.23 481.581  20
   2 -12  -4 5574.24 580.235  10
   2  12  -4 5069.63 477.696  17
  -2  12   4 4802.25 491.727   5
   2  12  -4 4943.23 432.909  30
   2 -12  -4 4868.65 451.369  29
  -2 -12   3 21400.5 1102.25  13
  -2  12   3 21164.5 1048.89  23
  -2  12   3 22623.0 1013.19  22
  -2  12   3 22855.2 1317.30   4
  -2 -12   3 22971.9 1233.82  25
  -2 -12   3 22967.8 1169.55  10
   2  12  -3 22139.6 1079.00  20
   2 -12  -3 22558.4 1111.06   3
   2 -12  -3 22065.2 1236.72  10
   2  12  -3 22499.2 1096.91  17
   2  12  -3 23243.7 1104.15   2
  -2  12   3 21229.8 1115.84   5
   2  12  -3 20827.1 1001.79  30
   2 -12  -3 18527.5 947.131  29
   2 -12  -3 21629.0 1144.94  28
   2 -12  -3 22700.2 1035.75  15
  -2 -12   2 225547. 5961.93  25
  -2  12   2 197704. 5497.78  23
  -2  12   2 215410. 5507.69  22
  -2  12   2 218944. 5989.66   4
   2 -12  -2 207775. 5615.81   3
  -2 -12   2 214907. 5835.12  10
   2  12  -2 202322. 5584.08  20
   2 -12  -2 200110. 5804.90  10
   2  12  -2 215272. 5538.43  27
   2  12  -2 213322. 5630.42  17
  -2  12   2 203998. 5658.15   5
   2  12  -2 209348. 5625.86   2
   2  12  -2 206724. 5491.27  30
   2 -12  -2 206795. 5751.14  28
   2 -12  -2 203893. 5506.79  15
  -2 -12   1 14131.0 953.620  25
  -2  12   1 12766.7 774.945  23
  -2  12   1 15189.9 987.565   4
   2 -12  -1 13133.3 815.690   3
   2  12  -1 13604.2 822.433  20
  -2 -12   1 13637.0 943.476  10
   2 -12  -1 12964.5 895.123  10
   2  12  -1 14281.7 842.507  17
  -2  12   1 12681.8 833.362   5
   2  12  -1 13664.8 785.809  30
  -2 -12   1 12657.9 884.412  14
   2 -12  -1 11657.1 847.177  28
   2 -12  -1 14351.9 826.462  15
   2  12  -1 13797.3 788.310  27
  -2  12   0 64823.8 2256.83  23
  -2  12   0 69951.5 2521.88   4
  -2 -12   0 73240.4 2520.51  25
   2 -12   0 71640.8 2371.42   3
  -2 -12   0 69728.2 2598.40  10
   2 -12   0 66493.3 2447.33  10
   2  12   0 73468.0 2377.46  17
  -2  12   0 70909.6 2401.44   5
   2  12   0 71518.9 2277.00  30
   2 -12   0 74277.5 2393.69  15
   2 -12   0 65289.6 2439.95  28
   2  12   0 68504.8 2237.91  27
  -2 -12   0 68633.0 2548.07  14
  -2 -12  -1 6405.56 574.155  25
  -2 -12  -1 5933.93 568.196  24
  -2  12  -1 6125.74 523.876  23
  -2  12  -1 6544.61 601.122   4
   2 -12   1 6739.87 564.273   3
  -2 -12  -1 6113.69 655.529  10
  -2 -12  -1 6343.05 547.764  19
   2 -12   1 6273.82 576.251  10
  -2  12  -1 6148.22 550.631   5
   2  12   1 8193.37 610.179  17
   2  12   1 6373.49 517.675  30
   2 -12   1 6500.72 572.890  15
   2 -12   1 5953.52 580.902  28
   2  12   1 6073.88 495.394  27
  -2 -12  -1 6288.74 660.192  14
  -2 -12  -2 3693.40 450.876  24
   2  12   2 4845.02 446.599  30
  -2  12  -2 4613.27 455.391  23
  -2  12  -2 3892.52 396.639   7
  -2  12  -2 4344.69 474.502   4
   2 -12   2 3840.97 424.349   3
  -2 -12  -2 4725.74 583.298  10
  -2 -12  -2 4611.92 476.465  19
  -2 -12  -2 4628.61 441.581  25
   2 -12   2 4619.17 477.952  10
  -2  12  -2 4704.49 475.324   5
   2  12   2 4900.71 470.920  17
   2 -12   2 4958.82 506.300  15
   2 -12   2 4670.71 499.024  28
   2  12   2 4661.10 426.181  27
  -2 -12  -2 4573.77 570.480  14
  -2 -12  -3 27134.6 1360.32  24
  -2  12  -3 29238.6 1268.87  23
  -2  12  -3 26308.4 1166.35   7
  -2 -12  -3 31173.4 1549.00  10
  -2 -12  -3 27494.5 1336.08  19
  -2  12  -3 28878.0 1277.72   5
  -2  12  -3 29203.3 1211.52  30
  -2 -12  -4 84988.7 2939.28  24
  -2  12  -4 87845.3 2685.10   7
  -2  12  -4 93574.8 2810.15  23
  -2 -12  -4 88529.3 3044.14  10
  -2 -12  -4 91718.0 2992.11  19
  -2  12  -4 91837.8 2818.34   5
  -2  12  -4 92100.2 2716.17  30
  -2 -12  -5 8694.14 708.646  24
  -2  12  -5 8965.75 569.859   7
  -2 -12  -5 9239.90 712.023  10
  -2 -12  -5 8221.78 701.844  19
  -2  12  -5 8544.74 616.581   5
  -2  12  -5 9286.43 598.758  30
   2 -12   6 18969.8 909.217  25
  -2 -12  -6 17662.8 1033.46  24
  -2  12  -6 17781.7 806.769   7
  -2  12  -6 18824.1 956.064  12
  -2 -12  -6 16447.4 910.870  10
  -2 -12  -6 17844.3 1062.85  19
  -2  12  -6 17451.7 892.126   5
  -2  12  -6 17403.9 857.274  30
   2 -12   7 9595.24 569.458  25
  -2 -12  -7 9705.32 728.232  24
  -2  12  -7 9535.17 524.548   7
  -2  12  -7 9445.20 628.427  12
  -2 -12  -7 8566.46 569.283  10
  -2 -12  -7 9768.75 758.125  19
  -2  12  -7 9204.86 600.048   5
  -2  12  -7 10471.2 666.698   9
  -2  12  -7 9469.56 579.642  30
  -2 -12  -8 2578.57 354.348  24
  -2  12  -8 2972.46 319.892  12
  -2 -12  -8 2962.24 406.720  19
  -2  12  -8 2536.49 309.153   9
  -2  12  -8 2695.67 281.483  30
  -2 -12  -9 2081.11 285.089  24
  -2  12  -9 2178.08 251.921  12
  -2 -12  -9 2474.37 339.226  19
  -2  12  -9 2254.29 266.152   9
  -2  12  -9 2370.01 245.985  30
   2  12   9 2006.30 222.046   5
   2 -12  10 8405.07 452.924  13
  -2  12 -10 7834.33 432.983  12
  -2 -12 -10 8686.10 558.636  19
  -2  12 -10 8018.75 465.038   9
   2 -12  11 2905.51 212.982  13
  -2  12 -11 2725.91 199.612  12
  -2 -12 -11 2903.13 261.327  19
   2 -12  11 2579.10 212.591  18
  -2  12 -11 3076.85 239.801   9
  -2  12 -12 3365.41 200.863   9
  -2 -13  12 5039.80 300.746  13
   2 -13 -12 5227.83 330.721  24
  -2  13  12 5194.66 327.690  23
   2  13 -12 4840.62 261.656  21
   2  13 -12 5006.11 282.343  20
  -2 -13  12 5189.54 270.801  18
  -2 -13  11 46510.2 1468.31  13
   2 -13 -11 48275.7 1517.40  24
  -2  13  11 46430.1 1500.68  23
   2  13 -11 47640.0 1391.97  21
   2  13 -11 45929.9 1410.55  20
  -2 -13  11 46868.5 1395.02  18
  -2 -13  10 1252.73 198.058  13
   2 -13 -10 1013.00 187.174  24
  -2  13  10 1209.10 191.617  23
   2  13 -10 1232.54 169.652  21
   2  13 -10 1416.52 188.240  20
  -2 -13  10 1543.72 190.197  18
  -2  13  10 1172.50 204.499   5
  -2 -13   9 6074.20 457.499  13
   2 -13  -9 5740.80 445.275  24
  -2  13   9 5795.22 448.184  23
  -2 -13   9 5354.59 392.190  25
   2  13  -9 5582.74 395.081  21
   2  13  -9 5474.94 404.424  20
   2 -13  -9 5616.53 406.297  10
  -2 -13   9 6375.33 411.586  18
  -2  13   9 5680.43 467.879   5
  -2 -13   8 8145.96 550.460  25
   2 -13  -8 8736.67 573.650  24
  -2  13   8 8144.00 561.726  23
   2  13  -8 8618.87 532.200  21
   2  13  -8 8972.70 553.854  20
  -2 -13   8 8833.69 587.090  13
   2 -13  -8 8631.47 585.622  10
  -2 -13   8 7764.59 489.672  18
  -2  13   8 8910.23 619.634   5
   2  13  -8 8221.65 475.530  30
  -2 -13   7 36942.0 1447.43  13
   2 -13  -7 36095.7 1387.34  24
  -2  13   7 35581.4 1411.24  23
  -2 -13   7 38075.5 1456.59  25
  -2  13   7 35699.7 1287.94  22
   2  13  -7 36677.6 1359.61  21
   2  13  -7 37745.1 1388.71  20
   2 -13  -7 40055.9 1546.61  10
  -2  13   7 36785.2 1493.44   5
   2  13  -7 37050.4 1290.97  30
  -2 -13   6 6751.33 557.863  25
  -2 -13   6 7453.85 570.380  13
   2 -13  -6 7631.64 541.010  24
  -2  13   6 6699.38 535.630  23
  -2  13   6 7165.21 491.997  22
   2  13  -6 7020.15 524.021  21
   2  13  -6 7999.55 558.016  20
   2 -13  -6 8064.34 649.155  10
  -2  13   6 8047.55 622.383   5
   2  13  -6 7887.43 507.063  30
  -2 -13   5 7963.28 611.287  13
   2 -13  -5 8318.87 556.612  24
  -2  13   5 7686.36 577.593  23
  -2  13   5 9167.42 562.729  22
   2  13  -5 7231.64 555.216  20
  -2 -13   5 7760.68 621.801  25
   2 -13  -5 8789.84 690.247  10
  -2  13   5 8166.44 646.718   5
   2  13  -5 8024.11 537.541  30
  -2 -13   4 198.157 149.030  25
  -2 -13   4 282.759 141.919  13
   2 -13  -4 175.370 97.4440  24
  -2  13   4 560.950 171.582  23
  -2  13   4 307.789 111.890  22
   2  13  -4 311.457 132.751  20
  -2 -13   4 421.548 147.736  10
   2 -13  -4 224.710 173.269  10
   2  13  -4 521.112 154.321  30
  -2 -13   3 42687.0 1710.68  25
  -2 -13   3 39816.7 1562.40  13
  -2  13   3 39069.2 1543.51  23
  -2  13   3 41439.4 1497.47  22
  -2 -13   3 38918.9 1611.50  10
   2  13  -3 41360.1 1588.69  20
   2 -13  -3 38691.1 1683.39  10
  -2  13   3 37367.5 1611.47   5
   2  13  -3 41105.3 1518.56  30
  -2 -13   2 252.090 142.748  25
  -2  13   2 223.986 134.135  23
   2  13  -2 592.631 179.429  20
  -2 -13   2 522.738 189.190  10
   2 -13  -2 675.839 214.821  10
   2  13  -2 245.326 114.550  30
  -2  13   2 448.722 166.166   5
  -2 -13   1 35657.4 1556.48  25
  -2  13   1 30688.7 1331.31  23
   2  13  -1 34361.1 1420.21  20
  -2 -13   1 31687.7 1494.75  10
   2 -13  -1 32319.5 1470.06  10
  -2  13   1 30511.9 1401.15   5
   2  13  -1 30499.3 1306.60  30
  -2 -13   0 124.376 114.698  25
  -2  13   0 151.140 117.142  23
  -2 -13   0 405.027 201.653  10
   2 -13   0 132.160 142.066  10
   2  13   0 146.134 109.910  30
  -2  13   0 356.747 145.210   5
  -2 -13  -1 3746.20 420.144  25
  -2 -13  -1 3120.09 408.362  24
  -2  13  -1 3855.80 415.245  23
  -2  13  -1 3134.56 348.724   7
  -2 -13  -1 3315.16 450.715  10
   2 -13   1 3706.59 420.560  10
  -2  13  -1 3755.34 423.363   5
   2  13   1 3450.28 380.308  30
  -2 -13  -2 1537.02 255.659  25
  -2 -13  -2 1684.31 303.806  24
  -2  13  -2 2205.31 318.387  23
  -2  13  -2 2080.77 285.550   7
  -2 -13  -2 2052.77 313.484  19
  -2 -13  -2 1670.50 341.509  10
   2 -13   2 1730.58 283.774  10
  -2  13  -2 1958.29 309.843   5
  -2  13  -2 2016.88 285.857  30
   2  13   2 2028.11 292.625  30
  -2 -13  -3 41828.2 1731.23  24
  -2  13  -3 44424.0 1650.87  23
  -2  13  -3 40133.6 1526.61   7
  -2 -13  -3 42078.7 1839.59  10
  -2 -13  -3 44288.3 1712.85  19
  -2  13  -3 42248.0 1645.60   5
  -2  13  -3 47895.1 1618.13  30
   2  13   3 41601.9 1584.66  30
  -2 -13  -4 468.620 189.325  24
  -2  13  -4 698.504 163.813   7
  -2 -13  -4 616.360 207.863  19
  -2 -13  -4 760.439 229.253  10
  -2  13  -4 620.284 171.649  30
  -2  13  -4 618.121 181.914   5
   2 -13   5 51118.1 1773.98  25
  -2 -13  -5 48973.2 1902.54  24
  -2  13  -5 50243.7 1635.97   7
  -2 -13  -5 50579.4 1917.37  10
  -2 -13  -5 50752.3 1913.53  19
  -2  13  -5 49735.1 1771.88   5
  -2  13  -5 52714.2 1734.13  30
   2 -13   6 7039.30 498.994  25
  -2 -13  -6 6911.34 592.787  24
  -2  13  -6 7533.93 555.511  12
  -2 -13  -6 6857.73 540.802  10
  -2 -13  -6 7708.86 626.244  19
  -2  13  -6 7026.96 511.281   5
  -2  13  -6 7509.10 563.094   9
  -2  13  -6 6995.78 485.854  30
   2 -13   7 19594.7 814.302  25
  -2 -13  -7 18923.1 996.993  24
  -2  13  -7 18681.1 879.835  12
  -2 -13  -7 16192.9 805.494  10
  -2 -13  -7 19856.6 1034.53  19
  -2  13  -7 18911.5 866.795   5
  -2  13  -7 20276.5 924.845   9
  -2  13  -7 18752.5 825.340  30
  -2 -13  -8 317.829 142.272  24
  -2  13  -8 424.268 131.347  12
  -2 -13  -8 521.309 186.898  19
  -2  13  -8 475.545 137.205   9
  -2  13  -8 406.296 115.702  30
   2 -13   9 23442.4 884.415  13
  -2  13  -9 22404.9 860.596  12
  -2 -13  -9 23240.0 1028.68  19
  -2  13  -9 23984.4 907.943   9
  -2  13  -9 22363.1 831.791  30
   2 -13  10 1200.50 150.102  13
  -2  13 -10 1168.55 142.839  12
  -2 -13 -10 1157.29 190.748  19
  -2  13 -10 1094.54 150.151   9
   2 -13  11 1406.07 125.246  13
  -2 -13 -11 1746.88 172.764  19
   2 -13  11 1362.76 132.381  18
  -2  13 -11 1557.08 144.677   9
   2  13  11 1541.21 159.698  30
  -2 -14  11 106.672 58.4811  13
   2 -14 -11 150.376 81.0157  24
  -2  14  11 167.667 79.0335  23
   2  14 -11 55.3192 44.3762  21
   2  14 -11 81.3531 54.2905  20
  -2  14  11 58.3956 65.3677   5
  -2 -14  10 23626.1 889.544  13
   2 -14 -10 24093.9 914.827  24
  -2  14  10 23303.8 897.696  23
   2  14 -10 23778.1 820.206  21
   2  14 -10 23958.4 856.194  20
  -2  14  10 25917.0 974.452   5
  -2 -14   9 9590.81 536.371  13
   2 -14  -9 9782.22 549.235  24
  -2  14   9 9001.73 528.797  23
   2  14  -9 9114.45 479.327  21
   2  14  -9 9335.13 504.616  20
   2 -14  -9 8963.99 483.054  10
  -2 -14   9 9264.55 483.905  25
  -2  14   9 10829.7 611.678   5
  -2 -14   8 17620.6 793.645  25
  -2 -14   8 16360.1 790.765  13
   2 -14  -8 16673.1 792.477  24
  -2  14   8 16489.4 796.289  23
   2  14  -8 18134.7 768.410  21
   2  14  -8 17699.2 783.739  20
   2 -14  -8 18364.8 835.762  10
  -2  14   8 17026.5 858.336   5
   2  14  -8 17760.1 705.688  30
  -2 -14   7 3456.76 346.270  25
  -2 -14   7 3117.21 332.069  13
   2 -14  -7 3253.14 324.691  24
  -2  14   7 3376.81 342.709  23
   2  14  -7 3220.06 314.029  21
   2  14  -7 3499.42 334.509  20
   2 -14  -7 3123.15 350.316  10
  -2  14   7 3550.42 378.374   5
   2  14  -7 3379.98 292.848  30
  -2 -14   6 31351.6 1283.83  25
  -2 -14   6 30727.5 1244.18  13
   2 -14  -6 31000.1 1206.44  24
[truncated: 233,746 more chars]
