# Supplementary material for: Crystal and mol­ecular structures of a binuclear mixed ligand complex of silver(I) with thio­cyanate and 1H-1,2,4-triazole-5(4H)-thione
Source: Acta Crystallogr E Crystallogr Commun. 2020 Jan 1;76(Pt 1):42–7. doi: 10.1107/S2056989019016359 (PMC6944082; doi:10.1107/S2056989019016359)
Supplement: Supplementary file 2 [file e-76-00042-Isup2.hkl]

data_I                                                                          
_shelx_title ' jk42'                                                            
_shelx_refln_list_code          4                                               
_shelx_F_calc_maximum      404.19                                               
_exptl_crystal_F_000       720.00                                               
_reflns_d_resolution_high  0.7901                                               
                                                                                
loop_                                                                           
 _space_group_symop_operation_xyz                                               
 'x, y, z'                                                                      
 '-x+1/2, y+1/2, -z+1/2'                                                        
 '-x, -y, -z'                                                                   
 'x-1/2, -y-1/2, z-1/2'                                                         
                                                                                
_cell_length_a     4.8718                                                       
_cell_length_b    15.9511                                                       
_cell_length_c    13.9575                                                       
_cell_angle_alpha  90.000                                                       
_cell_angle_beta   96.945                                                       
_cell_angle_gamma  90.000                                                       
                                                                                
_shelx_F_squared_multiplier     1.000                                           
                                                                                
loop_                                                                           
 _refln_index_h                                                                 
 _refln_index_k                                                                 
 _refln_index_l                                                                 
 _refln_F_squared_calc                                                          
 _refln_F_squared_meas                                                          
 _refln_F_squared_sigma                                                         
 _refln_observed_status                                                         
   2   0   0        677.41        649.29        15.65 o                         
   4   0   0        218.49        264.82        21.45 o                         
   6   0   0       1710.61       1390.11        77.87 o                         
   1   1   0      16236.62      15210.31       214.96 o                         
   2   1   0        758.63        750.45        11.65 o                         
   3   1   0       5819.63       5753.45        61.58 o                         
   4   1   0       3168.39       3220.96        81.36 o                         
   5   1   0       1827.96       1862.18        61.54 o                         
   6   1   0         53.48         47.88        12.46 o                         
   0   2   0       2385.22       2215.75       109.53 o                         
   1   2   0        522.12        524.94         9.68 o                         
   2   2   0       1462.51       1499.77        18.32 o                         
   3   2   0      22502.38      21262.40       237.54 o                         
   4   2   0         78.16         91.45         8.01 o                         
   5   2   0       1157.38       1270.68        62.65 o                         
   6   2   0        750.27        600.00        72.97 o                         
   1   3   0        128.03        138.12         5.45 o                         
   2   3   0      20461.64      19445.69       161.19 o                         
   3   3   0        428.17        424.12        14.00 o                         
   4   3   0       3418.01       3562.80        68.02 o                         
   5   3   0          1.30         16.01        10.93 o                         
   6   3   0       1969.24       1329.66        70.73 o                         
   0   4   0       9400.40       8666.67       177.88 o                         
   1   4   0       3895.42       3893.70        57.31 o                         
   2   4   0       3041.84       3018.99        32.90 o                         
   3   4   0      12184.49      11557.33       137.35 o                         
   4   4   0        101.13        106.77         9.22 o                         
   5   4   0        969.75       1013.35        51.86 o                         
   1   5   0      27622.68      24886.61       585.24 o                         
   2   5   0       8402.81       7921.35        78.23 o                         
   3   5   0         22.75         34.11         5.82 o                         
   4   5   0        808.86        806.27        25.53 o                         
   5   5   0         12.17         20.97         7.68 o                         
   0   6   0      73560.86      62114.83       733.65 o                         
   1   6   0         15.62         19.29         3.13 o                         
   2   6   0       3152.38       3201.36        46.73 o                         
   3   6   0        585.97        549.83        18.16 o                         
   4   6   0          4.31         20.95         8.31 o                         
   5   6   0         36.05         41.41         9.94 o                         
   1   7   0       5611.72       5456.92        84.53 o                         
   2   7   0        137.68        115.92         7.25 o                         
   3   7   0       5599.09       5430.48        73.79 o                         
   4   7   0       1515.82       1483.34        40.73 o                         
   5   7   0       4983.60       5179.60       110.43 o                         
   0   8   0      25831.02      23266.91       482.41 o                         
   1   8   0       4565.53       4487.10        62.73 o                         
   2   8   0         10.62         23.06         4.34 o                         
   3   8   0       7771.34       7744.67       133.10 o                         
   4   8   0         76.24         68.39        11.19 o                         
   5   8   0        476.33        507.70        47.37 o                         
   1   9   0        270.07        278.33        10.53 o                         
   2   9   0       6459.00       6560.53       141.51 o                         
   3   9   0         26.31         33.23         5.39 o                         
   4   9   0       7065.44       7003.71       168.28 o                         
   5   9   0         65.32         77.82        15.55 o                         
   0  10   0       3299.97       3554.08        87.17 o                         
   1  10   0         17.72         49.29         5.91 o                         
   2  10   0       1490.48       1533.79        25.43 o                         
   3  10   0       5218.66       5208.95        81.45 o                         
   4  10   0         64.92         65.29        10.78 o                         
   5  10   0       1092.24       1036.28        38.65 o                         
   1  11   0       6769.20       6960.18        79.92 o                         
   2  11   0       6845.57       6731.59        64.64 o                         
   3  11   0        139.07        151.17        12.02 o                         
   4  11   0        467.71        520.08        32.37 o                         
   5  11   0        146.34        181.40        20.67 o                         
   0  12   0       1668.96       1967.87        40.66 o                         
   1  12   0       2703.69       2724.65        33.59 o                         
   2  12   0       8760.48       8809.00        88.35 o                         
   3  12   0       2381.74       2288.23        45.67 o                         
   4  12   0         12.38         28.30         6.99 o                         
   1  13   0      11725.68      12332.93       125.03 o                         
   2  13   0         20.73         25.32         6.70 o                         
   3  13   0         52.96         58.74         8.15 o                         
   4  13   0         97.20         88.46        12.30 o                         
   0  14   0      25301.42      24536.33       250.67 o                         
   1  14   0       2377.69       2455.22        39.71 o                         
   2  14   0         17.61         39.35         6.46 o                         
   3  14   0       1085.78       1097.80        28.05 o                         
   4  14   0        403.32        376.31        17.30 o                         
   1  15   0         86.39        116.20         7.89 o                         
   2  15   0       2075.39       2181.94        37.43 o                         
   3  15   0        887.23        906.56        21.26 o                         
   4  15   0       9085.40       9159.38       167.59 o                         
   0  16   0        217.65        242.81        15.85 o                         
   1  16   0       1546.87       1643.67        31.16 o                         
   2  16   0       1051.35       1064.99        22.86 o                         
   3  16   0       3260.46       3280.79        45.49 o                         
   1  17   0       3977.57       3887.42        49.32 o                         
   2  17   0       1075.71       1062.20        21.78 o                         
   3  17   0        199.63        189.20         8.19 o                         
   0  18   0       4101.25       3971.92        62.98 o                         
   1  18   0        903.46        916.88        19.51 o                         
   2  18   0       4964.21       4868.58        52.14 o                         
   1  19   0       6874.06       6676.35        66.80 o                         
   2  19   0         92.38        115.49         9.24 o                         
   0  20   0       2893.24       2711.63        83.63 o                         
  -5   0   1       4268.22       4502.29       236.72 o                         
  -3   0   1      16757.98      15857.44       216.79 o                         
  -1   0   1      35326.01      29589.08       612.87 o                         
   1   0   1       6560.86       6472.37        99.48 o                         
   3   0   1        239.94        207.71        10.22 o                         
   5   0   1       3065.78       3171.49       116.33 o                         
  -6   1   1         42.43         41.11        12.70 o                         
  -5   1   1        487.10        505.89        34.98 o                         
  -4   1   1       2094.95       2243.13        42.80 o                         
  -3   1   1        442.52        415.55        12.78 o                         
  -2   1   1       2701.59       2501.59        36.08 o                         
  -1   1   1         28.16         44.05         3.95 o                         
   0   1   1      19917.07      16500.30       322.40 o                         
   1   1   1       7019.44       6785.10       103.21 o                         
   2   1   1        307.11        374.69         8.29 o                         
   3   1   1       1136.22       1079.00        17.84 o                         
   4   1   1       3445.51       3423.40       103.24 o                         
   5   1   1          5.34         14.70         9.45 o                         
   6   1   1         38.00         33.13         9.62 o                         
  -6   2   1       2410.45       2000.38       217.12 o                         
  -5   2   1          1.15         15.79        11.29 o                         
  -4   2   1       2917.59       3009.37        62.91 o                         
  -3   2   1       6791.75       6560.98        95.47 o                         
  -2   2   1       2947.79       2750.63        30.61 o                         
  -1   2   1        125.76        151.53         8.88 o                         
   0   2   1       1484.70       1616.18        39.30 o                         
   1   2   1       4433.47       4332.66        51.62 o                         
   2   2   1       7115.21       6828.35        64.55 o                         
   3   2   1       3216.80       2962.93        63.88 o                         
   4   2   1       5535.01       5386.80       132.29 o                         
   5   2   1        289.67        313.30        35.76 o                         
   6   2   1        654.42        474.10        41.17 o                         
  -6   3   1         42.97         36.22         9.63 o                         
  -5   3   1       9064.15       9192.92       214.56 o                         
  -4   3   1         11.20         17.72         4.78 o                         
  -3   3   1       9562.60       9442.35       102.59 o                         
  -2   3   1        169.56        175.09         6.87 o                         
  -1   3   1      21639.45      20744.12       210.33 o                         
   0   3   1        294.52        276.20         6.19 o                         
   1   3   1      19841.11      18971.13       443.89 o                         
   2   3   1         84.11        104.19         4.68 o                         
   3   3   1       8630.16       8652.13       139.53 o                         
   4   3   1        137.65        145.91         9.27 o                         
   5   3   1       2426.68       2358.67        91.15 o                         
  -5   4   1        646.54        654.61        37.64 o                         
  -4   4   1       1018.69       1028.08        23.89 o                         
  -3   4   1         71.34         77.71         6.86 o                         
  -2   4   1       6512.23       6513.18        98.33 o                         
  -1   4   1       2200.80       2057.57        32.90 o                         
   0   4   1      27385.85      23784.19       394.80 o                         
   1   4   1       4016.60       3834.88        73.77 o                         
   2   4   1      23038.43      21805.28       229.29 o                         
   3   4   1       1501.07       1402.77        30.17 o                         
   4   4   1        647.03        650.10        18.82 o                         
   5   4   1         10.50         11.51         8.60 o                         
  -5   5   1        283.96        270.27        20.14 o                         
  -4   5   1        281.93        288.46        12.72 o                         
  -3   5   1       4009.75       3841.82        52.78 o                         
  -2   5   1      21965.62      20760.34       229.29 o                         
  -1   5   1       6019.10       5704.61        91.25 o                         
   0   5   1       1449.69       1258.86        24.07 o                         
   1   5   1       3607.06       3352.27        59.47 o                         
   2   5   1         99.30        102.36         5.95 o                         
   3   5   1       5021.21       4899.45       125.30 o                         
   4   5   1       1766.16       1770.95        50.15 o                         
   5   5   1       1430.85       1391.38        46.24 o                         
  -5   6   1        477.24        510.55        26.41 o                         
  -4   6   1         17.36         28.72         6.20 o                         
  -3   6   1      13680.94      12982.55       308.10 o                         
  -2   6   1        677.80        610.12        15.65 o                         
  -1   6   1       8724.48       8323.87        96.44 o                         
   0   6   1        784.69        729.49        15.67 o                         
   1   6   1       5672.99       5528.48        85.30 o                         
   2   6   1         22.68         27.45         3.53 o                         
   3   6   1       2382.94       2530.47        51.86 o                         
   4   6   1        545.35        534.84        26.67 o                         
   5   6   1       2654.34       2791.29        67.07 o                         
  -5   7   1        828.23        809.77        32.06 o                         
  -4   7   1       3299.43       3191.35        86.47 o                         
  -3   7   1         38.17         48.35         5.81 o                         
  -2   7   1        200.50        281.51        11.22 o                         
  -1   7   1          4.24         11.53         3.16 o                         
   0   7   1      24538.21      23450.59       379.90 o                         
   1   7   1       2006.90       1940.53        37.40 o                         
   2   7   1        222.67        210.68        10.04 o                         
   3   7   1        488.76        449.65        15.31 o                         
   4   7   1       3525.99       3594.64        75.11 o                         
   5   7   1         38.87         48.78        23.55 o                         
  -5   8   1       3263.96       3411.15       104.20 o                         
  -4   8   1       4730.60       4450.73        86.17 o                         
  -3   8   1      13660.19      12854.83       200.55 o                         
  -2   8   1         29.62         27.96         4.70 o                         
  -1   8   1       1478.44       1429.16        24.38 o                         
   0   8   1       5631.54       5532.56        67.49 o                         
   1   8   1       1701.60       1628.60        28.29 o                         
   2   8   1       2674.12       2654.73        41.25 o                         
   3   8   1          6.44         26.68         5.25 o                         
   4   8   1       5889.89       5525.29       104.10 o                         
   5   8   1       1176.06       1139.38        63.30 o                         
  -5   9   1       1271.64       1340.30        77.38 o                         
  -4   9   1         18.50         25.72         8.79 o                         
  -3   9   1       1850.67       2047.57        36.96 o                         
  -2   9   1        128.63        123.66         8.65 o                         
  -1   9   1       1343.55       1629.27        25.81 o                         
   0   9   1       2406.14       2472.42        47.93 o                         
   1   9   1      26333.13      27678.46       493.58 o                         
   2   9   1          0.30         10.58         3.71 o                         
   3   9   1       8983.35       8937.06       123.93 o                         
   4   9   1        722.12        695.20        35.85 o                         
   5   9   1         85.45         94.03        20.08 o                         
  -5  10   1         11.12         23.39         9.14 o                         
  -4  10   1         61.04         72.91        11.21 o                         
  -3  10   1         55.80         59.10         6.16 o                         
  -2  10   1       3388.62       3578.52        50.67 o                         
  -1  10   1        997.33        976.61        21.17 o                         
   0  10   1      17151.73      18504.98       358.89 o                         
   1  10   1        237.64        272.03        11.80 o                         
   2  10   1       7744.03       7864.65        95.10 o                         
   3  10   1        133.41        144.98        11.15 o                         
   4  10   1       2013.45       1930.86        57.81 o                         
   5  10   1        426.89        427.18        54.15 o                         
  -5  11   1       2172.94       2144.05       307.63 o                         
  -4  11   1        553.01        534.91        24.90 o                         
  -3  11   1       5266.02       5303.29        89.78 o                         
  -2  11   1       7717.59       7624.48        83.48 o                         
  -1  11   1       4758.61       4838.34        61.81 o                         
   0  11   1        231.62        217.09        13.29 o                         
   1  11   1        351.87        361.47        13.46 o                         
   2  11   1          3.25         25.33         4.90 o                         
   3  11   1       5028.98       4809.87        78.41 o                         
   4  11   1       1302.54       1247.44        51.55 o                         
   5  11   1       2267.97       2541.67        87.23 o                         
  -4  12   1         75.07         93.25        11.42 o                         
  -3  12   1       5204.31       5235.27        95.20 o                         
  -2  12   1       1658.82       1696.66        28.61 o                         
  -1  12   1       4355.68       4700.68        58.63 o                         
   0  12   1        379.57        401.58        12.72 o                         
   1  12   1       6167.29       6438.06        64.88 o                         
   2  12   1        801.91        808.11        18.47 o                         
   3  12   1       8080.90       8307.09       113.95 o                         
   4  12   1          5.19         15.84         6.17 o                         
  -4  13   1        259.88        306.19        16.61 o                         
  -3  13   1        118.72        128.06        10.84 o                         
  -2  13   1       3948.17       4052.90        81.83 o                         
  -1  13   1        314.61        344.40        11.27 o                         
   0  13   1       6811.02       7281.35        89.59 o                         
   1  13   1        792.89        809.74        16.76 o                         
   2  13   1        441.83        442.18        18.03 o                         
   3  13   1        567.47        552.83        18.23 o                         
   4  13   1        486.54        482.18        21.40 o                         
  -4  14   1       1402.15       1441.23        52.70 o                         
  -3  14   1       5260.83       5344.70        74.66 o                         
  -2  14   1         27.60         40.77         7.59 o                         
  -1  14   1       3603.81       3615.75        53.57 o                         
   0  14   1       5118.20       5220.78        54.45 o                         
   1  14   1       1676.25       1746.13        32.62 o                         
   2  14   1       3691.84       3781.67        61.44 o                         
   3  14   1         11.66         15.55         4.57 o                         
   4  14   1        417.29        369.00        16.65 o                         
  -4  15   1        259.42        275.28        15.31 o                         
  -3  15   1       1160.86       1269.43        26.13 o                         
  -2  15   1          7.49         23.27         4.87 o                         
  -1  15   1        453.26        458.46        16.65 o                         
   0  15   1       3408.37       3500.75        49.05 o                         
   1  15   1       8715.14       9153.65       112.53 o                         
   2  15   1        102.67         98.77         7.92 o                         
   3  15   1       6535.30       6795.49        79.76 o                         
   4  15   1        790.53        763.99        35.77 o                         
  -3  16   1        226.65        254.92         9.59 o                         
  -2  16   1        145.71        143.64         8.40 o                         
  -1  16   1        248.35        255.96        11.82 o                         
   0  16   1       3290.25       3531.86        47.58 o                         
   1  16   1        181.03        188.98         9.64 o                         
   2  16   1        245.58        233.26        11.07 o                         
   3  16   1         56.10         68.05         5.68 o                         
  -3  17   1        893.30        850.42        15.44 o                         
  -2  17   1       1163.00       1144.11        22.76 o                         
  -1  17   1         95.06         96.46         6.92 o                         
   0  17   1       1792.38       1741.12        28.77 o                         
   1  17   1       4372.05       4290.75        56.09 o                         
   2  17   1          8.58         22.30         4.54 o                         
   3  17   1       2386.80       2341.63        58.05 o                         
  -2  18   1       1671.63       1612.93        24.03 o                         
  -1  18   1       5484.61       5576.31        58.68 o                         
   0  18   1        986.61        967.93        18.25 o                         
   1  18   1       2725.01       2633.34        36.62 o                         
   2  18   1       1244.94       1192.63        20.79 o                         
  -2  19   1       9146.09       8651.20       157.50 o                         
  -1  19   1        201.46        206.66         7.22 o                         
   0  19   1        348.98        367.50         8.80 o                         
   1  19   1        376.28        359.40        10.13 o                         
   0  20   1        735.20        660.36        22.19 o                         
  -6   0   2       1644.10       1587.26        94.11 o                         
  -4   0   2       5499.31       5352.08       109.27 o                         
  -2   0   2       2723.94       2813.80        43.36 o                         
   0   0   2       2795.42       3025.66        56.54 o                         
   2   0   2       4739.47       5276.81        71.11 o                         
   4   0   2      14579.15      14072.91       479.77 o                         
  -6   1   2         73.42         77.91        15.86 o                         
  -5   1   2        175.61        232.42        25.27 o                         
  -4   1   2       1110.97       1067.48        24.51 o                         
  -3   1   2      15068.71      14288.95       134.80 o                         
  -2   1   2        195.31        183.92         5.20 o                         
  -1   1   2      10125.06       9868.27       109.94 o                         
   0   1   2       6129.62       5719.19        88.18 o                         
   1   1   2       5385.33       5583.45        67.66 o                         
   2   1   2       1928.48       1942.47        37.55 o                         
   3   1   2       2047.65       1957.64        42.96 o                         
   4   1   2        142.85        160.42         9.91 o                         
   5   1   2       3223.42       3343.10        83.31 o                         
  -6   2   2        412.60        404.84        81.11 o                         
  -5   2   2       3485.38       3461.20        97.75 o                         
  -4   2   2       1362.16       1357.28        28.85 o                         
  -3   2   2        191.38        189.54        10.58 o                         
  -2   2   2      14266.87      12948.16       127.22 o                         
  -1   2   2         87.68        143.41        11.18 o                         
   0   2   2        223.42        227.16        12.63 o                         
   1   2   2       2799.12       2809.06        53.51 o                         
   2   2   2        197.86        254.68         6.93 o                         
   3   2   2        289.88        305.62        15.02 o                         
   4   2   2       5908.46       5724.90       104.74 o                         
   5   2   2         24.91         56.57        13.81 o                         
  -6   3   2      11006.10      10611.64      2130.66 o                         
  -5   3   2         67.34         73.99        14.73 o                         
  -4   3   2         13.71         27.84         4.86 o                         
  -3   3   2         29.55         36.04         4.93 o                         
  -2   3   2         39.65         99.52         5.34 o                         
  -1   3   2         81.87         96.39         3.21 o                         
   0   3   2      16213.77      15770.69       343.97 o                         
   1   3   2       1028.69       1025.62        15.43 o                         
   2   3   2      23008.04      22108.02       177.35 o                         
   3   3   2        130.80        145.90        10.06 o                         
   4   3   2         31.71         66.61         8.21 o                         
   5   3   2        126.74        125.20        16.15 o                         
  -5   4   2       2934.92       2898.63        83.85 o                         
  -4   4   2         35.43         41.28         5.41 o                         
  -3   4   2       2355.86       2467.96        39.37 o                         
  -2   4   2       4154.99       3876.93        40.27 o                         
  -1   4   2      13532.94      12561.45       168.80 o                         
   0   4   2          6.13         14.87         2.28 o                         
   1   4   2      23628.70      22819.90       419.76 o                         
   2   4   2        278.51        274.18         8.76 o                         
   3   4   2        121.50        125.74         9.84 o                         
   4   4   2        254.16        254.20        14.53 o                         
   5   4   2       3152.07       3140.59        75.14 o                         
  -5   5   2        287.17        254.10        22.71 o                         
  -4   5   2          3.85          9.30         4.39 o                         
  -3   5   2       6889.27       6787.21        91.00 o                         
  -2   5   2        829.14        886.11        16.54 o                         
  -1   5   2       5426.52       5276.05        80.77 o                         
   0   5   2       3082.80       2780.64        53.24 o                         
   1   5   2       1319.49       1360.55        22.71 o                         
   2   5   2      10130.63       9757.36       103.62 o                         
   3   5   2      11033.94      10762.40       180.36 o                         
   4   5   2         45.29         62.26         9.16 o                         
   5   5   2        432.87        403.91        24.22 o                         
  -5   6   2        101.04        105.56        13.10 o                         
  -4   6   2       6302.93       5995.88       158.16 o                         
  -3   6   2        412.60        380.97        16.00 o                         
  -2   6   2      16823.58      16348.33       230.23 o                         
  -1   6   2         45.74         44.03         4.13 o                         
   0   6   2        470.52        490.79        10.63 o                         
   1   6   2       3301.06       3328.81        46.06 o                         
   2   6   2        736.04        813.37        20.33 o                         
   3   6   2       1445.25       1453.97        26.39 o                         
   4   6   2      12376.73      12256.48       473.93 o                         
   5   6   2        163.78        156.91        17.76 o                         
  -5   7   2        176.97        190.38        18.20 o                         
  -4   7   2        548.59        488.14        21.27 o                         
  -3   7   2      14026.80      12968.10       237.95 o                         
  -2   7   2        204.66        257.72        10.93 o                         
  -1   7   2       8427.60       8376.44        98.36 o                         
   0   7   2       1109.51       1051.83        21.89 o                         
   1   7   2       4566.00       4900.37        85.66 o                         
   2   7   2        266.61        258.42        10.89 o                         
   3   7   2         64.10         80.13         6.81 o                         
   4   7   2        112.28        139.77        15.08 o                         
   5   7   2       5349.11       4533.86       243.84 o                         
  -5   8   2       1638.06       1712.43        52.53 o                         
  -4   8   2       2377.69       2229.91        53.04 o                         
  -3   8   2       1341.67       1242.74        38.80 o                         
  -2   8   2       4050.56       3840.79        97.97 o                         
  -1   8   2         35.85         49.61         4.91 o                         
   0   8   2       1701.45       1840.84        38.30 o                         
   1   8   2       8132.18       7888.56       125.36 o                         
   2   8   2         10.17         20.64         3.99 o                         
   3   8   2        806.42        795.53        19.57 o                         
   4   8   2      11198.37      10209.38       270.36 o                         
   5   8   2        145.18        154.60        15.61 o                         
  -5   9   2         18.64         22.60        15.52 o                         
  -4   9   2       2054.29       2151.69        50.10 o                         
  -3   9   2       1030.36       1024.42        24.21 o                         
  -2   9   2       2213.82       2333.54        40.07 o                         
  -1   9   2        306.83        335.56        11.70 o                         
   0   9   2      24062.04      24981.66       213.81 o                         
   1   9   2         31.58         23.42         4.00 o                         
   2   9   2       5702.11       6058.41       152.28 o                         
   3   9   2        240.60        250.32        11.73 o                         
   4   9   2        869.77        809.31        34.90 o                         
   5   9   2          2.62         13.29         7.39 o                         
  -5  10   2       2900.39       3437.78       136.33 o                         
  -4  10   2        245.06        227.03        24.08 o                         
  -3  10   2        464.41        504.82        18.59 o                         
  -2  10   2         27.88         32.34         4.27 o                         
  -1  10   2       3607.28       3845.15        52.25 o                         
   0  10   2        950.78        992.76        25.69 o                         
   1  10   2      20271.46      21205.60       190.02 o                         
   2  10   2        289.06        275.70        10.89 o                         
   3  10   2        172.52        183.47        13.49 o                         
   4  10   2         24.16         20.28         8.27 o                         
   5  10   2       1120.39       1174.59       133.38 o                         
  -5  11   2       2784.39       2992.10       227.75 o                         
  -4  11   2        347.02        383.46        23.33 o                         
  -3  11   2       4328.57       4311.46        78.23 o                         
  -2  11   2         61.31         59.28         5.17 o                         
  -1  11   2       2019.51       2151.56        32.14 o                         
   0  11   2        742.72        723.68        24.16 o                         
   1  11   2       1505.55       1629.68        27.79 o                         
   2  11   2      10050.15       9573.34       125.28 o                         
   3  11   2       5028.93       5012.80       131.23 o                         
   4  11   2          3.54         13.13         8.16 o                         
  -4  12   2       2732.74       2752.32        56.71 o                         
  -3  12   2          2.18          8.40         7.58 o                         
  -2  12   2      26195.89      26374.74       209.20 o                         
  -1  12   2       1149.05       1177.01        21.32 o                         
   0  12   2        178.33        221.80         8.42 o                         
   1  12   2       2081.67       2153.56        34.15 o                         
   2  12   2        478.30        568.55        14.70 o                         
   3  12   2        844.26        846.99        25.25 o                         
   4  12   2       5026.09       5124.45       245.02 o                         
  -4  13   2        155.93        157.78        11.31 o                         
  -3  13   2       2768.69       2913.75        65.24 o                         
  -2  13   2         42.08         49.72         8.25 o                         
  -1  13   2       2738.31       2894.18        37.47 o                         
   0  13   2        400.57        405.00        11.43 o                         
   1  13   2          1.37         31.02         5.86 o                         
   2  13   2        248.59        240.45        11.80 o                         
   3  13   2       2905.05       3055.54        45.88 o                         
   4  13   2        344.14        342.77        24.09 o                         
  -4  14   2       1031.25       1073.76        28.44 o                         
  -3  14   2         13.78         21.03         5.79 o                         
  -2  14   2       3203.46       3354.33        58.32 o                         
  -1  14   2       1852.61       1894.40        36.14 o                         
   0  14   2        242.23        266.19         9.92 o                         
   1  14   2       5568.70       5603.30        67.91 o                         
   2  14   2       1108.41       1139.20        25.88 o                         
   3  14   2       1001.60       1016.20        25.17 o                         
   4  14   2       6022.52       6036.66       122.61 o                         
  -4  15   2       2473.84       2468.87        81.50 o                         
  -3  15   2       2970.38       3015.31        44.01 o                         
  -2  15   2       1590.59       1673.78        33.98 o                         
  -1  15   2        200.93        201.25        11.12 o                         
   0  15   2       6979.95       7421.69        87.10 o                         
   1  15   2       1883.24       1848.23        32.44 o                         
   2  15   2        670.92        721.69        20.29 o                         
   3  15   2          4.86         10.64         4.21 o                         
  -3  16   2       1009.21       1067.01        19.30 o                         
  -2  16   2         36.42         40.07         5.14 o                         
  -1  16   2        292.96        357.17        13.65 o                         
   0  16   2        152.43        168.76         8.81 o                         
   1  16   2       7812.03       8006.42        77.11 o                         
   2  16   2        312.87        285.74        13.82 o                         
   3  16   2       1170.34       1222.35        23.29 o                         
  -3  17   2       1461.78       1395.22        24.70 o                         
  -2  17   2         81.54         81.27         5.90 o                         
  -1  17   2        567.37        569.98        15.74 o                         
   0  17   2       6408.31       6219.55        65.58 o                         
   1  17   2        233.04        221.95         9.72 o                         
   2  17   2       2334.29       2332.37        40.02 o                         
   3  17   2        448.61        434.21        19.58 o                         
  -2  18   2       7606.20       7638.93        74.65 o                         
  -1  18   2       1332.15       1306.63        21.69 o                         
   0  18   2         68.26         86.71         5.37 o                         
   1  18   2       1247.26       1254.16        24.23 o                         
   2  18   2       2184.78       2298.94        34.61 o                         
  -2  19   2         17.20         17.17         6.41 o                         
  -1  19   2       1147.83       1120.05        21.21 o                         
   0  19   2         41.31         40.04         3.27 o                         
   1  19   2       1076.16       1010.39        19.66 o                         
  -5   0   3       3847.04       4103.88       185.73 o                         
  -3   0   3       5784.12       5548.53        98.73 o                         
  -1   0   3      16663.81      16413.39       234.83 o                         
   1   0   3     163368.66     123662.05      1422.50 o                         
   3   0   3        793.57        805.56        31.04 o                         
   5   0   3       4055.68       4337.38       236.70 o                         
  -6   1   3        944.43        924.88       105.45 o                         
  -5   1   3        415.09        414.64        37.92 o                         
  -4   1   3       7620.81       7326.01        96.47 o                         
  -3   1   3       3636.57       3530.16        48.68 o                         
  -2   1   3       3257.89       3271.33        37.53 o                         
  -1   1   3       3481.32       3317.00        28.70 o                         
   0   1   3        341.41        330.80         7.40 o                         
   1   1   3      31882.92      29477.43       361.88 o                         
   2   1   3       4369.92       4378.51        57.97 o                         
   3   1   3          4.17         12.91         3.22 o                         
   4   1   3      11681.24      11614.50       166.69 o                         
   5   1   3       1352.16       1291.48        39.95 o                         
  -6   2   3        276.70        305.61        51.48 o                         
  -5   2   3       2262.03       2181.95        73.86 o                         
  -4   2   3         72.50         96.44         6.63 o                         
  -3   2   3       1692.48       1693.76        31.09 o                         
  -2   2   3      40335.07      36072.41       270.64 o                         
  -1   2   3       4481.26       4298.25        30.74 o                         
   0   2   3       2275.89       2274.24        32.43 o                         
   1   2   3        396.40        382.12         6.93 o                         
   2   2   3       7004.48       7054.27        67.94 o                         
   3   2   3       2491.94       2474.58        44.99 o                         
   4   2   3       3534.43       3497.17        76.15 o                         
   5   2   3       1142.33       1222.66        53.29 o                         
  -6   3   3         20.88         42.09        15.65 o                         
  -5   3   3         55.27         80.74        13.59 o                         
  -4   3   3          3.30         20.69         4.88 o                         
  -3   3   3       2412.51       2569.82        43.31 o                         
  -2   3   3          3.77         11.24         2.57 o                         
  -1   3   3      47716.24      41661.26       252.06 o                         
   0   3   3         41.67         53.51         2.92 o                         
   1   3   3      14717.99      14789.53       123.16 o                         
   2   3   3          7.25         12.24         2.48 o                         
   3   3   3       1275.76       1294.54        36.41 o                         
   4   3   3        431.83        439.15        18.70 o                         
   5   3   3        585.48        621.03        30.05 o                         
  -6   4   3       2587.64       3049.27       110.17 o                         
  -5   4   3       1457.14       1402.39        48.03 o                         
  -4   4   3         94.94         89.64         6.95 o                         
  -3   4   3        801.27        745.48        20.41 o                         
  -2   4   3      16957.11      16112.60       121.42 o                         
  -1   4   3         33.24         44.61         2.91 o                         
   0   4   3       1808.54       1793.94        19.74 o                         
   1   4   3       1661.51       1615.81        19.70 o                         
   2   4   3      20182.57      19802.87       186.20 o                         
   3   4   3       2092.64       2032.09        43.28 o                         
   4   4   3       3722.80       3829.20       111.79 o                         
   5   4   3        996.74        975.03        37.60 o                         
  -5   5   3        171.56        148.96        15.70 o                         
  -4   5   3        775.21        743.14        20.03 o                         
  -3   5   3        499.12        493.61        16.87 o                         
  -2   5   3       9201.79       8828.15       135.99 o                         
  -1   5   3      14887.25      14096.91       150.03 o                         
   0   5   3       3636.43       3463.65        35.79 o                         
   1   5   3       7817.92       7494.45        93.52 o                         
   2   5   3       8509.24       8473.17       149.58 o                         
   3   5   3       1155.98       1140.67        22.60 o                         
   4   5   3       1330.03       1349.23        48.52 o                         
   5   5   3        134.86        101.42        12.61 o                         
  -5   6   3       7653.42       7684.90       245.47 o                         
  -4   6   3        225.27        230.12        14.84 o                         
  -3   6   3       6882.97       6973.61       106.25 o                         
  -2   6   3       1087.90       1025.48        19.21 o                         
  -1   6   3       6239.06       6398.11        86.89 o                         
   0   6   3        163.35        154.19         5.91 o                         
   1   6   3      21622.60      21990.41       438.80 o                         
   2   6   3         25.05         33.36         4.94 o                         
   3   6   3       4045.91       4159.52        85.94 o                         
   4   6   3         34.50         40.39         9.45 o                         
   5   6   3       2539.26       2076.74        90.29 o                         
  -5   7   3          7.14         25.67         7.42 o                         
  -4   7   3      13708.90      12302.68       311.14 o                         
  -3   7   3       1030.74        994.68        20.96 o                         
  -2   7   3       1266.36       1360.87        24.72 o                         
  -1   7   3       1377.44       1312.85        22.68 o                         
   0   7   3        293.16        399.62         9.49 o                         
   1   7   3       2815.11       3002.95        60.68 o                         
   2   7   3       2106.50       2109.48        59.53 o                         
   3   7   3        236.93        236.13        11.70 o                         
   4   7   3      11393.36       8719.09       254.81 o                         
   5   7   3        817.43        733.06        46.76 o                         
  -5   8   3        394.11        433.33        31.68 o                         
  -4   8   3         69.20         88.89         9.18 o                         
  -3   8   3       1722.33       1698.90        30.34 o                         
  -2   8   3      13256.40      12998.20       280.84 o                         
  -1   8   3       7057.05       7067.29        82.23 o                         
   0   8   3      13881.09      14081.98       275.17 o                         
   1   8   3      12051.33      11707.57       212.43 o                         
   2   8   3         11.16         26.67         4.98 o                         
   3   8   3        479.93        530.91        16.91 o                         
   4   8   3        652.03        615.80        50.04 o                         
   5   8   3       1094.30       1135.55       127.52 o                         
  -5   9   3       1127.83       1445.39        91.70 o                         
  -4   9   3        170.94        153.64        12.14 o                         
  -3   9   3       7082.96       6949.65       136.97 o                         
  -2   9   3         10.16         12.65         4.08 o                         
  -1   9   3      15731.96      16800.90       306.82 o                         
   0   9   3        251.86        253.39        10.41 o                         
   1   9   3      11895.31      12469.27       150.24 o                         
   2   9   3          2.82         19.52         4.03 o                         
   3   9   3         17.57         55.95         6.50 o                         
   4   9   3         14.05         15.44        10.79 o                         
   5   9   3       2509.82       2821.64       231.99 o                         
  -5  10   3        237.14        290.34        34.90 o                         
  -4  10   3         16.36         24.67         7.26 o                         
  -3  10   3       1529.99       1530.29        35.59 o                         
  -2  10   3       5807.24       5652.42        53.51 o                         
  -1  10   3         17.46         18.16         3.84 o                         
   0  10   3       5189.36       5448.84        73.61 o                         
   1  10   3        356.82        349.24        14.37 o                         
   2  10   3       5499.63       5359.03        62.18 o                         
   3  10   3        899.73        961.39        33.42 o                         
   4  10   3       1659.39       1666.04        74.48 o                         
   5  10   3         89.70         95.35        10.06 o                         
  -5  11   3          3.48         26.78        12.23 o                         
  -4  11   3       1941.78       1903.29        54.34 o                         
  -3  11   3        140.98        144.19        11.85 o                         
  -2  11   3       4936.32       4930.08        52.92 o                         
  -1  11   3      11824.62      11767.19       146.01 o                         
   0  11   3         42.37         40.57         6.35 o                         
   1  11   3       1248.67       1304.76        26.10 o                         
   2  11   3       4025.53       3915.79        48.45 o                         
   3  11   3        857.16        872.61        33.72 o                         
   4  11   3        120.75        158.52        16.42 o                         
  -4  12   3         13.77         22.60         6.83 o                         
  -3  12   3       4504.07       4565.55        71.93 o                         
  -2  12   3       2860.45       2758.90        34.58 o                         
  -1  12   3          4.03         25.74         4.47 o                         
   0  12   3        998.87        952.79        18.34 o                         
   1  12   3         98.44        152.83         8.23 o                         
   2  12   3       3663.23       3578.10        67.05 o                         
   3  12   3       9241.33       9518.91       138.90 o                         
   4  12   3       1033.83       1034.00        36.05 o                         
  -4  13   3       1505.96       1592.92        36.80 o                         
  -3  13   3          3.10         16.52         6.75 o                         
  -2  13   3       4755.73       5050.92        66.63 o                         
  -1  13   3       1153.74       1152.52        20.50 o                         
   0  13   3       2145.39       2293.63        27.97 o                         
   1  13   3        142.07        162.65         8.31 o                         
   2  13   3       5127.49       5433.31        89.44 o                         
   3  13   3        551.31        526.05        19.14 o                         
   4  13   3       1588.43       1642.33        50.50 o                         
  -4  14   3         83.37        102.20         7.23 o                         
  -3  14   3       1042.05       1123.30        30.71 o                         
  -2  14   3       1276.37       1385.34        31.77 o                         
  -1  14   3       3318.25       3374.62        45.18 o                         
   0  14   3       9496.70       9656.33       102.02 o                         
   1  14   3      13944.03      13894.67       157.03 o                         
   2  14   3         74.21         91.82         7.89 o                         
   3  14   3        532.24        543.54        17.43 o                         
   4  14   3        184.51        168.11        11.69 o                         
  -4  15   3       1093.13       1112.59        27.90 o                         
  -3  15   3       9930.31       9928.62       103.63 o                         
  -2  15   3        188.67        214.27        11.57 o                         
  -1  15   3       4565.73       4866.18        58.73 o                         
   0  15   3         52.24         69.36         6.31 o                         
   1  15   3       4787.57       4892.88        75.88 o                         
   2  15   3         13.25         22.60         5.64 o                         
   3  15   3         27.88         47.76         5.07 o                         
  -3  16   3       1013.72        981.51        17.93 o                         
  -2  16   3       4357.50       4322.02        56.27 o                         
  -1  16   3        124.53        137.64         8.72 o                         
   0  16   3       7992.93       8238.84        78.68 o                         
   1  16   3        687.52        746.13        18.84 o                         
   2  16   3        346.04        321.45        15.99 o                         
   3  16   3       1054.98       1035.66        25.47 o                         
  -3  17   3       1707.82       1682.93        28.28 o                         
  -2  17   3        450.83        429.79        11.27 o                         
  -1  17   3       3129.76       3089.42        38.55 o                         
   0  17   3        174.95        165.09         8.05 o                         
   1  17   3       2620.14       2561.14        38.16 o                         
   2  17   3       2450.28       2355.61        35.47 o                         
  -2  18   3       1627.73       1633.34        25.12 o                         
  -1  18   3        108.37        139.23         7.69 o                         
   0  18   3        440.72        406.47        12.37 o                         
   1  18   3        739.95        693.52        18.53 o                         
   2  18   3       1744.58       1780.18        28.16 o                         
  -1  19   3         32.43         36.19         4.39 o                         
   0  19   3       1372.45       1389.90        27.60 o                         
   1  19   3          0.74          7.68         2.46 o                         
  -6   0   4        731.65        856.40        63.66 o                         
  -4   0   4      15647.15      15144.88       197.29 o                         
  -2   0   4       9317.54       8872.64       153.92 o                         
   0   0   4      36202.74      33456.69       463.81 o                         
   2   0   4      15829.29      16260.75       242.44 o                         
   4   0   4       3334.26       3292.99        72.46 o                         
  -6   1   4        150.64        183.90        21.46 o                         
  -5   1   4       1623.85       1654.30        65.01 o                         
  -4   1   4         40.25         42.04         5.24 o                         
  -3   1   4         11.50         26.53         4.87 o                         
  -2   1   4       2819.40       2604.27        37.77 o                         
  -1   1   4        130.86        154.71         4.99 o                         
   0   1   4      15518.72      14741.96       142.83 o                         
   1   1   4      23198.33      22178.79       255.39 o                         
   2   1   4        160.56        134.92         6.81 o                         
   3   1   4       1818.85       1771.13        34.82 o                         
   4   1   4        138.78        140.90         9.61 o                         
   5   1   4         23.94         41.75        10.08 o                         
  -6   2   4        156.04        152.66        36.38 o                         
  -5   2   4       1081.03       1069.87        51.07 o                         
  -4   2   4       2313.70       2236.38        45.23 o                         
  -3   2   4       7910.89       8129.67        88.01 o                         
  -2   2   4       2350.38       2382.40        30.04 o                         
  -1   2   4      21275.87      19386.07       172.36 o                         
   0   2   4       1767.63       1747.27        18.44 o                         
   1   2   4       2947.61       2898.01        29.92 o                         
   2   2   4       7658.70       7589.90        76.60 o                         
   3   2   4        966.70        945.54        33.03 o                         
   4   2   4         31.46         29.11         6.01 o                         
   5   2   4       3817.98       3314.36       101.57 o                         
  -6   3   4         77.77        105.08        20.55 o                         
  -5   3   4        289.78        287.37        26.27 o                         
  -4   3   4       8976.16       8476.78       162.69 o                         
  -3   3   4        310.72        316.64        14.03 o                         
  -2   3   4      34039.21      31894.22       215.93 o                         
  -1   3   4          3.39         10.93         1.54 o                         
   0   3   4         91.94        198.69         4.92 o                         
   1   3   4       1369.75       1416.09        23.20 o                         
   2   3   4        366.35        391.64        12.86 o                         
   3   3   4        105.26        115.60         7.40 o                         
   4   3   4       4683.93       4950.39        90.96 o                         
   5   3   4        183.18        178.59        16.63 o                         
  -5   4   4       3918.07       3853.20       116.57 o                         
  -4   4   4        170.00        161.62         9.71 o                         
  -3   4   4        729.00        842.54        21.94 o                         
  -2   4   4         47.66         47.26         3.47 o                         
  -1   4   4      41282.17      37700.81       228.04 o                         
   0   4   4       5386.31       5477.85        61.67 o                         
   1   4   4        183.03        259.49         8.72 o                         
   2   4   4       6511.67       6439.57        83.35 o                         
   3   4   4       4668.90       4985.04       115.59 o                         
   4   4   4        154.26        155.99        12.66 o                         
   5   4   4        817.28        743.23        43.22 o                         
  -5   5   4       2759.24       2608.06        91.02 o                         
  -4   5   4         29.24         34.63         7.29 o                         
  -3   5   4         16.23         33.83         5.28 o                         
  -2   5   4      16871.12      16075.84       134.52 o                         
  -1   5   4      14439.08      14886.77       115.64 o                         
   0   5   4         29.31         30.05         2.89 o                         
   1   5   4       7884.15       7814.78        93.09 o                         
   2   5   4         16.00         25.24         5.25 o                         
   3   5   4       3975.07       3839.58        77.15 o                         
   4   5   4       1968.79       2021.66        53.11 o                         
   5   5   4         30.10         30.66         8.20 o                         
  -5   6   4         71.79         66.62        17.06 o                         
  -4   6   4       5582.84       5468.34       197.56 o                         
  -3   6   4         41.22         57.35         5.17 o                         
  -2   6   4       4614.40       4754.67        85.84 o                         
  -1   6   4        127.94        190.14         6.32 o                         
   0   6   4      10752.34      11050.59        82.81 o                         
   1   6   4         35.62         50.76         5.52 o                         
   2   6   4      13440.38      13648.25       170.04 o                         
   3   6   4         58.69         63.22         5.91 o                         
   4   6   4        310.39        336.59        26.15 o                         
   5   6   4        388.35        392.29        24.75 o                         
  -5   7   4       2294.01       2604.19        85.92 o                         
  -4   7   4       1464.27       1311.17        41.12 o                         
  -3   7   4         36.52         60.09         6.11 o                         
  -2   7   4        443.43        432.26        13.73 o                         
  -1   7   4       2102.02       2314.61        34.26 o                         
   0   7   4       2460.68       2485.41        31.46 o                         
   1   7   4      28635.91      27801.70       338.40 o                         
   2   7   4         55.14         47.55         6.77 o                         
   3   7   4       1153.70       1173.03        28.64 o                         
   4   7   4        496.52        458.31        44.70 o                         
   5   7   4         52.65         68.25        10.78 o                         
  -5   8   4        100.35        123.98        14.11 o                         
  -4   8   4       7905.95       7454.12       101.86 o                         
  -3   8   4       9822.88       9318.74       113.47 o                         
  -2   8   4       6774.65       6703.37        92.17 o                         
  -1   8   4       3116.80       3083.65        46.53 o                         
   0   8   4       1109.11       1082.91        18.08 o                         
   1   8   4        130.61        158.13         9.88 o                         
   2   8   4       5585.54       5731.39        93.82 o                         
   3   8   4         66.47         66.86         6.88 o                         
   4   8   4       1640.01       1635.52        67.78 o                         
   5   8   4       3923.86       4082.08       210.64 o                         
  -5   9   4        417.29        386.19        43.39 o                         
  -4   9   4        182.81        184.96        16.75 o                         
  -3   9   4        132.36        135.13        11.32 o                         
  -2   9   4      11857.34      12072.34       145.92 o                         
  -1   9   4        268.93        285.02        11.02 o                         
   0   9   4       4869.35       5096.52        60.05 o                         
   1   9   4       3505.85       3638.43        62.05 o                         
   2   9   4       1997.70       2263.01        36.15 o                         
   3   9   4         13.93         15.02         6.04 o                         
   4   9   4       2748.35       2918.69       133.53 o                         
   5   9   4        215.36        222.42        16.33 o                         
  -5  10   4       2299.41       2667.48       179.26 o                         
  -4  10   4          4.86         19.45         5.50 o                         
  -3  10   4        200.55        217.64        13.85 o                         
  -2  10   4          9.94         15.52         3.65 o                         
  -1  10   4      18365.37      18759.01       330.41 o                         
   0  10   4       1509.10       1552.41        28.72 o                         
   1  10   4        375.93        473.59        17.49 o                         
   2  10   4       2124.63       2155.69        33.71 o                         
   3  10   4       1154.43       1168.14        36.82 o                         
   4  10   4        196.22        202.23        21.26 o                         
  -5  11   4       2019.75       2080.42        82.86 o                         
  -4  11   4       1678.42       1774.78        41.08 o                         
  -3  11   4         14.28         23.40         6.75 o                         
  -2  11   4      16970.53      15870.18       125.09 o                         
  -1  11   4       4691.14       4726.78        78.76 o                         
   0  11   4        245.31        229.02         8.64 o                         
   1  11   4       2314.59       2369.36        31.00 o                         
   2  11   4       1293.19       1339.34        25.72 o                         
   3  11   4       1181.42       1179.81        37.15 o                         
   4  11   4       3955.00       4204.05       108.69 o                         
  -4  12   4        266.43        304.89        17.13 o                         
  -3  12   4        375.20        390.26        17.08 o                         
  -2  12   4        648.17        649.95        16.98 o                         
  -1  12   4       1924.60       1957.00        28.09 o                         
   0  12   4       4578.08       4920.50        48.80 o                         
   1  12   4        333.26        350.68        12.38 o                         
   2  12   4      11198.73      11358.64       135.58 o                         
   3  12   4         51.99         55.67         7.34 o                         
   4  12   4        343.42        424.44        21.17 o                         
  -4  13   4        424.24        454.20        18.21 o                         
  -3  13   4        526.04        557.17        19.11 o                         
  -2  13   4         31.07         41.03         5.68 o                         
  -1  13   4       1340.58       1401.83        24.22 o                         
   0  13   4          6.87         24.13         4.43 o                         
   1  13   4      10867.31      10966.49       153.90 o                         
   2  13   4         75.71         79.87         9.61 o                         
   3  13   4       3384.36       3460.71        57.99 o                         
   4  13   4        778.46        753.10        23.78 o                         
  -4  14   4       4556.45       4721.10        92.37 o                         
  -3  14   4       1952.53       2083.10        39.27 o                         
  -2  14   4        917.49        984.33        24.22 o                         
  -1  14   4       1606.56       1619.04        30.33 o                         
   0  14   4       1535.67       1537.18        31.25 o                         
   1  14   4         36.95         56.06         7.79 o                         
   2  14   4       4209.43       4310.07        65.21 o                         
   3  14   4        278.24        306.94        11.56 o                         
  -4  15   4        675.73        636.62        19.37 o                         
  -3  15   4         27.95         40.37         4.67 o                         
  -2  15   4       5314.14       5493.58        76.53 o                         
  -1  15   4        693.86        685.77        18.28 o                         
   0  15   4       9144.94       9369.63       124.00 o                         
   1  15   4       2291.24       2391.89        41.72 o                         
   2  15   4        940.77       1005.37        26.92 o                         
   3  15   4         79.88         77.02         6.06 o                         
  -3  16   4       8447.74       8331.86        88.92 o                         
  -2  16   4        328.55        328.07        12.45 o                         
  -1  16   4       3799.69       3823.29        44.35 o                         
   0  16   4        241.31        265.48        11.47 o                         
   1  16   4        427.37        400.83        13.53 o                         
   2  16   4          7.29         17.12         3.45 o                         
   3  16   4        272.18        306.94        11.66 o                         
  -3  17   4        256.10        263.65        10.70 o                         
  -2  17   4       4144.06       4065.90        48.61 o                         
  -1  17   4       1255.79       1255.32        24.30 o                         
   0  17   4       2057.20       2080.00        29.87 o                         
   1  17   4       2184.98       2045.60        35.45 o                         
   2  17   4          8.23         15.06         3.11 o                         
  -2  18   4         77.55         84.87         5.49 o                         
  -1  18   4       3886.55       3815.79        52.99 o                         
   0  18   4       4107.28       4076.25        45.18 o                         
   1  18   4        168.08        152.06         8.20 o                         
   2  18   4       6529.56       6226.80        69.80 o                         
  -1  19   4       4504.54       4456.06        58.82 o                         
   0  19   4        687.50        660.00        16.71 o                         
   1  19   4       1450.46       1398.94        22.67 o                         
  -5   0   5         62.47         77.71        19.14 o                         
  -3   0   5         20.32         33.20         7.42 o                         
  -1   0   5       2112.23       2131.49        33.02 o                         
   1   0   5      22043.14      21643.68       216.12 o                         
   3   0   5       2413.96       2393.35        43.32 o                         
   5   0   5       3005.48       2815.43       154.69 o                         
  -6   1   5        106.59        134.89        25.02 o                         
  -5   1   5        229.52        212.13        15.95 o                         
  -4   1   5       6621.93       6189.84       126.95 o                         
  -3   1   5       2599.84       2478.14        40.23 o                         
  -2   1   5       9896.33       9300.12        93.20 o                         
  -1   1   5         10.17         20.97         2.70 o                         
   0   1   5       9367.43       9034.20        80.75 o                         
   1   1   5       1818.49       1754.35        19.67 o                         
   2   1   5        542.40        532.68        11.86 o                         
   3   1   5        913.01        932.20        18.12 o                         
   4   1   5        264.52        296.59        13.57 o                         
   5   1   5        424.47        367.85        18.53 o                         
  -6   2   5        119.68        118.82        23.97 o                         
  -5   2   5        920.78        839.37        38.52 o                         
  -4   2   5       4441.95       4266.13        55.29 o                         
  -3   2   5        211.14        236.03        12.21 o                         
  -2   2   5       2568.05       2438.29        35.68 o                         
  -1   2   5      10532.49       9881.52        76.80 o                         
   0   2   5       3324.00       3505.53        52.23 o                         
   1   2   5       3831.16       3778.52        40.90 o                         
   2   2   5       3188.39       3014.41        43.87 o                         
   3   2   5       2885.25       2962.42        36.60 o                         
   4   2   5        804.70        849.51        22.80 o                         
   5   2   5       1350.68       1137.77        61.62 o                         
  -6   3   5          3.91         12.36         7.81 o                         
  -5   3   5      16517.83      15580.23       276.57 o                         
  -4   3   5         31.25         38.54         5.49 o                         
  -3   3   5       1345.42       1326.90        32.68 o                         
  -2   3   5         76.30         81.81         4.78 o                         
  -1   3   5       9446.31       9597.30        71.22 o                         
   0   3   5       1278.59       1411.33        32.52 o                         
   1   3   5       1909.46       2100.96        30.82 o                         
   2   3   5       1903.67       2046.11        34.62 o                         
   3   3   5      10886.90      11099.07       135.98 o                         
   4   3   5         68.84         76.23         8.63 o                         
   5   3   5        813.78        718.99        59.32 o                         
  -5   4   5       1036.59        899.01        33.03 o                         
  -4   4   5       4153.07       3943.80        73.28 o                         
  -3   4   5        565.55        598.50        19.99 o                         
  -2   4   5      13299.25      12692.08       163.36 o                         
  -1   4   5       2414.36       2137.87        23.76 o                         
   0   4   5       2006.14       2108.80        34.67 o                         
   1   4   5       2122.19       2102.44        31.58 o                         
   2   4   5       5881.75       5955.06        91.98 o                         
   3   4   5        339.33        372.79        12.20 o                         
   4   4   5        854.72        866.78        26.48 o                         
   5   4   5          3.13          4.36         5.16 o                         
  -5   5   5       2114.34       2033.56        50.03 o                         
  -4   5   5       1138.72       1109.93        50.98 o                         
  -3   5   5       1275.76       1286.90        25.38 o                         
  -2   5   5       1934.00       1971.70        28.31 o                         
  -1   5   5       1346.44       1202.60        16.54 o                         
   0   5   5       9570.47       9640.27       121.96 o                         
   1   5   5        602.30        583.75        16.20 o                         
   2   5   5       8431.13       8280.00       114.12 o                         
   3   5   5       5225.70       5007.57        91.35 o                         
   4   5   5        570.68        609.36        29.27 o                         
   5   5   5       1122.39       1209.90        44.16 o                         
  -5   6   5        263.21        307.87        20.33 o                         
  -4   6   5        529.88        503.13        27.08 o                         
  -3   6   5        477.97        479.12        13.68 o                         
  -2   6   5        146.89        159.67         7.79 o                         
  -1   6   5      13068.60      13583.81       132.82 o                         
   0   6   5        366.62        340.95         8.98 o                         
   1   6   5       8409.06       8625.18       118.06 o                         
   2   6   5       2658.06       2598.86        55.30 o                         
   3   6   5       3800.86       3704.63        67.41 o                         
   4   6   5       1305.51       1219.08        61.02 o                         
   5   6   5       2079.81       2345.26        53.60 o                         
  -5   7   5        248.13        241.73        25.34 o                         
  -4   7   5       2888.00       2846.37        60.91 o                         
  -3   7   5       1635.99       1544.73        25.97 o                         
  -2   7   5      10472.27      10162.55       122.13 o                         
  -1   7   5        750.79        778.61        15.50 o                         
   0   7   5      10087.80      10205.37       145.61 o                         
   1   7   5        522.45        521.03        18.89 o                         
   2   7   5       1222.50       1236.76        37.44 o                         
   3   7   5        177.38        192.37         9.14 o                         
   4   7   5       1018.54        995.23        43.63 o                         
   5   7   5        132.80        157.17        15.68 o                         
  -5   8   5         71.61         53.47        11.56 o                         
  -4   8   5       3098.42       3036.83        57.04 o                         
  -3   8   5        479.37        455.66        15.41 o                         
  -2   8   5         47.58         56.63         6.50 o                         
  -1   8   5       5620.04       5741.33       106.43 o                         
   0   8   5       2500.47       2643.87        51.14 o                         
   1   8   5       8971.91       8997.92       139.93 o                         
   2   8   5       4959.79       4854.98        75.81 o                         
   3   8   5       2593.34       2579.36        57.80 o                         
   4   8   5        750.49        746.90        35.58 o                         
   5   8   5       3134.77       3337.96        80.45 o                         
  -5   9   5        996.75       1158.63        56.48 o                         
  -4   9   5        535.39        533.19        20.84 o                         
  -3   9   5       6305.29       6380.31        76.88 o                         
  -2   9   5        253.42        259.56         9.61 o                         
  -1   9   5        609.54        547.67        16.17 o                         
   0   9   5       1244.28       1372.67        27.55 o                         
   1   9   5       6248.43       7010.43       129.48 o                         
   2   9   5        521.48        550.82        17.60 o                         
   3   9   5       2661.75       2705.11        58.31 o                         
   4   9   5         32.98         24.81         9.66 o                         
  -5  10   5         23.06         25.70        13.70 o                         
  -4  10   5       6039.26       6188.01       105.99 o                         
  -3  10   5        109.14        127.24        10.22 o                         
  -2  10   5       6707.30       6562.85        70.97 o                         
  -1  10   5        215.90        243.44         8.67 o                         
   0  10   5         10.65         32.31         7.05 o                         
   1  10   5       3607.87       3778.90        44.33 o                         
   2  10   5       6980.86       7079.61       105.51 o                         
   3  10   5          0.17         13.12         6.45 o                         
   4  10   5       1039.40       1102.94        51.84 o                         
  -5  11   5       6526.59       6675.76       189.21 o                         
  -4  11   5        326.84        342.21        16.90 o                         
  -3  11   5        239.83        236.90        13.09 o                         
  -2  11   5       1118.24       1057.60        20.84 o                         
  -1  11   5       5481.78       5596.16        66.57 o                         
   0  11   5       3107.58       3201.85        38.00 o                         
   1  11   5         44.27         43.52         5.05 o                         
   2  11   5       6751.73       6729.17       100.73 o                         
   3  11   5       7093.53       7098.29       173.65 o                         
   4  11   5        251.98        265.55        18.05 o                         
  -4  12   5        734.68        758.20        23.30 o                         
  -3  12   5        129.89        135.85         8.77 o                         
  -2  12   5        130.86        145.56         9.63 o                         
  -1  12   5      21304.56      21645.00       158.10 o                         
   0  12   5         83.52         86.34         6.54 o                         
   1  12   5       1387.24       1478.20        27.17 o                         
   2  12   5       1125.78       1115.63        33.07 o                         
   3  12   5       2600.66       2609.94        54.35 o                         
   4  12   5        489.10        480.88        17.18 o                         
  -4  13   5        535.22        589.31        20.03 o                         
  -3  13   5        536.56        503.11        16.54 o                         
  -2  13   5        946.89       1025.13        24.76 o                         
  -1  13   5        408.69        390.69        15.18 o                         
   0  13   5       7400.17       7581.47        78.26 o                         
   1  13   5        280.34        292.20        16.52 o                         
   2  13   5       6252.91       6375.48        85.58 o                         
   3  13   5         96.03         98.15         7.28 o                         
   4  13   5         66.53         64.99         7.50 o                         
  -4  14   5       1575.47       1637.10        39.48 o                         
  -3  14   5          9.64          9.54         3.95 o                         
  -2  14   5        199.36        204.73        10.58 o                         
  -1  14   5       4371.19       4452.46        55.72 o                         
   0  14   5         35.79         71.02         7.05 o                         
   1  14   5       3222.85       3340.52        64.35 o                         
   2  14   5       1637.67       1667.05        33.03 o                         
   3  14   5        322.70        326.96        11.78 o                         
  -3  15   5       6843.52       7105.78        88.60 o                         
  -2  15   5       2915.66       2875.49        48.82 o                         
  -1  15   5        389.12        384.74        13.23 o                         
   0  15   5         52.99         71.24         6.71 o                         
   1  15   5       1934.66       2127.22        35.59 o                         
   2  15   5        333.19        326.83        12.48 o                         
   3  15   5        814.04        790.53        19.69 o                         
  -3  16   5          2.69         16.70         3.69 o                         
  -2  16   5        370.68        381.09        13.82 o                         
  -1  16   5        132.27        128.09         7.18 o                         
   0  16   5       3092.84       3077.03        45.07 o                         
   1  16   5         44.99         59.56         5.94 o                         
   2  16   5       4967.63       4919.67        52.74 o                         
   3  16   5         96.60         81.62        10.47 o                         
  -3  17   5       1354.33       1274.31        24.68 o                         
  -2  17   5        550.93        560.37        13.57 o                         
  -1  17   5       2234.38       2248.72        29.31 o                         
   0  17   5        624.32        599.38        14.19 o                         
   1  17   5       1988.00       1856.96        34.66 o                         
   2  17   5        556.12        546.10        12.16 o                         
  -2  18   5        772.91        764.91        19.89 o                         
  -1  18   5       7078.21       7071.52        94.57 o                         
   0  18   5        118.43        108.46         5.69 o                         
   1  18   5       3062.00       3056.93        38.45 o                         
  -1  19   5         80.27         71.47         4.88 o                         
   0  19   5       3914.69       3671.85        49.27 o                         
  -4   0   6        334.31        331.37        28.61 o                         
  -2   0   6       9638.54       8905.00       186.37 o                         
   0   0   6      35326.55      34627.49       409.69 o                         
   2   0   6      11847.56      12594.12       209.46 o                         
   4   0   6        138.10        156.10        13.86 o                         
  -5   1   6         10.01         18.30         7.22 o                         
  -4   1   6       4085.35       3726.35        81.39 o                         
  -3   1   6       5873.68       5944.39        72.03 o                         
  -2   1   6        216.56        226.02         8.25 o                         
  -1   1   6      14894.15      14842.49       119.86 o                         
   0   1   6        200.75        194.82         5.21 o                         
   1   1   6       1328.98       1367.05        19.96 o                         
   2   1   6      25550.14      25350.82       276.20 o                         
   3   1   6         30.11         66.37         5.95 o                         
   4   1   6        307.69        289.40        13.28 o                         
   5   1   6       5937.91       5065.56       110.80 o                         
  -5   2   6       2552.88       2272.59        52.73 o                         
  -4   2   6       1965.09       1847.16        68.30 o                         
  -3   2   6       5879.12       6000.90        76.87 o                         
  -2   2   6       2357.82       2304.58        28.97 o                         
  -1   2   6       5280.83       5422.86        44.62 o                         
   0   2   6      12058.36      12022.46       124.11 o                         
   1   2   6        628.96        590.57        14.69 o                         
   2   2   6         20.25         30.35         6.53 o                         
   3   2   6      10049.22       9925.05        99.43 o                         
   4   2   6        593.40        552.15        19.25 o                         
   5   2   6        328.34        310.88        14.95 o                         
  -5   3   6          5.92          4.31         8.33 o                         
  -4   3   6       5844.37       5858.35        93.65 o                         
  -3   3   6         54.57         59.34         6.44 o                         
  -2   3   6       5141.89       5248.97        68.33 o                         
  -1   3   6        189.52        246.85         6.64 o                         
   0   3   6       9221.70       9968.86       158.17 o                         
   1   3   6         63.09         88.52         6.05 o                         
   2   3   6      14314.16      14627.31       220.18 o                         
   3   3   6        221.35        232.84        10.14 o                         
   4   3   6       1062.55       1040.80        28.69 o                         
   5   3   6        156.64        148.63        10.46 o                         
  -5   4   6       8225.87       8016.60       153.38 o                         
  -4   4   6       1235.56       1163.65        37.38 o                         
  -3   4   6       3849.09       3979.56        68.11 o                         
  -2   4   6        875.61        755.74        15.04 o                         
  -1   4   6       1152.13       1138.90        16.67 o                         
   0   4   6       1518.79       1568.27        28.20 o                         
   1   4   6        467.66        470.32        13.80 o                         
   2   4   6         15.15         30.57         5.38 o                         
   3   4   6      22146.43      21405.95       272.41 o                         
   4   4   6        393.67        361.95        17.19 o                         
   5   4   6         37.42         38.82         7.14 o                         
  -5   5   6        159.15        160.05        16.73 o                         
  -4   5   6       3906.32       3539.98       110.98 o                         
  -3   5   6        236.13        254.02        10.04 o                         
  -2   5   6       1665.37       1701.38        27.10 o                         
  -1   5   6      18083.05      17824.76       197.69 o                         
   0   5   6       2779.38       2815.93        59.82 o                         
   1   5   6        296.16        314.78        11.52 o                         
   2   5   6       8555.68       8387.81       132.31 o                         
   3   5   6         49.23         57.07         6.09 o                         
   4   5   6         43.77         41.94         7.84 o                         
   5   5   6        603.16        645.67        30.30 o                         
  -5   6   6         19.54         22.98         7.70 o                         
  -4   6   6       3441.66       3325.16        61.45 o                         
  -3   6   6       1754.99       1664.46        27.21 o                         
  -2   6   6       9665.92       9782.78       175.78 o                         
  -1   6   6        846.79        832.91        16.90 o                         
   0   6   6      20873.30      21194.44       293.59 o                         
   1   6   6        126.43        126.05         8.46 o                         
   2   6   6        473.03        568.95        15.54 o                         
   3   6   6         39.19         51.78         5.72 o                         
   4   6   6        525.03        493.71        35.72 o                         
   5   6   6        117.52        123.02        12.84 o                         
  -5   7   6        889.90        884.62        53.97 o                         
  -4   7   6       2218.71       2129.77        51.74 o                         
  -3   7   6      10360.12       9947.07       142.46 o                         
  -2   7   6        180.43        206.66        11.85 o                         
  -1   7   6       8052.69       8257.37        85.11 o                         
   0   7   6        192.63        185.73         7.48 o                         
   1   7   6       5344.33       5444.04       104.76 o                         
   2   7   6       2138.79       2260.77        28.80 o                         
   3   7   6         28.87         59.95         8.53 o                         
   4   7   6        978.15        936.71        52.24 o                         
   5   7   6       5918.70       6225.21       182.44 o                         
  -5   8   6        943.49        988.92        44.05 o                         
  -4   8   6         24.53         30.66         7.70 o                         
  -3   8   6       7485.59       7338.62       101.49 o                         
  -2   8   6       4363.65       4439.26        48.87 o                         
  -1   8   6        667.75        712.20        21.09 o                         
   0   8   6      16847.99      17003.85       161.66 o                         
   1   8   6       5892.20       5842.01        77.18 o                         
   2   8   6       2103.31       1979.36        28.35 o                         
   3   8   6       1105.78       1108.98        35.58 o                         
   4   8   6         25.74         28.62        10.23 o                         
  -5   9   6          0.06          2.33        11.38 o                         
  -4   9   6       9260.36       9138.26       117.19 o                         
  -3   9   6         84.15        101.06        11.15 o                         
  -2   9   6         42.40         67.68         5.43 o                         
  -1   9   6        101.16        121.25         9.55 o                         
   0   9   6       1775.73       2167.08        40.18 o                         
   1   9   6         15.18         26.30         4.39 o                         
   2   9   6      14097.96      14194.12       183.00 o                         
   3   9   6        415.34        419.78        22.79 o                         
   4   9   6       2532.89       2719.71        71.35 o                         
  -5  10   6       4717.82       4904.78       157.54 o                         
  -4  10   6          2.29          3.85         4.24 o                         
  -3  10   6       5141.87       5260.66        86.61 o                         
  -2  10   6       2439.59       2405.79        30.63 o                         
  -1  10   6         36.25         47.14         4.85 o                         
   0  10   6        187.81        238.58         9.07 o                         
   1  10   6       2231.58       2321.72        31.53 o                         
   2  10   6        388.97        381.75        15.08 o                         
   3  10   6       9656.65       9882.04       192.46 o                         
   4  10   6        123.89        122.44        12.99 o                         
  -4  11   6       1992.61       1998.34        35.55 o                         
  -3  11   6       1129.60       1158.99        29.16 o                         
  -2  11   6       1929.45       1902.24        31.31 o                         
  -1  11   6       6850.37       6795.98        81.29 o                         
   0  11   6       4022.49       3968.18        45.82 o                         
   1  11   6       2204.24       2288.00        31.66 o                         
   2  11   6       1645.91       1613.07        37.48 o                         
   3  11   6        438.42        435.61        20.91 o                         
   4  11   6        213.37        239.69        15.33 o                         
  -4  12   6       4615.90       4747.13        73.90 o                         
  -3  12   6         54.85         60.22         7.10 o                         
  -2  12   6       5656.63       5553.83        77.02 o                         
  -1  12   6       1637.56       1549.29        26.15 o                         
   0  12   6       4362.93       4513.76        51.29 o                         
   1  12   6        294.90        289.17        15.04 o                         
   2  12   6       2120.58       2242.29        40.88 o                         
   3  12   6       2786.51       2794.39        53.11 o                         
   4  12   6       2699.31       2742.92        53.82 o                         
  -4  13   6        580.50        530.58        17.31 o                         
  -3  13   6        585.73        630.50        18.58 o                         
  -2  13   6        976.46        940.12        21.91 o                         
  -1  13   6      10857.70      10985.32       101.55 o                         
   0  13   6        874.08        849.20        22.29 o                         
   1  13   6        333.82        367.54        20.04 o                         
   2  13   6        863.44        904.15        24.10 o                         
   3  13   6        147.62        177.62         9.10 o                         
  -4  14   6         52.65         59.46         5.09 o                         
  -3  14   6       1059.80       1066.98        26.52 o                         
  -2  14   6       4036.74       4042.94        53.08 o                         
  -1  14   6        369.85        389.35        13.72 o                         
   0  14   6       7628.81       7659.79        85.10 o                         
   1  14   6       6464.02       6625.49       107.03 o                         
   2  14   6       2668.83       2620.61        39.06 o                         
   3  14   6       1297.11       1313.63        21.31 o                         
  -3  15   6        649.87        643.17        19.28 o                         
  -2  15   6        810.69        816.37        18.96 o                         
  -1  15   6         12.68         17.28         3.94 o                         
   0  15   6        152.93        194.34         9.91 o                         
   1  15   6          7.92         16.84         4.42 o                         
   2  15   6       6908.99       7082.00        76.80 o                         
   3  15   6        115.77        115.73         8.70 o                         
  -3  16   6       5656.13       5583.19        73.77 o                         
  -2  16   6       1879.11       1720.62        26.17 o                         
  -1  16   6        201.60        181.15         8.07 o                         
   0  16   6         68.87         83.67         5.85 o                         
   1  16   6       5889.79       5972.62        64.51 o                         
   2  16   6        797.33        821.64        16.85 o                         
  -2  17   6         15.85         24.60         5.53 o                         
  -1  17   6        935.01        840.44        19.19 o                         
   0  17   6        832.51        760.26        15.24 o                         
   1  17   6        929.33        939.36        15.29 o                         
   2  17   6       4184.87       3845.32        75.71 o                         
  -2  18   6       3423.29       3310.46        69.01 o                         
  -1  18   6        244.15        229.84         9.97 o                         
   0  18   6       1094.78        992.48        20.47 o                         
   1  18   6        347.60        307.27         8.84 o                         
  -5   0   7        723.14        694.39        36.73 o                         
  -3   0   7      32902.91      31042.08       602.14 o                         
  -1   0   7        861.49        951.50        20.90 o                         
   1   0   7          7.22        157.96        13.43 o                         
   3   0   7       4963.13       4975.35       131.80 o                         
   5   0   7       4720.26       4729.38       613.81 o                         
  -5   1   7         50.99         64.30        11.69 o                         
  -4   1   7       4010.88       3784.81        68.64 o                         
  -3   1   7        775.61        680.02        16.06 o                         
  -2   1   7       7108.02       7008.62       104.04 o                         
  -1   1   7       2060.74       1907.05        24.60 o                         
   0   1   7      11371.36      11574.89        98.73 o                         
   1   1   7      15073.27      15136.44       226.19 o                         
   2   1   7       5584.93       5656.38        86.40 o                         
   3   1   7        251.83        290.28        11.73 o                         
   4   1   7       1826.86       1769.79        57.53 o                         
   5   1   7         59.64         84.51        13.01 o                         
  -5   2   7        139.56        121.17        12.29 o                         
  -4   2   7         19.48         36.90         8.40 o                         
  -3   2   7       9786.13       9451.09        93.95 o                         
  -2   2   7       2267.34       2386.60        30.96 o                         
  -1   2   7       1528.72       1521.07        20.61 o                         
   0   2   7      12916.50      13066.37       201.50 o                         
   1   2   7        211.73        229.70        11.01 o                         
   2   2   7       4945.99       5101.13        80.98 o                         
   3   2   7       2198.27       2131.23        35.53 o                         
   4   2   7        165.51        194.71        11.32 o                         
   5   2   7        399.83        330.87        24.44 o                         
  -5   3   7       2086.62       2189.51        45.88 o                         
  -4   3   7        540.55        517.46        21.24 o                         
  -3   3   7        487.90        492.82        13.91 o                         
  -2   3   7       2230.66       2333.85        32.63 o                         
  -1   3   7      23851.47      23735.98       255.19 o                         
   0   3   7        272.51        312.75         8.34 o                         
   1   3   7       1666.39       1677.72        30.91 o                         
   2   3   7        552.51        576.78        18.74 o                         
   3   3   7       8183.82       8172.56       167.75 o                         
   4   3   7         57.42         51.36         6.67 o                         
   5   3   7        755.50        694.11        22.80 o                         
  -5   4   7        856.51        878.63        29.29 o                         
  -4   4   7        351.82        395.90        24.73 o                         
  -3   4   7       3615.23       3423.17        41.28 o                         
  -2   4   7       3141.29       3223.18        41.48 o                         
  -1   4   7       2520.03       2496.62        36.87 o                         
   0   4   7      32700.72      33062.36       345.18 o                         
   1   4   7        802.74        834.92        21.03 o                         
   2   4   7       2663.07       2741.22        47.33 o                         
   3   4   7       2159.51       2027.06        37.93 o                         
   4   4   7        122.97        124.29        10.72 o                         
   5   4   7         36.66         25.97         5.19 o                         
  -5   5   7       1087.64       1052.71        34.45 o                         
  -4   5   7       6208.78       6059.87       127.97 o                         
  -3   5   7       1959.28       1824.66        30.79 o                         
  -2   5   7       2460.05       2457.98        42.86 o                         
  -1   5   7      13845.20      13941.36       196.84 o                         
   0   5   7        700.86        725.70        13.87 o                         
   1   5   7        361.98        355.76        13.59 o                         
   2   5   7       1403.73       1427.95        22.77 o                         
   3   5   7       1237.38       1260.03        33.18 o                         
   4   5   7       3923.19       3966.46        67.53 o                         
   5   5   7        133.82        113.81        13.16 o                         
  -5   6   7       1257.64       1323.67        68.31 o                         
  -4   6   7          7.80         12.12         6.25 o                         
  -3   6   7      16961.79      16922.60       183.07 o                         
  -2   6   7        135.23        149.41        10.14 o                         
  -1   6   7       3446.91       3623.67        70.98 o                         
   0   6   7       1370.90       1522.98        31.56 o                         
   1   6   7         13.24         47.43         7.76 o                         
   2   6   7        297.30        299.11        10.21 o                         
   3   6   7       5229.68       5415.06        78.07 o                         
   4   6   7         54.47         69.60        10.40 o                         
  -5   7   7        117.69        118.88         9.76 o                         
  -4   7   7       4148.58       4245.31        69.94 o                         
  -3   7   7        646.25        624.47        19.64 o                         
  -2   7   7       5438.29       5756.39        61.25 o                         
  -1   7   7         77.82         79.54         6.37 o                         
   0   7   7      14431.31      15133.57       247.06 o                         
   1   7   7       3750.39       3658.67        55.19 o                         
   2   7   7       8309.10       8593.35        92.35 o                         
   3   7   7        105.49        137.28        11.71 o                         
   4   7   7        928.32        943.32        34.13 o                         
  -5   8   7         16.81         28.47         6.26 o                         
  -4   8   7       2190.77       2089.86        48.16 o                         
  -3   8   7      10944.27      10549.47       115.86 o                         
  -2   8   7       4378.47       4490.52        56.19 o                         
  -1   8   7         24.74         31.15         5.24 o                         
   0   8   7       1759.50       1717.29        52.62 o                         
   1   8   7        426.82        454.28        13.44 o                         
   2   8   7       1664.06       1713.03        26.90 o                         
   3   8   7       2399.95       2466.79        65.99 o                         
   4   8   7        747.66        837.57        30.20 o                         
  -5   9   7        256.52        267.57        12.17 o                         
  -4   9   7       1175.16       1108.42        31.57 o                         
  -3   9   7       2284.12       2427.72        45.85 o                         
  -2   9   7       1015.82        981.39        19.04 o                         
  -1   9   7       8615.00       9003.64        71.58 o                         
   0   9   7       2027.82       2021.60        28.49 o                         
   1   9   7       8101.57       8229.39        90.37 o                         
   2   9   7       1617.17       1611.79        31.74 o                         
   3   9   7        738.42        799.61        34.14 o                         
   4   9   7          5.82          5.86         5.39 o                         
  -5  10   7        901.85        860.72        39.01 o                         
  -4  10   7         16.29         21.95         5.29 o                         
  -3  10   7         66.69         60.59         7.68 o                         
  -2  10   7        581.89        575.35        14.85 o                         
  -1  10   7        399.27        451.77        12.16 o                         
   0  10   7      14360.78      14366.97       131.65 o                         
   1  10   7          0.39          3.61         3.56 o                         
   2  10   7       1408.53       1471.17        32.88 o                         
   3  10   7       1781.56       1818.97        50.77 o                         
   4  10   7         21.48         36.18         7.00 o                         
  -4  11   7       4526.24       4548.54        60.73 o                         
  -3  11   7          9.95         14.61         5.11 o                         
  -2  11   7       2388.29       2448.14        37.19 o                         
  -1  11   7      13345.54      12550.77       101.56 o                         
   0  11   7        122.77        153.88         7.48 o                         
   1  11   7        128.68        139.12         8.75 o                         
   2  11   7        369.94        390.25        15.00 o                         
   3  11   7       3848.25       4042.55        82.60 o                         
   4  11   7       1450.26       1455.13        50.96 o                         
  -4  12   7        263.12        268.53        11.27 o                         
  -3  12   7       3754.33       3892.34        57.29 o                         
  -2  12   7       1634.88       1622.38        28.49 o                         
  -1  12   7       6195.76       6396.95        68.05 o                         
   0  12   7       1042.92       1039.98        23.34 o                         
   1  12   7         18.68         37.17         5.54 o                         
   2  12   7       1182.19       1196.39        25.72 o                         
   3  12   7       5047.59       5324.04        85.57 o                         
  -4  13   7       6192.21       6137.50       209.37 o                         
  -3  13   7        557.76        573.99        16.82 o                         
  -2  13   7       4497.20       4661.08        55.75 o                         
  -1  13   7         36.81         42.07         5.01 o                         
   0  13   7       1416.31       1411.09        28.83 o                         
   1  13   7         68.09         63.85         7.87 o                         
   2  13   7       2217.25       2375.81        39.32 o                         
   3  13   7          5.20         14.44         3.66 o                         
  -3  14   7       7706.79       7545.45       104.34 o                         
  -2  14   7        383.10        419.43        13.96 o                         
  -1  14   7        820.88        780.25        17.97 o                         
   0  14   7       2169.16       2027.30        36.60 o                         
   1  14   7        475.99        511.88        17.09 o                         
   2  14   7        752.09        755.05        17.72 o                         
   3  14   7       2008.72       1995.69        56.86 o                         
  -3  15   7        154.69        193.87         8.71 o                         
  -2  15   7        377.27        342.36        11.46 o                         
  -1  15   7       2144.17       2165.07        31.88 o                         
   0  15   7       2306.13       2216.95        32.68 o                         
   1  15   7      10576.12      10682.05       103.40 o                         
   2  15   7        691.87        682.42        15.54 o                         
   3  15   7        136.67        138.19        13.24 o                         
  -3  16   7        162.41        204.70         9.19 o                         
  -2  16   7       2833.38       2757.27        34.53 o                         
  -1  16   7       1089.55       1100.95        19.41 o                         
   0  16   7       2644.24       2628.09        35.64 o                         
   1  16   7          3.98         18.81         3.33 o                         
   2  16   7       2540.11       2374.36        42.25 o                         
  -2  17   7       4437.98       4212.15        90.27 o                         
  -1  17   7       2911.47       2772.16        38.06 o                         
   0  17   7          2.93         10.14         2.76 o                         
   1  17   7       3161.55       2920.90        32.30 o                         
  -1  18   7       2862.87       2647.81        46.44 o                         
   0  18   7       3037.58       2798.73        54.03 o                         
   1  18   7         10.73         18.32         6.55 o                         
  -4   0   8       1180.05       1126.95        46.97 o                         
  -2   0   8       4995.24       4946.46        73.05 o                         
   0   0   8        308.32        331.86        20.37 o                         
   2   0   8      10495.29      10489.97       336.93 o                         
   4   0   8       3092.61       3138.28        71.16 o                         
  -5   1   8         53.08         54.00         7.82 o                         
  -4   1   8        111.43        128.73        11.51 o                         
  -3   1   8      16616.78      15797.17       180.56 o                         
  -2   1   8       1583.06       1480.46        23.18 o                         
  -1   1   8        692.03        764.83        13.86 o                         
   0   1   8        916.19       1004.68        25.68 o                         
   1   1   8        481.33        480.41        20.15 o                         
   2   1   8        204.70        235.41        10.01 o                         
   3   1   8        699.62        741.13        29.98 o                         
   4   1   8          4.96          5.95         5.18 o                         
   5   1   8        922.19        929.59        46.04 o                         
  -5   2   8        423.94        490.68        21.97 o                         
  -4   2   8       4883.99       4353.73       129.46 o                         
  -3   2   8       1115.83       1183.00        20.85 o                         
  -2   2   8        301.69        263.06        10.37 o                         
  -1   2   8       9589.39       9539.56       111.42 o                         
   0   2   8        665.00        656.03        20.64 o                         
   1   2   8       9178.50       9264.26       181.84 o                         
   2   2   8        830.62        845.41        21.13 o                         
   3   2   8        162.07        153.18        10.00 o                         
   4   2   8       2769.39       2730.07        55.43 o                         
   5   2   8         87.31         84.59        13.50 o                         
  -5   3   8          8.14          6.88         4.97 o                         
  -4   3   8       8046.97       7730.87       182.92 o                         
  -3   3   8         13.25         25.11         6.34 o                         
  -2   3   8        889.41        971.54        23.10 o                         
  -1   3   8        465.20        505.06        12.41 o                         
   0   3   8      25511.38      25877.15       310.48 o                         
   1   3   8       1429.70       1538.55        43.99 o                         
   2   3   8       3127.02       3104.26        40.45 o                         
   3   3   8        928.33        937.73        35.63 o                         
   4   3   8       1263.36       1291.79        35.40 o                         
  -5   4   8       3440.14       3848.28        75.99 o                         
  -4   4   8       3894.02       3673.52        95.72 o                         
  -3   4   8       1111.18       1138.93        23.38 o                         
  -2   4   8       1729.52       1665.76        30.99 o                         
  -1   4   8      19663.96      20105.40       330.28 o                         
   0   4   8        254.12        231.28        10.10 o                         
   1   4   8       1928.17       2012.40        42.60 o                         
   2   4   8        506.65        519.80        14.04 o                         
   3   4   8        103.34        142.35         9.97 o                         
   4   4   8        299.21        332.73        15.21 o                         
  -5   5   8       1021.66       1051.46        41.34 o                         
  -4   5   8       1381.78       1378.20        34.07 o                         
  -3   5   8       3401.36       3230.60        45.88 o                         
  -2   5   8       1637.89       1690.60        25.95 o                         
  -1   5   8        966.33        998.74        20.66 o                         
   0   5   8       6753.57       6478.42        85.61 o                         
   1   5   8       2101.04       2078.61        37.58 o                         
   2   5   8        443.87        457.02        13.80 o                         
   3   5   8       4263.54       4529.23        72.13 o                         
   4   5   8        600.31        575.09        22.67 o                         
  -5   6   8         19.95         20.23         5.50 o                         
  -4   6   8       2246.30       2318.56        48.30 o                         
  -3   6   8        271.27        235.82        11.47 o                         
  -2   6   8       2507.91       2589.69        31.41 o                         
  -1   6   8         18.75         43.54         4.93 o                         
   0   6   8        612.23        673.09        22.87 o                         
   1   6   8        517.70        476.68        15.49 o                         
   2   6   8       3441.26       3677.61        58.98 o                         
   3   6   8       1059.41       1077.34        29.39 o                         
   4   6   8       4535.24       4815.90        90.49 o                         
  -5   7   8         75.18         71.77         7.24 o                         
  -4   7   8         81.41         62.75         7.79 o                         
  -3   7   8      12653.82      12475.07       205.52 o                         
  -2   7   8       1530.61       1533.60        23.52 o                         
  -1   7   8       2069.13       2133.03        28.72 o                         
   0   7   8       1464.41       1435.96        30.01 o                         
   1   7   8        720.23        730.37        15.95 o                         
   2   7   8          2.07         16.35         4.22 o                         
   3   7   8       1952.63       2070.35        46.95 o                         
   4   7   8          0.65          5.88         5.36 o                         
  -5   8   8          3.56          7.98         3.29 o                         
  -4   8   8        433.98        414.22        19.21 o                         
  -3   8   8       1570.56       1627.43        34.29 o                         
  -2   8   8        266.76        305.59         9.94 o                         
  -1   8   8       1379.47       1396.32        21.23 o                         
   0   8   8        320.62        330.95        11.73 o                         
   1   8   8       8152.31       7950.87        70.18 o                         
   2   8   8       5006.96       5036.55        67.27 o                         
   3   8   8        423.90        440.16        24.63 o                         
   4   8   8       2806.19       2900.91        56.04 o                         
  -5   9   8        198.99        238.79        14.33 o                         
  -4   9   8          8.47         18.34         5.49 o                         
  -3   9   8       1897.30       1985.01        40.83 o                         
  -2   9   8       6003.63       6233.52        60.51 o                         
  -1   9   8        190.55        193.68         7.98 o                         
   0   9   8       8655.83       8883.88       117.43 o                         
   1   9   8        918.23        927.45        21.15 o                         
   2   9   8        368.57        376.72        17.25 o                         
   3   9   8        474.24        501.16        25.05 o                         
   4   9   8          5.96         28.88         7.11 o                         
  -4  10   8         61.50         85.35         6.80 o                         
  -3  10   8       2998.74       3125.02        47.54 o                         
  -2  10   8        572.52        603.23        17.37 o                         
  -1  10   8      10569.24      10382.61        87.15 o                         
   0  10   8        239.49        256.28        11.04 o                         
   1  10   8       3674.69       3719.59        59.98 o                         
   2  10   8       2279.01       2319.00        49.38 o                         
   3  10   8          9.55         41.58         8.54 o                         
   4  10   8         69.13         90.65         8.27 o                         
  -4  11   8       3379.69       3393.41        49.25 o                         
  -3  11   8        115.58        115.24         8.62 o                         
  -2  11   8        435.36        390.92        14.34 o                         
  -1  11   8        498.77        531.97        15.70 o                         
   0  11   8      14086.57      13787.29       127.19 o                         
   1  11   8        404.06        431.71        17.51 o                         
   2  11   8        658.41        692.95        21.85 o                         
   3  11   8       4238.07       4395.87        78.44 o                         
  -4  12   8       4713.23       4766.34       109.53 o                         
  -3  12   8         42.41         40.43         5.63 o                         
  -2  12   8       2065.20       2118.46        32.23 o                         
  -1  12   8        234.64        242.97        10.48 o                         
   0  12   8       3657.96       3853.64        49.84 o                         
   1  12   8        272.50        300.21        14.20 o                         
   2  12   8        322.25        345.43        18.39 o                         
   3  12   8         51.33         61.16         6.42 o                         
  -4  13   8        205.43        248.34        27.14 o                         
  -3  13   8       4549.05       4648.18        56.40 o                         
  -2  13   8       1113.74       1066.67        21.81 o                         
  -1  13   8        214.75        219.29         9.15 o                         
   0  13   8        879.96        859.95        20.04 o                         
   1  13   8       1761.94       1804.44        33.08 o                         
   2  13   8         47.99         53.48         7.75 o                         
   3  13   8       5588.07       5720.69       109.88 o                         
  -3  14   8       1037.02       1077.50        21.19 o                         
  -2  14   8       2208.23       2188.79        33.09 o                         
  -1  14   8        435.67        412.86        12.29 o                         
   0  14   8        394.84        421.17        15.13 o                         
   1  14   8       2097.61       2054.46        32.41 o                         
   2  14   8       1807.02       1815.14        33.78 o                         
   3  14   8        117.77        133.22         8.55 o                         
  -3  15   8       5514.99       5006.39       122.01 o                         
  -2  15   8       6861.49       6976.18        74.66 o                         
  -1  15   8        764.89        752.11        15.39 o                         
   0  15   8       5512.74       5407.23        60.14 o                         
   1  15   8        233.48        241.66         9.33 o                         
   2  15   8        148.38        151.06         7.63 o                         
  -2  16   8         76.29         93.22         5.32 o                         
  -1  16   8       2059.90       2036.26        30.13 o                         
   0  16   8        126.10        127.99         5.78 o                         
   1  16   8       8535.04       8204.39        72.56 o                         
   2  16   8         28.12         34.28         3.97 o                         
  -2  17   8       1154.88       1051.67        42.93 o                         
  -1  17   8          9.80         15.01         2.80 o                         
   0  17   8       7239.92       6721.42       108.13 o                         
   1  17   8         30.11         38.08         3.56 o                         
  -5   0   9       1329.12       1497.15        65.65 o                         
  -3   0   9       7480.52       7479.24        84.87 o                         
  -1   0   9       2392.64       2345.94        66.05 o                         
   1   0   9      26602.93      26770.83      1345.22 o                         
   3   0   9        724.33        841.24        33.96 o                         
  -5   1   9        370.28        407.79        15.93 o                         
  -4   1   9       2422.63       2445.49        46.61 o                         
  -3   1   9       2883.43       2784.74        33.20 o                         
  -2   1   9         28.58         43.51         4.60 o                         
  -1   1   9         89.93         88.23         5.38 o                         
   0   1   9       7598.05       8013.22       161.07 o                         
   1   1   9       1525.61       1561.47        44.42 o                         
   2   1   9       2917.08       2917.06        40.14 o                         
   3   1   9       7187.66       7323.80        85.52 o                         
   4   1   9       3060.33       3135.65        74.30 o                         
  -5   2   9       1657.60       1637.40        37.90 o                         
  -4   2   9        673.29        661.75        23.78 o                         
  -3   2   9         87.65         86.21         8.06 o                         
  -2   2   9       9608.69       9522.70        87.10 o                         
  -1   2   9          3.18         18.02         3.28 o                         
   0   2   9       1282.45       1407.23        37.50 o                         
   1   2   9       8826.64       8609.39       165.55 o                         
   2   2   9       1048.52       1114.44        22.15 o                         
   3   2   9        167.02        208.61        11.91 o                         
   4   2   9       2535.16       2505.07        50.80 o                         
  -5   3   9        252.67        293.56        14.06 o                         
  -4   3   9        120.17        131.98        13.39 o                         
  -3   3   9       7694.46       7704.54       101.74 o                         
  -2   3   9        102.16        103.44         5.68 o                         
  -1   3   9      15120.03      15520.14       290.10 o                         
   0   3   9         29.02         42.57         7.09 o                         
   1   3   9        810.41        899.57        23.58 o                         
   2   3   9         79.30         83.42         6.86 o                         
   3   3   9       1967.61       2109.66        59.15 o                         
   4   3   9        366.48        394.47        18.11 o                         
  -5   4   9       2092.60       2170.41        63.58 o                         
  -4   4   9       3948.47       4059.40        77.71 o                         
  -3   4   9         31.55         32.64         7.40 o                         
  -2   4   9       4362.30       4514.48        41.09 o                         
  -1   4   9          8.26         13.44         3.60 o                         
   0   4   9       1926.85       1966.81        40.94 o                         
   1   4   9       1615.11       1532.16        27.17 o                         
   2   4   9       2424.75       2546.95        49.14 o                         
   3   4   9        708.21        769.76        23.62 o                         
   4   4   9       6610.37       6898.72       100.62 o                         
  -5   5   9         20.64         24.44         5.68 o                         
  -4   5   9       4327.19       4295.72        79.61 o                         
  -3   5   9       4269.74       4075.16        69.49 o                         
  -2   5   9       1398.75       1442.43        20.73 o                         
  -1   5   9       5753.30       5877.99        86.12 o                         
   0   5   9      10562.23      10487.70       140.81 o                         
   1   5   9        401.07        465.64        13.13 o                         
   2   5   9       1613.76       1585.46        28.55 o                         
   3   5   9       2108.51       2083.75        43.24 o                         
   4   5   9       2566.18       2721.39        56.09 o                         
  -5   6   9       2878.76       3183.29       150.19 o                         
  -4   6   9        454.33        459.20        19.26 o                         
  -3   6   9        927.82        962.00        28.31 o                         
  -2   6   9       3440.84       3372.89        36.49 o                         
  -1   6   9       1309.21       1435.01        19.77 o                         
   0   6   9        459.90        453.65        13.87 o                         
   1   6   9      17680.29      17835.10       177.64 o                         
   2   6   9        246.69        265.21        13.12 o                         
   3   6   9       2523.34       2565.03        47.87 o                         
   4   6   9         39.54         37.27         7.03 o                         
  -5   7   9          4.29          4.50         3.51 o                         
  -4   7   9        418.67        442.11        19.19 o                         
  -3   7   9       3104.66       3001.07        52.80 o                         
  -2   7   9        434.91        442.10        13.58 o                         
  -1   7   9        608.81        591.34        12.71 o                         
   0   7   9       4159.98       4204.09        45.86 o                         
   1   7   9        134.99        146.11         7.86 o                         
   2   7   9       7969.35       8045.00       102.00 o                         
   3   7   9         58.63         59.22         8.27 o                         
   4   7   9       1832.54       2011.68        46.51 o                         
  -5   8   9        516.35        555.90        22.96 o                         
  -4   8   9        228.59        201.47        10.74 o                         
  -3   8   9       2144.68       2184.73        36.82 o                         
  -2   8   9      11473.89      11146.77       130.88 o                         
  -1   8   9       1881.22       1939.50        27.06 o                         
   0   8   9       2354.33       2359.27        35.08 o                         
   1   8   9      13250.20      12849.68       121.24 o                         
   2   8   9         53.33        103.35        22.58 o                         
   3   8   9         12.78         13.30         7.04 o                         
   4   8   9         72.36         75.29         6.73 o                         
  -4   9   9        165.87        180.01         9.35 o                         
  -3   9   9       7538.20       7631.63       111.55 o                         
  -2   9   9         14.14         23.56         4.94 o                         
  -1   9   9       4130.59       4209.88        52.07 o                         
   0   9   9         53.33         66.25         7.27 o                         
   1   9   9       3155.21       3185.03        64.70 o                         
   2   9   9          1.37         10.22         4.87 o                         
   3   9   9       2722.75       2907.75        60.99 o                         
   4   9   9        990.31        984.82        30.18 o                         
  -4  10   9       2880.70       2871.00        40.10 o                         
  -3  10   9        569.96        568.50        17.21 o                         
  -2  10   9       7661.72       7458.02        76.39 o                         
  -1  10   9       1527.76       1542.15        31.17 o                         
   0  10   9       2321.13       2406.15        49.39 o                         
   1  10   9        185.36        224.42        15.07 o                         
   2  10   9        432.61        489.44        16.64 o                         
   3  10   9       1643.27       1682.61        40.87 o                         
  -4  11   9        839.68        783.74        15.54 o                         
  -3  11   9       3284.09       3132.17        40.29 o                         
  -2  11   9        370.54        370.34        12.61 o                         
  -1  11   9       5845.10       5663.73        65.08 o                         
   0  11   9       3223.13       3247.71        54.69 o                         
   1  11   9          5.60         22.44         6.29 o                         
   2  11   9       4239.86       4370.02        71.27 o                         
   3  11   9        175.10        172.68        11.06 o                         
  -4  12   9        394.82        353.18        20.33 o                         
  -3  12   9         78.96         97.66         6.75 o                         
  -2  12   9         41.73         56.74         5.62 o                         
  -1  12   9        579.62        662.36        17.54 o                         
   0  12   9        239.31        221.63        12.50 o                         
   1  12   9       6099.13       6221.77        85.78 o                         
   2  12   9        281.06        278.65        13.44 o                         
   3  12   9       4784.77       4916.45        66.89 o                         
  -3  13   9        781.02        680.81        15.60 o                         
  -2  13   9        728.31        723.27        17.74 o                         
  -1  13   9       1179.28       1090.97        19.76 o                         
   0  13   9       7496.11       7656.09        97.32 o                         
   1  13   9        234.52        234.59        12.17 o                         
   2  13   9       2792.02       2902.91        50.43 o                         
   3  13   9       2335.45       2281.29        44.62 o                         
  -3  14   9       1395.30       1345.28        25.75 o                         
  -2  14   9       1279.19       1188.48        23.03 o                         
  -1  14   9       2791.67       2686.92        33.24 o                         
   0  14   9       3793.80       3826.00        49.84 o                         
   1  14   9       5576.01       5522.99        93.83 o                         
   2  14   9        691.37        674.61        19.30 o                         
  -3  15   9       5305.69       5295.35       127.06 o                         
  -2  15   9          0.79          7.58         2.71 o                         
  -1  15   9        841.98        822.63        16.62 o                         
   0  15   9         20.96         24.54         3.46 o                         
   1  15   9       2632.55       2640.29        33.73 o                         
   2  15   9         26.99         43.16         4.85 o                         
  -2  16   9       8898.92       8499.81       102.59 o                         
  -1  16   9       1467.00       1333.69        26.20 o                         
   0  16   9       1041.35       1018.35        16.13 o                         
   1  16   9        127.02        125.85         5.22 o                         
  -1  17   9        520.34        504.93        17.03 o                         
   0  17   9        461.39        410.19        10.71 o                         
  -4   0  10       1280.79       1414.41        50.14 o                         
  -2   0  10      14506.19      14840.58       172.40 o                         
   0   0  10       2654.58       2937.91       122.99 o                         
   2   0  10       9543.40       9807.34       160.02 o                         
   4   0  10          4.89         17.39        16.26 o                         
  -5   1  10        671.38        740.17        17.83 o                         
  -4   1  10        572.65        616.05        21.45 o                         
  -3   1  10        274.64        312.13        15.47 o                         
  -2   1  10       4326.56       4178.49        40.41 o                         
  -1   1  10       4149.35       4423.21        81.05 o                         
   0   1  10        188.19        168.60        12.97 o                         
   1   1  10      16630.31      17006.70       302.01 o                         
   2   1  10       5186.94       5123.80        67.74 o                         
   3   1  10         70.34         98.36         9.27 o                         
   4   1  10        603.05        610.67        20.50 o                         
  -5   2  10       3993.24       4406.88        86.42 o                         
  -4   2  10        290.09        300.73        15.24 o                         
  -3   2  10       2282.78       2386.75        48.05 o                         
  -2   2  10       5586.22       5477.69        56.93 o                         
  -1   2  10       1981.78       2061.87        33.58 o                         
   0   2  10       3525.27       3738.90        64.26 o                         
   1   2  10       1357.86       1306.72        30.47 o                         
   2   2  10         19.56         55.02         7.16 o                         
   3   2  10       3878.87       3947.59        62.56 o                         
   4   2  10          7.76         20.40         5.47 o                         
  -5   3  10        282.65        290.59        14.08 o                         
  -4   3  10       7697.60       8071.73       155.22 o                         
  -3   3  10        513.79        515.52        18.81 o                         
  -2   3  10       7877.43       8064.97        96.43 o                         
  -1   3  10       3549.20       3805.96        44.47 o                         
   0   3  10       3136.32       3515.25        45.62 o                         
   1   3  10        756.36        809.32        17.07 o                         
   2   3  10        558.50        540.58        22.11 o                         
   3   3  10        116.70        117.57        10.20 o                         
   4   3  10      10411.87      10674.13       203.57 o                         
  -5   4  10       3455.65       3694.96        68.36 o                         
  -4   4  10        119.56        129.02        10.27 o                         
  -3   4  10       1423.70       1531.60        32.89 o                         
  -2   4  10       2196.08       2095.69        26.76 o                         
  -1   4  10       9843.54      10173.75        79.66 o                         
   0   4  10       2407.81       2423.69        34.57 o                         
   1   4  10       7761.84       7896.33        80.60 o                         
   2   4  10         37.65         62.47         6.91 o                         
   3   4  10       3231.61       3241.46        67.17 o                         
   4   4  10          9.42         12.17         5.74 o                         
  -5   5  10       2609.35       2757.65       101.79 o                         
  -4   5  10       2258.05       2210.47        40.69 o                         
  -3   5  10       1694.72       1774.07        36.64 o                         
  -2   5  10       7688.17       7595.88        94.52 o                         
  -1   5  10        934.42        929.83        16.47 o                         
   0   5  10       3219.61       3186.72        37.42 o                         
   1   5  10       7774.75       7818.77        75.41 o                         
   2   5  10         44.45         80.68         8.14 o                         
   3   5  10        304.18        330.28        16.08 o                         
   4   5  10       1804.92       1738.46        41.99 o                         
  -5   6  10        186.70        163.85         9.29 o                         
  -4   6  10        567.64        618.43        19.23 o                         
  -3   6  10        107.94        114.60         9.42 o                         
  -2   6  10       6598.36       6865.03        63.34 o                         
  -1   6  10        647.08        661.05        13.83 o                         
   0   6  10       7141.91       7315.95        65.85 o                         
   1   6  10       1521.23       1542.50        26.59 o                         
   2   6  10       4338.87       4465.48        63.87 o                         
   3   6  10        236.52        225.57        13.20 o                         
   4   6  10         34.13         61.99         7.17 o                         
  -5   7  10        817.03        917.71        43.59 o                         
  -4   7  10       1231.89       1186.81        29.91 o                         
  -3   7  10         64.79         93.43         7.63 o                         
  -2   7  10         74.49         87.80         6.37 o                         
  -1   7  10       2799.07       2895.56        33.57 o                         
   0   7  10        336.93        355.14        12.26 o                         
   1   7  10      15286.65      15261.14       136.41 o                         
   2   7  10       2193.09       2126.87        41.82 o                         
   3   7  10        432.29        438.61        18.97 o                         
   4   7  10        310.65        335.43        16.98 o                         
  -4   8  10       1332.62       1344.17        27.79 o                         
  -3   8  10       7546.19       7613.82        87.52 o                         
  -2   8  10       3809.52       3678.79        50.27 o                         
  -1   8  10         96.37        105.05         6.73 o                         
   0   8  10        608.08        685.00        17.85 o                         
   1   8  10          6.32         17.34         4.74 o                         
   2   8  10       2231.12       2265.70        45.43 o                         
   3   8  10       1664.30       1696.91        41.58 o                         
   4   8  10         34.31         26.48         7.04 o                         
  -4   9  10       1981.14       2075.74        36.87 o                         
  -3   9  10       1186.86       1111.01        24.21 o                         
  -2   9  10      13483.08      13366.13       132.53 o                         
  -1   9  10       2856.76       2797.69        46.60 o                         
   0   9  10        660.46        742.24        23.14 o                         
   1   9  10       3116.41       3051.43        55.23 o                         
   2   9  10       3123.51       3141.28        49.68 o                         
   3   9  10        421.91        386.14        17.21 o                         
  -4  10  10        406.67        408.85        11.28 o                         
  -3  10  10       3581.81       3643.90        50.15 o                         
  -2  10  10        148.21        173.36        10.05 o                         
  -1  10  10       4783.48       4785.01        62.59 o                         
   0  10  10        218.57        245.60        14.54 o                         
   1  10  10       2787.08       2988.76        49.92 o                         
   2  10  10       1119.64       1118.59        30.34 o                         
   3  10  10       2003.88       1957.02        35.01 o                         
  -4  11  10       3394.39       3202.37        59.70 o                         
  -3  11  10       1022.93        973.55        22.73 o                         
  -2  11  10       2060.36       1970.63        33.47 o                         
  -1  11  10       1526.94       1520.63        29.70 o                         
   0  11  10       2845.18       2750.03        48.29 o                         
   1  11  10       2063.62       2149.10        37.09 o                         
   2  11  10        547.17        582.83        17.36 o                         
   3  11  10        283.69        291.00        10.74 o                         
  -3  12  10        121.01        122.47         7.98 o                         
  -2  12  10        918.65        909.53        21.63 o                         
  -1  12  10       2615.32       2597.55        39.06 o                         
   0  12  10      11407.26      11512.13       185.96 o                         
   1  12  10        228.64        216.35        10.46 o                         
   2  12  10       1021.61       1032.21        29.64 o                         
   3  12  10        824.31        787.85        26.72 o                         
  -3  13  10       1105.77       1125.48        22.12 o                         
  -2  13  10        141.62        161.51         9.00 o                         
  -1  13  10       1411.71       1501.38        26.34 o                         
   0  13  10        117.28        131.24         8.07 o                         
   1  13  10       4529.46       4559.63        78.03 o                         
   2  13  10        134.38        145.62         9.79 o                         
  -3  14  10       4965.36       4757.06       177.30 o                         
  -2  14  10       3163.80       3031.27        45.65 o                         
  -1  14  10        395.66        373.48        11.14 o                         
   0  14  10       1359.10       1276.97        23.96 o                         
   1  14  10        777.69        740.95        16.51 o                         
   2  14  10       3357.17       3346.39        49.58 o                         
  -2  15  10       4127.20       4003.73        55.47 o                         
  -1  15  10        232.50        190.88         7.48 o                         
   0  15  10        157.50        174.99         7.09 o                         
   1  15  10       2283.86       2150.15        31.50 o                         
  -1  16  10         71.81         77.52         5.36 o                         
   0  16  10        683.40        650.99        15.46 o                         
  -5   0  11       1965.07       2236.34        61.53 o                         
  -3   0  11       1914.58       2068.52        61.33 o                         
  -1   0  11       9200.25       9698.94       139.45 o                         
   1   0  11       5044.62       5386.79       145.16 o                         
   3   0  11       2150.59       2132.50        59.74 o                         
  -5   1  11       2455.90       2602.17        48.85 o                         
  -4   1  11        465.54        529.19        17.83 o                         
  -3   1  11         35.02         52.87         6.39 o                         
  -2   1  11      19138.30      19441.20       205.12 o                         
  -1   1  11         94.52        122.52         7.19 o                         
   0   1  11        992.46       1079.29        25.07 o                         
   1   1  11        229.89        243.54        11.50 o                         
   2   1  11        845.20        955.07        26.24 o                         
   3   1  11        890.05        920.07        25.68 o                         
   4   1  11        198.36        195.19        12.22 o                         
  -5   2  11         27.70         39.52         4.95 o                         
  -4   2  11       2314.96       2508.05        47.46 o                         
  -3   2  11       6517.53       6642.88        78.38 o                         
  -2   2  11       2132.11       2200.86        31.69 o                         
  -1   2  11       1145.33       1193.08        23.51 o                         
   0   2  11       2166.02       2324.18        33.53 o                         
   1   2  11        716.69        787.37        18.56 o                         
   2   2  11       3152.03       3329.61        56.95 o                         
   3   2  11          4.41         10.83         4.98 o                         
   4   2  11         91.93        112.78         9.70 o                         
  -5   3  11       7945.00       8372.63       168.45 o                         
  -4   3  11        161.95        152.68        11.29 o                         
  -3   3  11         36.35         79.05         7.94 o                         
  -2   3  11         40.98         76.69         7.84 o                         
  -1   3  11       2851.83       3057.71        39.56 o                         
   0   3  11        554.05        588.95        14.65 o                         
   1   3  11      10434.05      10983.05       149.54 o                         
   2   3  11        696.32        751.29        26.50 o                         
   3   3  11       4366.36       4491.66        63.61 o                         
   4   3  11        191.86        167.48        13.39 o                         
  -5   4  11        211.53        216.03        12.26 o                         
  -4   4  11       8766.63       9221.60       138.33 o                         
  -3   4  11       5343.38       5441.12        77.25 o                         
  -2   4  11       1448.34       1507.71        25.86 o                         
  -1   4  11       1843.17       1851.23        28.26 o                         
   0   4  11       3965.18       4339.14        46.91 o                         
   1   4  11         59.66         81.30         7.08 o                         
   2   4  11       1534.50       1634.11        35.98 o                         
   3   4  11          6.29         13.92         5.49 o                         
   4   4  11       1893.79       1931.86        49.93 o                         
  -5   5  11       3939.18       3599.48        61.68 o                         
  -4   5  11         47.96         61.79         6.76 o                         
  -3   5  11        170.40        183.28        10.74 o                         
  -2   5  11       3637.56       3700.12        49.34 o                         
  -1   5  11        119.38        127.49         7.18 o                         
   0   5  11       6651.35       6795.43        63.23 o                         
   1   5  11       2527.67       2472.61        43.31 o                         
   2   5  11          2.15         12.55         5.23 o                         
   3   5  11        808.72        806.96        25.79 o                         
   4   5  11       1176.69       1078.47        45.22 o                         
  -4   6  11         10.19         21.18         4.06 o                         
  -3   6  11       3387.28       3614.95        52.62 o                         
  -2   6  11        122.97        153.55         8.56 o                         
  -1   6  11       7798.86       7910.25        69.05 o                         
   0   6  11         19.99         29.89         4.40 o                         
   1   6  11       2030.74       2090.02        36.06 o                         
   2   6  11        136.61        138.57        10.86 o                         
   3   6  11        422.61        381.50        14.96 o                         
  -4   7  11        251.37        251.22        11.85 o                         
  -3   7  11        240.93        248.24        10.40 o                         
  -2   7  11      17617.82      17618.53       154.43 o                         
  -1   7  11         19.88         26.98         4.29 o                         
   0   7  11         63.36         93.44         7.64 o                         
   1   7  11        403.23        406.88        14.65 o                         
   2   7  11       1009.01       1064.20        28.58 o                         
   3   7  11         12.51         22.35         5.25 o                         
  -4   8  11        888.43        872.82        20.76 o                         
  -3   8  11        101.51        106.05         7.70 o                         
  -2   8  11        374.51        361.51        13.83 o                         
  -1   8  11       1402.63       1408.86        27.35 o                         
   0   8  11         73.13         73.98         6.36 o                         
   1   8  11       1402.23       1422.73        26.70 o                         
   2   8  11       3649.29       3616.11        63.19 o                         
   3   8  11       1005.87        876.89        26.43 o                         
  -4   9  11        666.26        699.95        16.86 o                         
  -3   9  11       2668.35       2687.24        38.24 o                         
  -2   9  11       1945.15       1941.65        34.71 o                         
  -1   9  11         51.15         95.99         7.81 o                         
   0   9  11        808.05        822.97        21.15 o                         
   1   9  11       3988.18       4065.50        52.73 o                         
   2   9  11        204.30        214.02        11.06 o                         
   3   9  11       2145.83       2002.96        83.63 o                         
  -4  10  11       4963.56       4830.91       143.99 o                         
  -3  10  11        326.19        366.70        13.51 o                         
  -2  10  11        330.06        307.63        13.14 o                         
  -1  10  11        966.67        983.21        23.19 o                         
   0  10  11       1357.09       1458.38        30.20 o                         
   1  10  11        111.96        113.67         7.98 o                         
   2  10  11       2577.21       2641.15        47.07 o                         
   3  10  11        905.75        853.89        23.72 o                         
  -3  11  11        112.23        113.70         6.98 o                         
  -2  11  11        698.39        695.21        17.63 o                         
  -1  11  11        702.49        747.37        19.14 o                         
   0  11  11       3535.05       3472.37        50.38 o                         
   1  11  11       6966.76       6801.38        72.46 o                         
   2  11  11         79.76         71.10         6.56 o                         
  -3  12  11       5226.21       5207.60        90.11 o                         
  -2  12  11        610.97        620.38        16.42 o                         
  -1  12  11       7020.39       6979.07        69.42 o                         
   0  12  11         98.39         99.60         6.86 o                         
   1  12  11        159.35        183.86         8.81 o                         
   2  12  11        375.25        356.13        12.51 o                         
  -3  13  11       1145.96       1209.11        36.57 o                         
  -2  13  11       5856.79       5909.47        74.25 o                         
  -1  13  11        480.10        429.81        12.16 o                         
   0  13  11       1931.91       1858.36        29.94 o                         
   1  13  11        284.48        274.58         9.53 o                         
   2  13  11        179.14        189.56         8.10 o                         
  -2  14  11          7.00         12.08         3.07 o                         
  -1  14  11       4516.63       4313.41        52.82 o                         
   0  14  11        171.00        185.98         7.35 o                         
   1  14  11        928.53        909.70        16.63 o                         
  -1  15  11        420.28        412.84        18.87 o                         
   0  15  11         32.38         35.57         3.32 o                         
   1  15  11       2643.96       2469.94       148.87 o                         
  -4   0  12       1098.05       1161.06        31.81 o                         
  -2   0  12      22770.78      23267.73       288.74 o                         
   0   0  12       1014.61       1069.26        35.05 o                         
   2   0  12       3182.90       3405.36        84.71 o                         
  -4   1  12          9.58         21.91         4.53 o                         
  -3   1  12       3609.30       3825.50        51.93 o                         
  -2   1  12         62.76         67.06         6.71 o                         
  -1   1  12       4526.33       4862.76        52.74 o                         
   0   1  12        136.15        142.92         8.89 o                         
   1   1  12         48.58         47.10         8.47 o                         
   2   1  12       3131.67       3196.74        63.19 o                         
   3   1  12         69.13         92.35         8.04 o                         
  -4   2  12        841.66        857.81        19.84 o                         
  -3   2  12        264.35        286.19        11.93 o                         
  -2   2  12        689.55        731.47        19.86 o                         
  -1   2  12       4141.35       4398.36        63.89 o                         
   0   2  12       3517.18       3640.22        44.48 o                         
   1   2  12       2950.92       3044.59        72.84 o                         
   2   2  12       1433.84       1366.04        33.59 o                         
   3   2  12       2094.65       2234.34        40.60 o                         
  -4   3  12       5266.70       5746.34        67.91 o                         
  -3   3  12        238.82        273.53        11.81 o                         
  -2   3  12       2328.10       2576.09        39.31 o                         
  -1   3  12         33.69         45.72         5.45 o                         
   0   3  12       8359.43       8934.03       128.28 o                         
   1   3  12          5.47         15.80         5.39 o                         
   2   3  12       4735.31       4924.11        68.77 o                         
   3   3  12         11.12         11.04         4.49 o                         
  -4   4  12       1510.20       1439.43        24.68 o                         
  -3   4  12        113.60        147.49         9.28 o                         
  -2   4  12        388.43        429.38        14.09 o                         
  -1   4  12        508.47        564.19        18.19 o                         
   0   4  12       1516.03       1550.52        33.05 o                         
   1   4  12       3782.31       3875.57        67.10 o                         
   2   4  12         15.35         23.47         5.07 o                         
   3   4  12       4946.83       4937.00        73.35 o                         
  -4   5  12        443.36        470.75        12.97 o                         
  -3   5  12       4890.81       5181.99        58.31 o                         
  -2   5  12        958.08        977.44        21.11 o                         
  -1   5  12       6595.91       6949.86        72.78 o                         
   0   5  12       4348.80       4291.60        56.86 o                         
   1   5  12        298.87        328.29        14.83 o                         
   2   5  12       2152.48       2160.70        46.31 o                         
   3   5  12         32.82         42.07         5.99 o                         
  -4   6  12       2215.48       2293.92        34.84 o                         
  -3   6  12        791.41        755.63        18.66 o                         
  -2   6  12       9711.07      10049.39        89.77 o                         
  -1   6  12       2809.83       2776.10        39.29 o                         
   0   6  12       2940.03       3011.23        47.97 o                         
   1   6  12        394.22        395.46        15.39 o                         
   2   6  12       2104.42       2075.43        39.64 o                         
   3   6  12        442.58        427.25        18.39 o                         
  -4   7  12        140.04        144.84         7.78 o                         
  -3   7  12       1860.85       1918.53        28.13 o                         
  -2   7  12       1402.77       1375.94        25.88 o                         
  -1   7  12       4184.21       4243.80        53.15 o                         
   0   7  12        104.06        107.48         7.40 o                         
   1   7  12        261.69        300.45        14.17 o                         
   2   7  12        292.66        307.48        13.12 o                         
   3   7  12       1555.61       1499.50        35.51 o                         
  -4   8  12        243.69        241.31         8.06 o                         
  -3   8  12        238.28        251.19        10.04 o                         
  -2   8  12       5094.11       5103.24        75.37 o                         
  -1   8  12       6435.09       6418.32        69.52 o                         
   0   8  12        163.83        175.05         8.99 o                         
   1   8  12       3481.91       3439.82        46.13 o                         
   2   8  12       2510.08       2290.43        59.52 o                         
   3   8  12        522.84        528.29        21.79 o                         
  -4   9  12        908.20        879.84        23.45 o                         
  -3   9  12        504.64        517.67        14.63 o                         
  -2   9  12       1470.01       1576.79        29.02 o                         
  -1   9  12        169.08        171.05         9.56 o                         
   0   9  12       4320.39       4463.50        55.31 o                         
   1   9  12         15.37         19.01         4.09 o                         
   2   9  12       8042.46       8080.32       160.84 o                         
   3   9  12         14.23         26.20         7.03 o                         
  -3  10  12        147.59        169.26         8.15 o                         
  -2  10  12       1141.43       1176.75        23.24 o                         
  -1  10  12       2306.02       2361.61        36.28 o                         
   0  10  12        161.12        171.68         9.02 o                         
   1  10  12       3087.83       3027.37        39.72 o                         
   2  10  12        159.59        164.99         8.88 o                         
  -3  11  12       1855.33       1819.98        29.79 o                         
  -2  11  12       1579.93       1555.72        27.40 o                         
  -1  11  12       5407.17       5363.07        56.80 o                         
   0  11  12       4200.67       3994.33        48.45 o                         
   1  11  12         12.06         15.31         3.78 o                         
   2  11  12        811.72        767.92        19.41 o                         
  -3  12  12        127.48        103.12         6.84 o                         
  -2  12  12       1865.51       1843.63        29.16 o                         
  -1  12  12         19.44         31.19         3.92 o                         
   0  12  12       3098.98       3043.35        37.96 o                         
   1  12  12         10.35         16.65         4.46 o                         
   2  12  12        449.05        423.66        25.29 o                         
  -2  13  12        702.07        638.29        15.01 o                         
  -1  13  12       5725.34       5561.48        59.69 o                         
   0  13  12        356.20        315.05         9.23 o                         
   1  13  12        249.05        294.51        10.76 o                         
  -1  14  12        310.29        291.36        10.64 o                         
   0  14  12         56.30         64.39         4.61 o                         
  -3   0  13       7338.81       7888.36       114.68 o                         
  -1   0  13       1131.56       1357.01        39.10 o                         
   1   0  13        418.62        457.48        26.90 o                         
   3   0  13      10407.49      10368.55       234.70 o                         
  -4   1  13       3153.12       3306.86        41.37 o                         
  -3   1  13          4.86         14.99         4.72 o                         
  -2   1  13        974.25       1041.19        22.28 o                         
  -1   1  13       4742.97       4964.55        61.18 o                         
   0   1  13         17.37         39.75         7.64 o                         
   1   1  13        227.57        235.98        12.64 o                         
   2   1  13       8445.93       8619.26       124.83 o                         
   3   1  13         53.46         46.41         5.48 o                         
  -4   2  13        342.62        378.69        12.00 o                         
  -3   2  13       1959.14       1978.44        34.12 o                         
  -2   2  13       1069.80       1174.89        22.51 o                         
  -1   2  13        475.55        477.03        15.90 o                         
   0   2  13       8684.39       8957.44       109.54 o                         
   1   2  13       1558.95       1545.93        39.20 o                         
   2   2  13       1430.71       1470.22        35.47 o                         
   3   2  13         20.93         29.57         5.59 o                         
  -4   3  13        269.37        271.12        10.61 o                         
  -3   3  13       3292.72       3482.64        42.97 o                         
  -2   3  13        342.39        345.11        12.09 o                         
  -1   3  13      14170.16      14985.54       145.08 o                         
   0   3  13       2760.71       2815.53        46.01 o                         
   1   3  13        762.95        784.53        26.86 o                         
   2   3  13        818.18        777.32        24.18 o                         
   3   3  13       1060.52       1109.99        27.05 o                         
  -4   4  13          3.22         13.46         3.82 o                         
  -3   4  13        175.61        194.99         8.70 o                         
  -2   4  13       1026.48       1112.30        21.71 o                         
  -1   4  13        115.02        130.99         8.66 o                         
   0   4  13      11316.43      11659.79       131.87 o                         
   1   4  13        809.85        817.95        30.42 o                         
   2   4  13         96.95        127.00        11.08 o                         
   3   4  13        216.90        232.00        17.34 o                         
  -4   5  13       6440.14       6354.28        89.18 o                         
  -3   5  13        288.41        280.12         9.43 o                         
  -2   5  13         18.58         33.97         4.17 o                         
  -1   5  13       7930.30       7893.96        78.48 o                         
   0   5  13        132.74        175.68        11.11 o                         
   1   5  13         34.59         35.45         7.66 o                         
   2   5  13       5897.69       5874.19       110.75 o                         
   3   5  13       1876.80       1777.73        98.50 o                         
  -4   6  13        267.18        211.40         8.23 o                         
  -3   6  13       5467.67       5636.01        59.47 o                         
  -2   6  13         35.20         40.97         4.83 o                         
  -1   6  13         38.99         91.98         7.39 o                         
   0   6  13        473.82        471.82        19.26 o                         
   1   6  13       2631.79       2763.35        53.78 o                         
   2   6  13        992.62       1004.39        36.44 o                         
   3   6  13       3868.79       3790.54       113.96 o                         
  -4   7  13       2814.79       2965.33       116.70 o                         
  -3   7  13        764.33        733.48        16.35 o                         
  -2   7  13       2646.32       2652.72        37.17 o                         
  -1   7  13        407.40        422.49        13.68 o                         
   0   7  13         27.42         68.67         8.91 o                         
   1   7  13       1820.54       1750.18        35.71 o                         
   2   7  13       6791.47       6618.90       113.44 o                         
   3   7  13        121.32         97.86        11.12 o                         
  -3   8  13       2977.55       2923.42        42.11 o                         
  -2   8  13       4672.97       4806.03        82.28 o                         
  -1   8  13         65.04         62.54         6.11 o                         
   0   8  13       3215.54       3100.83        44.34 o                         
   1   8  13        190.57        185.02        10.50 o                         
   2   8  13       2410.94       2464.44        69.10 o                         
  -3   9  13         95.76        107.16         6.39 o                         
  -2   9  13        652.74        614.30        16.47 o                         
  -1   9  13      14801.92      15143.76       150.56 o                         
   0   9  13       3552.65       3337.15        45.04 o                         
   1   9  13       1390.29       1378.84        31.16 o                         
   2   9  13       2328.07       2210.61        58.21 o                         
  -3  10  13         74.91         85.94         5.46 o                         
  -2  10  13       3540.48       3565.44        58.95 o                         
  -1  10  13        964.66        961.31        19.59 o                         
   0  10  13       6063.52       5968.38        84.12 o                         
   1  10  13         11.15         14.61         3.79 o                         
   2  10  13        598.96        578.54        31.68 o                         
  -3  11  13        847.15        836.01        47.68 o                         
  -2  11  13        158.53        157.73         7.46 o                         
  -1  11  13       3420.42       3201.39        38.57 o                         
   0  11  13         98.78         97.26         5.60 o                         
   1  11  13         46.33         59.91         5.38 o                         
  -2  12  13        256.08        247.99        10.18 o                         
  -1  12  13        364.87        368.93        11.37 o                         
   0  12  13       1749.58       1528.29        22.20 o                         
   1  12  13       6139.73       5706.77        97.32 o                         
  -1  13  13         50.45         60.30         4.77 o                         
   0  13  13        172.02        172.55         8.59 o                         
  -4   0  14        599.53        588.73        17.64 o                         
  -2   0  14         21.27         41.78         6.96 o                         
   0   0  14       2155.80       2302.47        65.39 o                         
   2   0  14       7712.66       7525.93       158.53 o                         
  -4   1  14       2422.69       2443.33        36.86 o                         
  -3   1  14       5994.13       6368.12        65.54 o                         
  -2   1  14         47.33         58.63         5.28 o                         
  -1   1  14       6089.43       6480.17        74.15 o                         
   0   1  14        993.57       1014.64        26.24 o                         
   1   1  14       1113.25       1098.52        30.11 o                         
   2   1  14         11.12         29.85         6.51 o                         
   3   1  14       2794.58       2609.68        58.27 o                         
  -4   2  14       1406.10       1383.12        22.10 o                         
  -3   2  14       1208.79       1229.62        20.60 o                         
  -2   2  14       1619.37       1676.49        26.34 o                         
  -1   2  14       6892.58       7144.84        79.27 o                         
   0   2  14        142.34        146.89        10.15 o                         
   1   2  14         52.23         65.40        10.07 o                         
   2   2  14       1897.47       1911.65        41.69 o                         
   3   2  14        190.82        174.39        15.63 o                         
  -4   3  14       5203.50       5415.10        62.64 o                         
  -3   3  14        556.40        527.22        12.57 o                         
  -2   3  14       1783.85       1872.62        30.77 o                         
  -1   3  14         96.72        111.83         7.95 o                         
   0   3  14       8068.63       8417.36       108.01 o                         
   1   3  14        317.99        318.66        20.01 o                         
   2   3  14       1979.42       1969.98        33.15 o                         
   3   3  14        227.34        199.48        15.74 o                         
  -4   4  14       1262.63       1222.29        37.90 o                         
  -3   4  14       6022.25       6071.18        74.16 o                         
  -2   4  14       1552.45       1521.83        23.78 o                         
  -1   4  14       3764.27       3765.90        48.14 o                         
   0   4  14        409.90        361.93        14.40 o                         
   1   4  14         15.60         58.89         7.85 o                         
   2   4  14        418.89        432.69        19.89 o                         
  -3   5  14       2696.89       2669.02        32.13 o                         
  -2   5  14        109.39        129.20         6.96 o                         
  -1   5  14        298.09        306.75        11.60 o                         
   0   5  14       1982.02       2029.64        36.74 o                         
   1   5  14       5736.57       5726.43        94.03 o                         
   2   5  14        119.01        114.35        12.98 o                         
  -3   6  14         37.39         31.94         3.30 o                         
  -2   6  14         69.76         76.19         5.51 o                         
  -1   6  14       1155.81       1162.10        25.47 o                         
   0   6  14       2690.52       2762.84        47.80 o                         
   1   6  14        149.90        154.47        10.00 o                         
   2   6  14       4606.43       4520.60       100.55 o                         
  -3   7  14       5089.48       4925.63       102.86 o                         
  -2   7  14        977.49        999.56        18.67 o                         
  -1   7  14       5706.95       5776.89        63.45 o                         
   0   7  14        206.27        198.33        10.91 o                         
   1   7  14         67.63         82.03         7.17 o                         
   2   7  14         66.20         55.61         6.83 o                         
  -3   8  14        617.02        608.90        14.75 o                         
  -2   8  14        945.84        927.21        17.82 o                         
  -1   8  14       2335.95       2223.96        41.57 o                         
   0   8  14        344.64        313.81        14.67 o                         
   1   8  14        103.74         95.85         8.89 o                         
   2   8  14       3158.41       2699.15        84.40 o                         
  -3   9  14       1586.10       1514.68        32.13 o                         
  -2   9  14       2760.71       2688.90        37.43 o                         
  -1   9  14        680.55        625.69        14.36 o                         
   0   9  14       1101.12       1010.34        26.58 o                         
   1   9  14        440.93        377.85        14.11 o                         
  -2  10  14       1497.87       1424.20        27.95 o                         
  -1  10  14       2800.48       2608.87        48.93 o                         
   0  10  14        641.68        583.40        14.55 o                         
   1  10  14        272.15        249.18        13.02 o                         
  -2  11  14        246.67        222.86        10.84 o                         
  -1  11  14         10.37         13.00         2.56 o                         
   0  11  14       3857.58       3579.80        68.71 o                         
   1  11  14       2934.83       2611.94        80.34 o                         
  -1  12  14       1651.06       1427.08        37.41 o                         
   0  12  14       3740.05       3561.09       128.16 o                         
  -3   0  15        117.26        125.34         8.39 o                         
  -1   0  15      12124.82      12917.44       221.95 o                         
   1   0  15       1346.94       1403.01        49.06 o                         
  -3   1  15        295.14        264.57         8.33 o                         
  -2   1  15        318.66        319.64        10.17 o                         
  -1   1  15       2176.10       2202.10        33.84 o                         
   0   1  15       3606.96       3582.82        56.20 o                         
   1   1  15         37.39         41.46         8.89 o                         
   2   1  15       1284.90       1179.31        24.84 o                         
  -3   2  15         99.85        116.32         5.57 o                         
  -2   2  15       3648.56       3635.42        42.97 o                         
  -1   2  15        668.55        637.55        16.74 o                         
   0   2  15         52.57         56.83         6.04 o                         
   1   2  15       4078.85       4032.15        80.59 o                         
   2   2  15        330.92        291.00        12.94 o                         
  -3   3  15      13569.17      13426.28       123.01 o                         
  -2   3  15        173.94        177.42         7.82 o                         
  -1   3  15        754.00        778.97        18.41 o                         
   0   3  15          4.54         13.86         3.96 o                         
   1   3  15        155.76        214.97        12.83 o                         
   2   3  15          4.30         14.82         5.19 o                         
  -3   4  15        120.19        101.02         5.32 o                         
  -2   4  15       1767.92       1784.67        29.58 o                         
  -1   4  15        165.14        160.96         8.51 o                         
   0   4  15       2270.74       2294.60        39.99 o                         
   1   4  15       1138.01       1194.79        36.84 o                         
   2   4  15        909.62        829.31        67.12 o                         
  -3   5  15       1822.00       1791.78        59.96 o                         
  -2   5  15        465.73        505.38        13.88 o                         
  -1   5  15        528.03        525.87        14.77 o                         
   0   5  15       3187.04       3150.67        48.37 o                         
   1   5  15        592.90        556.28        23.31 o                         
   2   5  15        252.20        252.26        21.06 o                         
  -3   6  15          2.08         13.05         4.98 o                         
  -2   6  15        432.26        415.11        13.07 o                         
  -1   6  15       6432.46       6445.77        70.57 o                         
   0   6  15       1182.24       1158.77        28.23 o                         
   1   6  15       3957.73       3925.91        81.06 o                         
  -3   7  15        824.72        759.09        31.70 o                         
  -2   7  15        251.53        249.84         9.26 o                         
  -1   7  15          1.53         15.53         3.31 o                         
   0   7  15       4974.54       4871.59        69.87 o                         
   1   7  15        250.84        250.53        16.50 o                         
  -2   8  15       2906.84       2800.33        66.90 o                         
  -1   8  15       2924.11       2703.03        51.64 o                         
   0   8  15        298.96        294.67        11.00 o                         
   1   8  15       1187.50       1153.35        69.56 o                         
  -2   9  15        396.51        386.47        15.28 o                         
  -1   9  15       1087.58       1027.03        21.33 o                         
   0   9  15         73.68         59.65         5.31 o                         
   1   9  15        224.05        227.09        13.14 o                         
  -1  10  15        254.99        247.12        11.98 o                         
   0  10  15        715.16        653.79        22.13 o                         
  -2   0  16       8316.29       8428.00       104.86 o                         
   0   0  16       1729.36       1737.57        54.48 o                         
  -3   1  16       2250.03       2173.98        29.98 o                         
  -2   1  16       1428.59       1389.20        21.34 o                         
  -1   1  16       3420.61       3276.21        39.79 o                         
   0   1  16       1477.83       1367.68        26.96 o                         
   1   1  16       3383.41       3116.83        60.85 o                         
  -3   2  16        797.86        759.70        18.14 o                         
  -2   2  16       3320.18       3029.29        37.42 o                         
  -1   2  16        358.22        352.25        10.61 o                         
   0   2  16        642.45        642.49        17.05 o                         
   1   2  16       3699.15       3321.46        81.56 o                         
  -3   3  16         72.08         61.97         5.61 o                         
  -2   3  16         24.86         37.11         4.01 o                         
  -1   3  16        206.79        191.11         8.04 o                         
   0   3  16       3741.38       3625.83        54.52 o                         
   1   3  16       1389.66       1213.92        31.29 o                         
  -2   4  16        937.66        902.13        16.38 o                         
  -1   4  16        141.33        153.76         8.03 o                         
   0   4  16        597.40        572.14        21.73 o                         
   1   4  16       2761.38       2601.28        50.70 o                         
  -2   5  16        587.15        584.65        13.24 o                         
  -1   5  16        739.30        670.18        14.00 o                         
   0   5  16       2646.28       2438.74        63.96 o                         
   1   5  16       3378.58       3115.53        69.12 o                         
  -2   6  16       7765.64       7335.32       117.10 o                         
  -1   6  16         43.37         49.96         4.14 o                         
   0   6  16       3725.51       3395.21        89.44 o                         
   1   6  16         89.04         72.94         6.13 o                         
  -2   7  16          9.83          8.52         2.50 o                         
  -1   7  16       7353.36       6644.38       195.75 o                         
   0   7  16          6.65         12.45         2.85 o                         
  -1   8  16        172.60        190.55        12.64 o                         
   0   8  16       1254.52       1137.44        32.60 o                         
  -1   0  17       1166.46       1126.33        29.48 o                         
  -2   1  17       7900.41       7128.35        84.72 o                         
  -1   1  17         20.90         25.12         3.09 o                         
   0   1  17        257.79        276.54         9.86 o                         
  -2   2  17         22.23         33.07         3.95 o                         
  -1   2  17         19.43         20.59         3.00 o                         
   0   2  17       7616.90       6875.53        93.88 o                         
  -2   3  17        834.48        703.62        18.81 o                         
  -1   3  17       1568.87       1528.37        38.94 o                         
   0   3  17         67.50         66.87         5.53 o                         
  -1   4  17         44.95         43.13         4.37 o                         
   0   4  17       2877.71       2542.55        40.35 o                         
  -1   5  17        325.97        327.05        18.77 o                         
                                                                                
